# Supplementary material for: Endogenous Sulfane Sulfur Mediates the Oxidative Stress Response Process in Pseudomonas aeruginosa
Source: Antioxidants (Basel). 2026 May 31;15(6):696. doi: 10.3390/antiox15060696 (PMC13295329; doi:10.3390/antiox15060696)
Supplement: Supplementary file 1 [file antioxidants-15-00696-s001.zip]

Archive with 3 entries (3 files):
- Supplementary Data S1.xlsx
- supply information final.pptx
- Table S1 primer.pdf
