# Supplementary material for: Endogenous Sulfane Sulfur Mediates the Oxidative Stress Response Process in Pseudomonas aeruginosa
Source: Antioxidants (Basel). 2026 May 31;15(6):696. doi: 10.3390/antiox15060696 (PMC13295329; doi:10.3390/antiox15060696)
Supplement: Supplementary file 1 [file antioxidants-15-00696-s001.zip › Supplementary Data S1.xlsx]

## Sheet: Proteins_Report
A summary of MS identified persulfidated proteins
PG.ProteinGroups	PG.ProteinAccessions	PG.Genes	PG.ProteinDescriptions	PAO1.PG.Quantity
A0A0F7L1I0	A0A0F7L1I0		Replication initiator protein	47152.2
C6JW41;Q9I5K1	C6JW41;Q9I5K1	PA4673.3;PA0727	Replication initiation factor	412554
C6JW44;Q9I5K4	C6JW44;Q9I5K4	coaA;PA0724	Phage coat protein A;Probable coat protein A of bacteriophage Pf1	53909.8
C6JW52	C6JW52	PA4673.14	Putative 2C-like protein phosphatase	161468
C6JW53	C6JW53	PA4673.15	Protein kinase domain-containing protein	5661754
C6JW54	C6JW54	PA4673.16	Protein kinase domain-containing protein	205613
E1JGJ8	E1JGJ8	prfB	Peptide chain release factor 2	306638
G3XCT5	G3XCT5	pilK	protein-glutamate O-methyltransferase	126880
G3XCT6	G3XCT6	PA1458	Chemotaxis protein CheA	48261.7
G3XCU1	G3XCU1	chpD	Probable transcriptional regulator	5031.91
G3XCU2	G3XCU2	argR	HTH-type transcriptional regulator ArgR	4889.5
G3XCU3	G3XCU3	wbpX	Glycosyltransferase WbpX	575441
G3XCU6	G3XCU6	cysB	Transcriptional regulator CysB	2.47818e+06
G3XCU7	G3XCU7	PA2949	Probable lipase	14231.2
G3XCU8	G3XCU8	PA0628	Phage late control D family protein	123101
G3XCU9	G3XCU9	PA2020	Probable transcriptional regulator	41140.6
G3XCV0	G3XCV0	fleQ	Transcriptional regulator FleQ	2793806
G3XCV3	G3XCV3	PA2794	Pseudaminidase	17257644
G3XCV4;Q820A5	G3XCV4;Q820A5	phzG1;phzG2	Probable pyridoxamine 5'-phosphate oxidase	33355
G3XCV5	G3XCV5	phaC1	Poly(3-hydroxyalkanoic acid) synthase 1	33071.4
G3XCV6	G3XCV6	cmpX	Small-conductance mechanosensitive channel	5790.92
G3XCW2	G3XCW2	PA2018	Efflux pump membrane transporter	14779.1
G3XCW6	G3XCW6	dnr	Transcriptional regulator Dnr	238646
G3XCW7	G3XCW7	PA1462	Probable plasmid partitioning protein	9325.79
G3XCW8	G3XCW8	cioA	Cyanide insensitive terminal oxidase	3722.51
G3XCW9	G3XCW9	ampD	1,6-anhydro-N-acetylmuramyl-L-alanine amidase AmpD	46032
G3XCX1	G3XCX1	narG	nitrate reductase (quinone)	3653726
G3XCX2	G3XCX2	PA0624	Phage tail assembly protein	69821.7
G3XCX3	G3XCX3	pilU	Type IV pilus ATPase PilU	170512
G3XCX7	G3XCX7	pilP	Type IV pilus inner membrane component PilP	51362.5
G3XCX8	G3XCX8	PA0900	Topoisomerase II	723546
G3XCX9	G3XCX9	PA0598	J domain-containing protein	47320.2
G3XCY2	G3XCY2	wzz	O-antigen chain length regulator	33853.8
G3XCY6	G3XCY6	gltR	Transcriptional regulatory protein GltR	32732.2
G3XCZ0	G3XCZ0	fimU	Type II secretion system protein H	377462
G3XCZ2	G3XCZ2	algZ	Alginate biosynthesis protein AlgZ/FimS	3233.05
G3XCZ3	G3XCZ3	pilZ	Type 4 fimbrial biogenesis protein PilZ	NaN
G3XCZ4	G3XCZ4	PA0891	Peptidase M14	32478.8
G3XCZ6	G3XCZ6	fabD	Malonyl CoA-acyl carrier protein transacylase	25663300
G3XCZ7	G3XCZ7	PA3119	Methyltransferase type 11 domain-containing protein	46981.7
G3XCZ9	G3XCZ9	phaC2	Poly(3-hydroxyalkanoic acid) synthase 2	86084.9
G3XD01	G3XD01	wbpD	UDP-2-acetamido-3-amino-2,3-dideoxy-D-glucuronate N-acetyltransferase	1.59248e+06
G3XD03	G3XD03	PA1688	Uncharacterized protein	132644
G3XD04	G3XD04	uvrD	DNA 3'-5' helicase	2.70712e+06
G3XD05	G3XD05	cioB	Cyanide insensitive terminal oxidase	21203.7
G3XD09	G3XD09	gltD	Glutamate synthase small chain	1.67775e+06
G3XD10	G3XD10	nirJ	Heme d1 biosynthesis protein NirJ	115512
G3XD11	G3XD11	oprH	PhoP/Q and low Mg2+ inducible outer membrane protein H1	392385
G3XD12	G3XD12	hcnC	Hydrogen cyanide synthase subunit HcnC	10424261
G3XD13	G3XD13	PA0902	Aromatic amino acid beta-eliminating lyase/threonine aldolase domain-containing protein	645828
G3XD14	G3XD14	dksA	RNA polymerase-binding transcription factor DksA	8565081
G3XD15	G3XD15	pilW	Type 4 fimbrial biogenesis protein PilW	1.24298e+06
G3XD18	G3XD18	narI	Respiratory nitrate reductase gamma chain	21421.5
G3XD19	G3XD19	wzx	O-antigen translocase	187840
G3XD20	G3XD20	mucD	Probable periplasmic serine endoprotease DegP-like	161466
G3XD22	G3XD22	arsC	ArsC protein	81410.9
G3XD23	G3XD23	wbpB	UDP-N-acetyl-2-amino-2-deoxy-D-glucuronate oxidase	4.53153e+06
G3XD24	G3XD24	pctA	Methyl-accepting chemotaxis protein PctA	14946933
G3XD26	G3XD26	PA3978	Sel1 repeat family protein	17781.9
G3XD27	G3XD27	PA5055	Gamma-butyrobetaine hydroxylase-like N-terminal domain-containing protein	111793
G3XD28	G3XD28	pilM	Type IV pilus inner membrane component PilM	8.05789e+06
G3XD29	G3XD29	nhaP	Na(+)/H(+) antiporter NhaP	6286.32
G3XD30	G3XD30	pilN	Type IV pilus inner membrane component PilN	110831
G3XD31	G3XD31	mrcB	Penicillin-binding protein 1B	133293
G3XD35	G3XD35	waaF	lipopolysaccharide heptosyltransferase II	1.23832e+06
G3XD36	G3XD36	ptsP	phosphoenolpyruvate--protein phosphotransferase	2.42972e+06
G3XD39	G3XD39	PA0622	Probable bacteriophage protein	43918840
G3XD40	G3XD40	PA3925	Probable acyl-CoA thiolase	131485
G3XD43	G3XD43	pilE	Type IV pilus non-core minor pilin PilE	103070
G3XD46	G3XD46	ftsI	Peptidoglycan D,D-transpeptidase FtsI	28518.3
G3XD47	G3XD47	aotJ	L-arginine-binding protein	432066
G3XD48	G3XD48	PA5008	Heptose kinase	286331
G3XD51	G3XD51	pilO	Type IV pilus inner membrane component PilO	92303.7
G3XD52	G3XD52	PA3302	MaoC-like domain-containing protein	59386.3
G3XD53	G3XD53	PA2321	Gluconokinase	74078.9
G3XD54	G3XD54	dnaQ	DNA polymerase III subunit epsilon	936628
G3XD55	G3XD55	pilY2	Type 4 fimbrial biogenesis protein PilY2	2323.45
G3XD58	G3XD58	wzt	ABC subunit of A-band LPS efflux transporter	100818
G3XD61	G3XD61	wbpI	UDP-2,3-diacetamido-2,3-dideoxy-D-glucuronate 2-epimerase	8803441
G3XD63	G3XD63	chpB	protein-glutamate methylesterase	1.00389e+06
G3XD64	G3XD64	fleN	Antiactivator FleN	15336.3
G3XD66	G3XD66	narX	Sensor protein	797940
G3XD67	G3XD67	hcnA	Hydrogen cyanide synthase subunit HcnA	114484
G3XD68	G3XD68	PA0634	Phage tail assembly chaperone	226113
G3XD69	G3XD69	PA4521	AmpE protein	8340.98
G3XD70	G3XD70	PA5279	DUF484 family protein	1024.56
G3XD71	G3XD71	PA0620	Probable bacteriophage protein	390629
G3XD72	G3XD72	PA1464	Probable purine-binding chemotaxis protein	2.32975e+06
G3XD73	G3XD73	motC	MotC	6.94124
G3XD74	G3XD74	dacC	serine-type D-Ala-D-Ala carboxypeptidase	22276010
G3XD76	G3XD76	dapD	2,3,4,5-tetrahydropyridine-2,6-dicarboxylate N-succinyltransferase	274749
G3XD80	G3XD80	PA0510	uroporphyrinogen-III C-methyltransferase	1.42373e+06
G3XD82	G3XD82	PA0615	Phage protein	98511.1
G3XD84	G3XD84	pilV	Type 4 fimbrial biogenesis protein PilV	770635
G3XD85	G3XD85	wbpH	Probable glycosyltransferase WbpH	1.15447e+06
G3XD87	G3XD87	narH	Respiratory nitrate reductase beta chain	4.64662e+06
G3XD89	G3XD89	oprC	Copper transport outer membrane porin OprC	9730018
G3XD93	G3XD93	PA3842	Probable chaperone	1.73521e+06
G3XD94	G3XD94	wbpA	UDP-N-acetyl-D-glucosamine 6-dehydrogenase	235361
G3XD95	G3XD95	chpC	Probable chemotaxis protein	27683.1
G3XD97	G3XD97	ptxS	HTH-type transcriptional regulator PtxS	174038
G3XD98	G3XD98	gacS	histidine kinase	460639
G3XDA2	G3XDA2	fabF1	3-oxoacyl-[acyl-carrier-protein] synthase 2	1.2496e+06
G3XDA4	G3XDA4	PA0653	OsmC family protein	1.09346e+06
G3XDA5	G3XDA5	oprE	Anaerobically-induced outer membrane porin OprE	413351
G3XDA8	G3XDA8	pstS	Phosphate-binding protein PstS	52080.5
G3XDB0	G3XDB0	crc	Catabolite repression control protein	3418912
G3XDB2	G3XDB2	cpoB	Cell division coordinator CpoB	134831
O05927	O05927	cysH	Adenosine 5'-phosphosulfate reductase	720812
O30506	O30506	aotP	Arginine/ornithine transport ATP-binding protein AotP	1.68519e+06
O30508	O30508	aruC	Succinylornithine transaminase/acetylornithine aminotransferase	8.03603e+06
O30557	O30557	aroQ1	3-dehydroquinate dehydratase 1	36441.7
O33407	O33407	estA	Esterase EstA	13060.4
O33877	O33877	fabA	3-hydroxydecanoyl-[acyl-carrier-protein] dehydratase	50529
O50174	O50174	astD	N-succinylglutamate 5-semialdehyde dehydrogenase	6.42578e+06
O50175	O50175	astB	N-succinylarginine dihydrolase	15323487
O50177	O50177	astE	Succinylglutamate desuccinylase	116940
O50274	O50274	cysNC	Bifunctional enzyme CysN/CysC	3203624
O52759	O52759	rpsD	Small ribosomal subunit protein uS4	186715296
O52760	O52760	rpoA	DNA-directed RNA polymerase subunit alpha	416898
O52761	O52761	rplQ	Large ribosomal subunit protein bL17	252829
O52762	O52762	katA	Catalase	695762
O54438	O54438	fabG	3-oxoacyl-[acyl-carrier-protein] reductase FabG	389983
O54439	O54439	acpP1	Acyl carrier protein 1	174099
O68281	O68281	hexR	HTH-type transcriptional regulator HexR	24725.1
O68282	O68282	zwf	Glucose-6-phosphate 1-dehydrogenase	818571
O68283	O68283	eda	2-dehydro-3-deoxy-phosphogluconate aldolase	81225.8
O68560	O68560	ratA	Ribosome association toxin RatA	NaN
O68562	O68562	bamE	Outer membrane protein assembly factor BamE	154848
O68799	O68799	mobA	Molybdenum cofactor guanylyltransferase	193744
O68822	O68822	pepA	Cytosol aminopeptidase	111152832
O68823	O68823	holC	DNA polymerase III subunit chi	40302.7
O69077	O69077	lysC	Aspartokinase	219170
O69753	O69753	phzB1	Phenazine biosynthesis protein PhzB1	113762
O69754	O69754	phzF1	Trans-2,3-dihydro-3-hydroxyanthranilate isomerase	136293
O82850	O82850	rpsB	Small ribosomal subunit protein uS2	1.43892e+06
O82851	O82851	tsf	Elongation factor Ts	113233912
O82852	O82852	pyrH	Uridylate kinase	92288.4
O82853	O82853	frr	Ribosome-recycling factor	66552.1
O85732	O85732	fmt	Methionyl-tRNA formyltransferase	2.35918e+06
O86062	O86062	nudC	NAD-capped RNA hydrolase NudC	576304
O86428	O86428	ilvE	Branched-chain-amino-acid aminotransferase	214545
O87014	O87014	usg	USG-1 protein homolog	71444.2
O87016	O87016	truA	tRNA pseudouridine synthase A	1.50125e+06
O87125	O87125	cheB1	Protein-glutamate methylesterase/protein-glutamine glutaminase 1	2099808
O87131	O87131	cheR1	Chemotaxis protein methyltransferase 1	4.11502e+06
P00099	P00099	nirM	Cytochrome c-551	710296
P00106	P00106	cc4	Cytochrome c4	144956
P00282	P00282	azu	Azurin	5.50712e+06
P04739	P04739	pilA	Type IV major pilin protein PilA	10744116
P05384	P05384	hupB	DNA-binding protein HU-beta	513169
P07344	P07344	trpA	Tryptophan synthase alpha chain	4.37867e+06
P07345	P07345	trpB	Tryptophan synthase beta chain	2.87193e+06
P08280	P08280	recA	Protein RecA	261770
P08308	P08308	arcB	Ornithine carbamoyltransferase, catabolic	33120072
P09591	P09591	tufA	Elongation factor Tu	66265768
P09785	P09785	phnA	Anthranilate synthase component 1, pyocyanine specific	309581
P0C2B2	P0C2B2	dsbA	Thiol:disulfide interchange protein DsbA	177349
P0DP44	P0DP44	ppk	Polyphosphate kinase	292846
P0DPB9;P0DPC1	P0DPB9;P0DPC1	phzD1;phzD2	Phenazine biosynthesis protein PhzD1;Phenazine biosynthesis protein PhzD2	48301.7
P11221	P11221	oprI	Major outer membrane lipoprotein	867106
P11436	P11436	amiE	Aliphatic amidase	35848936
P11724	P11724	argF	Ornithine carbamoyltransferase, anabolic	1.06675e+06
P13794	P13794	oprF	Outer membrane porin F	956146
P13981	P13981	arcA	Arginine deiminase	3.82083e+06
P13982	P13982	arcC	Carbamate kinase	443125
P14165	P14165	gltA	Citrate synthase	3344518
P14532	P14532	ccpA	Cytochrome c551 peroxidase	111840
P14756	P14756	lasB	Elastase	71450.8
P14789	P14789	lasA	Protease LasA	114226
P15275	P15275	algQ	Transcriptional regulatory protein AlgQ	910216
P17323	P17323	lppL	Lipopeptide	506513
P18275	P18275	arcD	Arginine/ornithine antiporter	366277
P19572	P19572	lysA	Diaminopimelate decarboxylase	377663
P20574	P20574	trpD	Anthranilate phosphoribosyltransferase	147179
P20576	P20576	trpG	Anthranilate synthase component 2	170116
P20577	P20577	trpC	Indole-3-glycerol phosphate synthase	18036.2
P20580	P20580	trpE	Anthranilate synthase component 1	1.47762e+06
P20581	P20581	pqsE	2-aminobenzoylacetyl-CoA thioesterase	6663366
P20582	P20582	pqsD	Anthraniloyl-CoA anthraniloyltransferase	2.17757e+06
P20586	P20586	pobA	p-hydroxybenzoate hydroxylase	202026
P21175	P21175	braC	Leucine-, isoleucine-, valine-, threonine-, and alanine-binding protein	1.36138e+06
P21627	P21627	braD	High-affinity branched-chain amino acid transport system permease protein BraD	1.3937e+06
P21628	P21628	braE	High-affinity branched-chain amino acid transport system permease protein BraE	149458
P21629	P21629	braF	High-affinity branched-chain amino acid transport ATP-binding protein BraF	112359
P21630	P21630	braG	High-affinity branched-chain amino acid transport ATP-binding protein BraG	52748.5
P22567	P22567	argA	Amino-acid acetyltransferase	422325
P22608	P22608	pilB	Type IV pilus assembly ATPase PilB	122082
P22609	P22609	pilC	Type IV pilus assembly protein PilC	23948.5
P22610	P22610	pilD	Prepilin leader peptidase/N-methyltransferase	746291
P23189	P23189	gor	Glutathione reductase	5.71318e+06
P23205	P23205	PA2024	Uncharacterized protein PA2024	2997713
P23620	P23620	phoB	Phosphate regulon transcriptional regulatory protein PhoB	10579.2
P23747	P23747	algB	Alginate biosynthesis transcriptional regulatory protein AlgB	809635
P23926	P23926	anr	Transcriptional activator protein anr	126133
P24474	P24474	nirS	Nitrite reductase	447838
P24559	P24559	pilT	Type IV pilus retractation ATPase PilT	47078.8
P24562	P24562	PA0394	Pyridoxal phosphate homeostasis protein	2.17559e+06
P24735	P24735	ampC	Beta-lactamase	4906.07
P25060	P25060	xcpY	Type II secretion system protein L	639060
P25084	P25084	lasR	Transcriptional activator protein LasR	644055
P25254	P25254	PA0392	Uncharacterized protein PA0392	376556
P26275	P26275	algR	Positive alginate biosynthesis regulatory protein	225696
P26276	P26276	algC	Phosphomannomutase/phosphoglucomutase	561250
P26480	P26480	rpoD	RNA polymerase sigma factor RpoD	86264
P26993	P26993	exsA	HTH-type transcriptional regulator ExsA	48964.8
P26995	P26995	exsC	Transcriptional anti-antiactivator ExsC	217792
P27017	P27017	amiC	Aliphatic amidase expression-regulating protein	409580
P27726	P27726	gap	Glyceraldehyde-3-phosphate dehydrogenase	2555272
P28809	P28809	mmsR	MmsAB operon regulatory protein	34894.7
P28810	P28810	mmsA	Methylmalonate-semialdehyde dehydrogenase [acylating]	23783.6
P28811	P28811	mmsB	3-hydroxyisobutyrate dehydrogenase	498036
P28812	P28812	PA3568	Uncharacterized protein PA3568	73232.7
P29248	P29248	fliA	RNA polymerase sigma factor FliA	1124019
P29363	P29363	thrC	Threonine synthase	1.63915e+06
P29364	P29364	thrB	Homoserine kinase	75606.6
P29365	P29365	hom	Homoserine dehydrogenase	71571
P29436	P29436	rpmH	Large ribosomal subunit protein bL34	10560.3
P30718	P30718	groEL	Chaperonin GroEL	4.2921e+06
P30720	P30720	groES	Co-chaperonin GroES	438714
P30819	P30819	nadC	Nicotinate-nucleotide pyrophosphorylase [carboxylating]	168294
P31961	P31961	edd	Phosphogluconate dehydratase	16838784
P32265	P32265	nfxB	HTH-type transcriptional regulator NfxB	13864.5
P32722	P32722	oprD	Porin D	375463
P33639	P33639	pilS	Sensor protein kinase PilS	4010.2
P33640	P33640	rluD	Ribosomal large subunit pseudouridine synthase D	49237.6
P33641	P33641	bamD	Outer membrane protein assembly factor BamD	80113.2
P33642	P33642	thiO	Glycine oxidase	461849
P33883	P33883	lasI	Acyl-homoserine-lactone synthase	5883332
P34002	P34002	aroB	3-dehydroquinate synthase	13633.1
P34003	P34003	aroK	Shikimate kinase	5620.72
P34750	P34750	pilQ	Fimbrial assembly protein PilQ	89307.6
P35818	P35818	xcpQ	Secretin XcpQ	35985.3
P37452	P37452	lexA	LexA repressor	1.67498e+06
P37798	P37798	accC	Biotin carboxylase	335627
P37799	P37799	accB	Biotin carboxyl carrier protein of acetyl-CoA carboxylase	2561550
P37860	P37860	recX	Regulatory protein RecX	323340
P38098	P38098	carA	Carbamoyl phosphate synthase small chain	1948325
P38100	P38100	carB	Carbamoyl phosphate synthase large chain	9253406
P38103	P38103	dapB	4-hydroxy-tetrahydrodipicolinate reductase	92460
P38107	P38107	mucA	Sigma factor AlgU negative regulatory protein	11717726
P38108	P38108	mucB	Sigma factor AlgU regulatory protein MucB	226594
P40882	P40882	PA3753	Uncharacterized protein PA3753	5.79491e+06
P40883	P40883	pchR	Regulatory protein PchR	63561.2
P40947	P40947	ssb	Single-stranded DNA-binding protein	349190
P42257	P42257	pilJ	Protein PilJ	107916
P42805	P42805	ispE	4-diphosphocytidyl-2-C-methyl-D-erythritol kinase	40503.2
P42806	P42806	prfA	Peptide chain release factor 1	25078.5
P42807	P42807	hemA	Glutamyl-tRNA reductase	1.00453e+06
P42810	P42810	PA4667	TPR repeat-containing protein PA4667	25343
P42812	P42812	lolB	Outer-membrane lipoprotein LolB	13778.6
P43334	P43334	phhA	Phenylalanine-4-hydroxylase	242317
P43335	P43335	phhB	Pterin-4-alpha-carbinolamine dehydratase	167691
P43336	P43336	phhC	Aromatic-amino-acid aminotransferase	3.29283e+06
P43501	P43501	pilH	Protein PilH	68176.9
P43502	P43502	pilI	Protein PilI	48626.2
P43898	P43898	hemF	Oxygen-dependent coproporphyrinogen-III oxidase	5388804
P43903	P43903	qor	Quinone oxidoreductase	1.82952e+06
P43904	P43904	aroE	Shikimate dehydrogenase (NADP(+))	440404
P45682	P45682	PA3623	Lipoprotein NlpD/LppB homolog	12962.2
P45683	P45683	pcm	Protein-L-isoaspartate O-methyltransferase	22317.3
P45684	P45684	rpoS	RNA polymerase sigma factor RpoS	294698
P46384	P46384	pilG	Protein PilG	12079055
P47203	P47203	ftsA	Cell division protein FtsA	1.01619e+06
P47204	P47204	ftsZ	Cell division protein FtsZ	17297318
P47205	P47205	lpxC	UDP-3-O-acyl-N-acetylglucosamine deacetylase	1500967
P48246	P48246	hemD	Uroporphyrinogen-III synthase	7320.85
P48247	P48247	hemL	Glutamate-1-semialdehyde 2,1-aminomutase	2.16221e+06
P48372	P48372	gyrA	DNA gyrase subunit A	86629.8
P48636	P48636	PA4923	Cytokinin riboside 5'-monophosphate phosphoribohydrolase	267312
P49988	P49988	rpoN	RNA polymerase sigma-54 factor	396858
P50587	P50587	pyrE	Orotate phosphoribosyltransferase	7.93765e+06
P50597	P50597	rph	Ribonuclease PH	16357097
P50598	P50598	tolQ	Tol-Pal system protein TolQ	56465.4
P50599	P50599	tolR	Tol-Pal system protein TolR	20107.1
P50600	P50600	tolA	Tol-Pal system protein TolA	24935.3
P50601	P50601	tolB	Tol-Pal system protein TolB	108423
P50987	P50987	argH	Argininosuccinate lyase	981635
P52002	P52002	mexB	Multidrug resistance protein MexB	16362598
P52003	P52003	mexR	Multidrug resistance operon repressor	2.61994e+06
P52024	P52024	holB	DNA polymerase III subunit delta'	846407
P52111	P52111	glpD	Glycerol-3-phosphate dehydrogenase	10726134
P52477	P52477	mexA	Multidrug resistance protein MexA	41724
P53593	P53593	sucC	Succinate--CoA ligase [ADP-forming] subunit beta	57420116
P53641	P53641	sodB	Superoxide dismutase [Fe]	1.05452e+06
P54292	P54292	rhlR	HTH-type quorum-sensing regulator RhlR	1.56771e+06
P55218	P55218	metZ	O-succinylhomoserine sulfhydrylase	563070
P55222	P55222	vfr	cAMP-activated global transcriptional regulator Vfr	8939725
P57109	P57109	maiA	Maleylacetoacetate isomerase	171342
P57112	P57112	sthA	Soluble pyridine nucleotide transhydrogenase	4992222
P57665	P57665	orn	Oligoribonuclease	247186
P57668	P57668	tpx	Thiol peroxidase	1.51962e+06
P57698	P57698	kdpB	Potassium-transporting ATPase ATP-binding subunit	142824
P57701	P57701	dsbB2	Disulfide bond formation protein B 2	73847.2
P57703	P57703	metE	5-methyltetrahydropteroyltriglutamate--homocysteine methyltransferase	248065
P57707	P57707	ispD	2-C-methyl-D-erythritol 4-phosphate cytidylyltransferase	410798
P57708	P57708	ispF	2-C-methyl-D-erythritol 2,4-cyclodiphosphate synthase	204434
P57714	P57714	metXS	Homoserine O-succinyltransferase	830310
P72138	P72138	hisH2	Imidazole glycerol phosphate synthase subunit HisH 2	121207
P72139	P72139	hisF2	Putative imidazole glycerol phosphate synthase subunit hisF2	5.41383e+06
P72151	P72151	fliC	B-type flagellin	1.31922e+06
P72154	P72154	truB	tRNA pseudouridine synthase B	683528
P72157	P72157	purE	N5-carboxyaminoimidazole ribonucleotide mutase	2.51046e+06
P72158	P72158	purK	N5-carboxyaminoimidazole ribonucleotide synthase	824852
P72170	P72170	pyrC	Dihydroorotase	184080
P72173	P72173	aspC	Aspartate aminotransferase	541807
P72174	P72174	uvrB	UvrABC system protein B	7866.54
P77915	P77915	hemN	Oxygen-independent coproporphyrinogen III oxidase	1.4434e+06
P80357	P80357	astA	Arginine N-succinyltransferase subunit alpha	35323.2
P80358	P80358	aruG	Arginine N-succinyltransferase subunit beta	1.87942e+06
P95412	P95412	nirD	Siroheme decarboxylase NirD subunit	902050
P95413	P95413	nirL	Siroheme decarboxylase NirL subunit	190026
P95414	P95414	nirG	Siroheme decarboxylase NirG subunit	12470.9
P95415	P95415	nirH	Siroheme decarboxylase NirH subunit	3.94387e+06
P95453	P95453	PA4753	Probable RNA-binding protein PA4753	17795154
P95454	P95454	rlmE	Ribosomal RNA large subunit methyltransferase E	18256.8
P95459	P95459	cspA	Major cold shock protein CspA	80781.6
P96963	P96963	radA	DNA repair protein RadA	292605
Q00512	Q00512	xcpR	Type II secretion system protein E	1.25169e+06
Q00513	Q00513	xcpS	Type II secretion system protein F	31645.1
Q00514	Q00514	xcpT	Type II secretion system core protein G	204515
Q00934	Q00934	pilR	Response regulator protein PilR	12733611
Q01269	Q01269	pheC	Cyclohexadienyl dehydratase	2820364
Q01609	Q01609	PA2218	Uncharacterized protein PA2218	8750.01
Q01610	Q01610	PA2220	Putative transcriptional regulator	148179
Q03024	Q03024	aprD	Alkaline protease secretion ATP-binding protein AprD	1.30693e+06
Q03026	Q03026	inh	Proteinase inhibitor	81366.3
Q03027	Q03027	aprF	Alkaline protease secretion protein AprF	1.36483e+06
Q03456	Q03456	fur	Ferric uptake regulation protein	96783.6
Q04633	Q04633	apt	Adenine phosphoribosyltransferase	9402.44
Q06062	Q06062	algF	Alginate biosynthesis protein AlgF	117982
Q06198	Q06198	algU	RNA polymerase sigma-H factor	157594
Q06584;Q9HXE0	Q06584;Q9HXE0	pys2;PA3866	Pyocin-S2;Pyocin protein	85926.9
Q07806	Q07806	mrcA	Penicillin-binding protein 1A	50774.2
Q14T72	Q14T72	fdnG	Formate dehydrogenase-O, major subunit	11095164
Q14T74	Q14T74	pntAA	proton-translocating NAD(P)(+) transhydrogenase	36388.8
Q51342	Q51342	purF	Amidophosphoribosyltransferase	2102012
Q51344	Q51344	asd	Aspartate-semialdehyde dehydrogenase	903005
Q51363	Q51363	nadB	L-aspartate oxidase	180029
Q51366	Q51366	gmd	GDP-mannose 4,6-dehydratase	25461.4
Q51368	Q51368	tonB	Protein TonB	24594.9
Q51373	Q51373	gacA	Response regulator GacA	350724
Q51375	Q51375	leuB	3-isopropylmalate dehydrogenase	545542
Q51382	Q51382	hscA	Chaperone protein HscA homolog	23071.6
Q51383	Q51383	fdx	2Fe-2S ferredoxin	940096
Q51384	Q51384	PA3808	Uncharacterized protein PA3808	9877.57
Q51385	Q51385	rlmN	Dual-specificity RNA methyltransferase RlmN	5931977
Q51390	Q51390	glpK2	Glycerol kinase 2	13069324
Q51391	Q51391	glpR	Glycerol-3-phosphate regulon repressor	15340.6
Q51416	Q51416	amiB	ATP-dependent protease ATP-binding subunit-like protein AmiB	507989
Q51422	Q51422	aspS	Aspartate--tRNA(Asp/Asn) ligase	887404
Q51423	Q51423	pmpR	Transcriptional regulatory protein PmpR	4.35708e+06
Q51424	Q51424	ruvC	Crossover junction endodeoxyribonuclease RuvC	399552
Q51425	Q51425	ruvA	Holliday junction branch migration complex subunit RuvA	23728.8
Q51426	Q51426	ruvB	Holliday junction branch migration complex subunit RuvB	1144.95
Q51434	Q51434	cheZ	Protein phosphatase CheZ	24662.6
Q51455	Q51455	cheY	Chemotaxis protein CheY	46447.9
Q51463	Q51463	fliF	Flagellar M-ring protein	6177.74
Q51465	Q51465	fliM	Flagellar motor switch protein FliM	21984.7
Q51470	Q51470	miaB	tRNA-2-methylthio-N(6)-dimethylallyladenosine synthase	381862
Q51472	Q51472	ihfA	Integration host factor subunit alpha	501453
Q51473	Q51473	ihfB	Integration host factor subunit beta	24393.1
Q51480	Q51480	nirF	Protein NirF	1.00358e+06
Q51481	Q51481	nirQ	Denitrification regulatory protein NirQ	1.56887e+06
Q51487	Q51487	oprM	Outer membrane protein OprM	245813
Q51507	Q51507	pchB	Isochorismate pyruvate lyase	8956.88
Q51546	Q51546	pstB	Phosphate import ATP-binding protein PstB	679385
Q51547	Q51547	phoU	Phosphate-specific transport system accessory protein PhoU homolog	5084562
Q51551	Q51551	pyrC'	Dihydroorotase-like protein	608468
Q51553	Q51553	phaG	(R)-3-hydroxydecanoyl-ACP:CoA transacylase	165730
Q51559	Q51559	rhlA	3-(3-hydroxydecanoyloxy)decanoate synthase	2.78269e+06
Q51561	Q51561	rpoB	DNA-directed RNA polymerase subunit beta	9352198
Q51564	Q51564	dapF	Diaminopimelate epimerase	756993
Q51567	Q51567	sucD	Succinate--CoA ligase [ADP-forming] subunit alpha	25260858
Q51576	Q51576	PA3106	Uncharacterized oxidoreductase PA3106	1507328
Q59636	Q59636	ndk	Nucleoside diphosphate kinase	337803
Q59637	Q59637	aceE	Pyruvate dehydrogenase E1 component	31812878
Q59638	Q59638	aceF	Dihydrolipoyllysine-residue acetyltransferase component of pyruvate dehydrogenase complex	6459087
Q59641	Q59641	ppiA	Peptidyl-prolyl cis-trans isomerase A	86477.9
Q59643	Q59643	hemB	Delta-aminolevulinic acid dehydratase	164926
Q59646	Q59646	norC	Nitric oxide reductase subunit C	307166
Q59647	Q59647	norB	Nitric oxide reductase subunit B	19232.8
Q59650	Q59650	murE	UDP-N-acetylmuramoyl-L-alanyl-D-glutamate--2,6-diaminopimelate ligase	639607
Q59653	Q59653	pyrB	Aspartate carbamoyltransferase catalytic subunit	8656349
Q59654	Q59654	pyrF	Orotidine 5'-phosphate decarboxylase	1.65677e+06
Q60169	Q60169	hemC	Porphobilinogen deaminase	220388
Q7DC81	Q7DC81	phzE1	anthranilate synthase	64063.2
Q7DC82	Q7DC82	phzC1	Phospho-2-dehydro-3-deoxyheptonate aldolase	3.44922e+06
Q9HI36	Q9HI36	hcpA	Major exported protein	128095
Q9HI37	Q9HI37	PA0445	Probable family 20 transposase	13705.7
Q9HT06	Q9HT06	yidC	Membrane protein insertase YidC	370902
Q9HT07	Q9HT07	mnmE	tRNA modification GTPase MnmE	455043
Q9HT09	Q9HT09	mnmG	tRNA uridine 5-carboxymethylaminomethyl modification enzyme MnmG	261363
Q9HT10	Q9HT10	rsmG	Ribosomal RNA small subunit methyltransferase G	429907
Q9HT11	Q9HT11	soj	Chromosome partitioning protein Soj	111942
Q9HT12	Q9HT12	spoOJ	Probable chromosome-partitioning protein ParB	55848.8
Q9HT14	Q9HT14	atpB	ATP synthase subunit a	67461.4
Q9HT16	Q9HT16	atpF	ATP synthase subunit b	132420
Q9HT17	Q9HT17	atpH	ATP synthase subunit delta	29767418
Q9HT18	Q9HT18	atpA	ATP synthase subunit alpha	1.75639e+06
Q9HT19	Q9HT19	atpG	ATP synthase gamma chain	6.8488e+06
Q9HT20	Q9HT20	atpD	ATP synthase subunit beta	1.14944e+06
Q9HT21	Q9HT21	atpC	ATP synthase epsilon chain	85708.9
Q9HT22	Q9HT22	glmU	Bifunctional protein GlmU	1.46392e+06
Q9HT23	Q9HT23	PA5551	Peptidase M23 domain-containing protein	7719.29
Q9HT24	Q9HT24	glmR	GlmR transcriptional regulator	84880
Q9HT25	Q9HT25	glmS	Glutamine--fructose-6-phosphate aminotransferase [isomerizing]	2.95724e+06
Q9HT26	Q9HT26	PA5548	Probable major facilitator superfamily (MFS) transporter	18932.9
Q9HT28	Q9HT28	PA5546	Polyketide synthase methyltransferase domain-containing protein	9046063
Q9HT29	Q9HT29	PA5545	C4-dicarboxylate ABC transporter	6560
Q9HT30	Q9HT30	PA5544	TRAP C4-dicarboxylate transport system permease DctM subunit domain-containing protein	81080.4
Q9HT33	Q9HT33	pyrQ	Dihydroorotase	36297.2
Q9HT38	Q9HT38	dksA	RNA polymerase-binding transcription factor DksA	NaN
Q9HT41	Q9HT41	PA5533	NADH:ubiquinone oxidoreductase	241206
Q9HT43	Q9HT43	PA5530	Probable MFS dicarboxylate transporter	11495
Q9HT45	Q9HT45	PA5528	Tim44-like domain-containing protein	181087
Q9HT48	Q9HT48	PA5525	Probable transcriptional regulator	193667
Q9HT49	Q9HT49	PA5524	Probable short-chain dehydrogenase	65863
Q9HT50	Q9HT50	PA5523	Glutamate-1-semialdehyde 2,1-aminomutase	315262
Q9HT51	Q9HT51	PA5522	Probable glutamine synthetase	384938
Q9HT52	Q9HT52	PA5521	Probable short-chain dehydrogenase	408807
Q9HT53	Q9HT53	PA5520	Tetratricopeptide repeat protein	76619.7
Q9HT54	Q9HT54	PA5519	HotDog ACOT-type domain-containing protein	3264160
Q9HT55	Q9HT55	PA5518	Probable potassium efflux transporter	415513
Q9HT57	Q9HT57	pdxY	Pyridoxal kinase PdxY	115622
Q9HT62	Q9HT62	mifR	MifR	483914
Q9HT64	Q9HT64	PA5509	N-formylglutamate amidohydrolase	58051.5
Q9HT65	Q9HT65	PA5508	Probable glutamine synthetase	646127
Q9HT66	Q9HT66	PA5507	Isochorismatase-like domain-containing protein	1.93736e+06
Q9HT67	Q9HT67	PA5506	HTH rpiR-type domain-containing protein	17197.6
Q9HT68	Q9HT68	PA5505	Probable TonB-dependent receptor	7184.21
Q9HT70	Q9HT70	metN2	Methionine import ATP-binding protein MetN 2	114559
Q9HT71	Q9HT71	PA5502	Lipoprotein	6058.47
Q9HT73	Q9HT73	znuC	Zinc import ATP-binding protein ZnuC	66241.9
Q9HT74	Q9HT74	np20	Transcriptional regulator np20	1.12099e+06
Q9HT75	Q9HT75	PA5498	High-affinity zinc uptake system protein ZnuA	40926.8
Q9HT76	Q9HT76	nrdJa	Vitamin B12-dependent ribonucleotide reductase	31061960
Q9HT77	Q9HT77	nrdJb	NrdJb	24986506
Q9HT80	Q9HT80	polA	DNA polymerase I	254442
Q9HT81	Q9HT81	engB	Probable GTP-binding protein EngB	381376
Q9HT84	Q9HT84	dgcP	Diguanylate cyclase DgcP	1.25975e+06
Q9HT87	Q9HT87	PA5484	histidine kinase	365672
Q9HT89	Q9HT89	PA5481	Uncharacterized protein PA5481	285969
Q9HT91	Q9HT91	gltP	Probable proton/glutamate-aspartate symporter	8897420
Q9HT92	Q9HT92	PA5478	Nucleoside transporter/FeoB GTPase Gate domain-containing protein	16334
Q9HT95	Q9HT95	PA5475	Acetyltransferase PA5475	10293171
Q9HT96	Q9HT96	PA5474	Probable metalloprotease	30424.4
Q9HT98	Q9HT98	PA5472	Amino acid abc transporter substrate-binding paat family protein	135719
Q9HTA4	Q9HTA4	PA5466	AEC family transporter	33369.2
Q9HTA5	Q9HTA5	PA5465	CENP-V/GFA domain-containing protein	366813
Q9HTA6	Q9HTA6	PA5464	DUF4105 domain-containing protein	159716
Q9HTB4	Q9HTB4	PA5456	Glycosyltransferase	845006
Q9HTB5	Q9HTB5	PA5455	Glycosyltransferase	46668.9
Q9HTB6	Q9HTB6	rmd	GDP-6-deoxy-D-mannose reductase	1.36134e+06
Q9HTB9	Q9HTB9	wbpY	Glycosyltransferase WbpY	89675.6
Q9HTC2	Q9HTC2	PA5445	Probable coenzyme A transferase	1640382
Q9HTC5	Q9HTC5	PA5441	Outer membrane assembly lipoprotein YfiO	565462
Q9HTC6	Q9HTC6	PA5440	Probable peptidase	387666
Q9HTC7	Q9HTC7	zwf	Glucose-6-phosphate 1-dehydrogenase	552784
Q9HTC8	Q9HTC8	PA5438	Probable transcriptional regulator	135149
Q9HTC9	Q9HTC9	PA5437	Probable transcriptional regulator	370633
Q9HTD0	Q9HTD0	PA5436	Biotin carboxylase	1.98176e+06
Q9HTD1	Q9HTD1	PA5435	Probable transcarboxylase subunit	3.81313e+06
Q9HTD4	Q9HTD4	PA5432	Probable acetyltransferase	50624.2
Q9HTD5	Q9HTD5	PA5431	Probable transcriptional regulator	106882
Q9HTD6	Q9HTD6	PA5430	Sulphur transport domain-containing protein	85591.5
Q9HTD7	Q9HTD7	aspA	Aspartate ammonia-lyase	5.10194e+06
Q9HTD8	Q9HTD8	PA5428	Probable transcriptional regulator	33062.9
Q9HTD9	Q9HTD9	adhA	alcohol dehydrogenase	249725
Q9HTE2	Q9HTE2	PA5422	Putative glucose-6-phosphate 1-epimerase	1629639
Q9HTE3	Q9HTE3	fdhA	Glutathione-independent formaldehyde dehydrogenase	28821.7
Q9HTE4	Q9HTE4	purU2	Formyltetrahydrofolate deformylase	205430
Q9HTE9	Q9HTE9	glyA1	Serine hydroxymethyltransferase 1	542699
Q9HTF0	Q9HTF0	PA5414	Secreted protein	653396
Q9HTF1	Q9HTF1	ltaE	Low specificity L-threonine aldolase	14836608
Q9HTF2	Q9HTF2	PA5412	Ferredoxin	339433
Q9HTF4	Q9HTF4	gbcA	Glycine betaine monooxygenase oxygenase subunit	230615
Q9HTG0	Q9HTG0	PA5404	Transmembrane protein	85316.3
Q9HTG4	Q9HTG4	PA5400	Probable electron transfer flavoprotein alpha subunit	19963.7
Q9HTG5	Q9HTG5	dgcB	DgcB, Dimethylglycine catabolism	52793.4
Q9HTG6	Q9HTG6	dgcA	DgcA, Dimethylglycine catabolism	17131.7
Q9HTG7	Q9HTG7	PA5397	4-vinyl reductase 4VR domain-containing protein	15637.3
Q9HTH0	Q9HTH0	clsA	Cardiolipin synthase A	28398.3
Q9HTH4	Q9HTH4	PA5390	succinyl-diaminopimelate desuccinylase	248945
Q9HTH7	Q9HTH7	cdhC	CdhC, Carnitine dehydrogenase-related protein C	6450.66
Q9HTI2	Q9HTI2	PA5382	Probable transcriptional regulator	29536
Q9HTI6	Q9HTI6	PA5378	ABC-type glycine betaine transport system substrate-binding domain-containing protein	1.13701e+06
Q9HTI7	Q9HTI7	PA5377	Probable permease of ABC transporter	91378.5
Q9HTI8	Q9HTI8	PA5376	Probable ATP-binding component of ABC transporter	282823
Q9HTJ0	Q9HTJ0	betI	HTH-type transcriptional regulator BetI	755348
Q9HTJ1	Q9HTJ1	betB	NAD/NADP-dependent betaine aldehyde dehydrogenase	41425760
Q9HTJ2	Q9HTJ2	betA	Oxygen-dependent choline dehydrogenase	190550
Q9HTJ5	Q9HTJ5	pstA	Phosphate transport system permease protein PstA	2001.4
Q9HTJ6	Q9HTJ6	PA5364	Probable two-component response regulator	347219
Q9HTJ7	Q9HTJ7	PA5363	Peptidase M23	47941.8
Q9HTJ9	Q9HTJ9	PA5359	Lipoprotein	7875.45
Q9HTK0	Q9HTK0	ubiA	4-hydroxybenzoate octaprenyltransferase	967149
Q9HTK1	Q9HTK1	ubiC	Probable chorismate pyruvate-lyase	68683.9
Q9HTK3	Q9HTK3	glcD	Glycolate oxidase subunit GlcD	134294
Q9HTK4	Q9HTK4	glcE	Glycolate oxidase subunit GlcE	80042.5
Q9HTK5	Q9HTK5	glcF	Glycolate oxidase iron-sulfur subunit	592154
Q9HTK6	Q9HTK6	PA5352	GlcG protein	103459
Q9HTK7	Q9HTK7	rubA1	Rubredoxin-1	62181.8
Q9HTK9	Q9HTK9	alkT	Rubredoxin-NAD(+) reductase	3.05002e+06
Q9HTL1	Q9HTL1	PA5347	Helicase	8824.24
Q9HTL2	Q9HTL2	PA5346	HDOD domain-containing protein	51992.2
Q9HTL3	Q9HTL3	recG	ATP-dependent DNA helicase RecG	129220
Q9HTL4	Q9HTL4	oxyR	Hydrogen peroxide-inducible genes activator	460264
Q9HTL5	Q9HTL5	PA5343	NAD-dependent epimerase/dehydratase domain-containing protein	375739
Q9HTL8	Q9HTL8	PA5340	Lipoprotein	68220.9
Q9HTL9	Q9HTL9	PA5339	RidA family protein	215000
Q9HTM0	Q9HTM0	spoT	guanosine-3',5'-bis(diphosphate) 3'-diphosphatase	1.54507e+06
Q9HTM1	Q9HTM1	rpoZ	DNA-directed RNA polymerase subunit omega	164096
Q9HTM2	Q9HTM2	gmk	Guanylate kinase	1333273
Q9HTM3	Q9HTM3	PA5335	YicC family protein	140277
Q9HTM4	Q9HTM4	PA5333	DUF4870 domain-containing protein	17954.6
Q9HTM5	Q9HTM5	PA5330	DUF4124 domain-containing protein	37799.6
Q9HTM8	Q9HTM8	PA5327	Probable oxidoreductase	23259.2
Q9HTN2	Q9HTN2	argB	Acetylglutamate kinase	194369
Q9HTN3	Q9HTN3	dut	Deoxyuridine 5'-triphosphate nucleotidohydrolase	18412.7
Q9HTN4	Q9HTN4	coaC	Coenzyme A biosynthesis bifunctional protein CoaBC	134107
Q9HTN5	Q9HTN5	PA5319	UPF0758 protein PA5319	16276.4
Q9HTN6	Q9HTN6	PA5318	DUF2867 domain-containing protein	16503.7
Q9HTN7	Q9HTN7	PA5317	Probable binding protein component of ABC dipeptide transporter	1.86814e+06
Q9HTN8	Q9HTN8	rpmB	Large ribosomal subunit protein bL28	435123
Q9HTP1	Q9HTP1	PA5313	Probable pyridoxal-dependent aminotransferase	1.66747e+06
Q9HTP2	Q9HTP2	PA5312	Probable aldehyde dehydrogenase	17234112
Q9HTP3	Q9HTP3	PA5311	Probable major facilitator superfamily (MFS) transporter	65967.6
Q9HTP4	Q9HTP4	PA5310	PLD phosphodiesterase domain-containing protein	4680.88
Q9HTP5	Q9HTP5	PA5309	Probable oxidoreductase	1.37409e+06
Q9HTP6	Q9HTP6	lrp	Leucine-responsive regulatory protein	2.48307e+06
Q9HTP7	Q9HTP7	PA5307	Dicarboxylate transport domain-containing protein	64444.6
Q9HTP9	Q9HTP9	PA5305	DUF1318 domain-containing protein	89254.9
Q9HTQ0	Q9HTQ0	dadA1	D-amino acid dehydrogenase 1	45421336
Q9HTQ2	Q9HTQ2	dadX	Alanine racemase, catabolic	2.56496e+06
Q9HTQ3	Q9HTQ3	PA5301	Probable transcriptional regulator	16265.2
Q9HTQ4	Q9HTQ4	cycB	Cytochrome c5	10022395
Q9HTQ5	Q9HTQ5	PA5299	Acetyl-CoA hydrolase/transferase C-terminal domain-containing protein	164497
Q9HTQ6	Q9HTQ6	xpt	Xanthine phosphoribosyltransferase	22877.6
Q9HTQ7	Q9HTQ7	poxB	Pyruvate dehydrogenase (Cytochrome)	531564
Q9HTQ8	Q9HTQ8	rep	ATP-dependent DNA helicase Rep	702845
Q9HTR0	Q9HTR0	norM	Probable multidrug resistance protein NorM	11518.2
Q9HTR1	Q9HTR1	PA5293	Probable transcriptional regulator	1.67003e+06
Q9HTR2	Q9HTR2	pchP	Phosphorylcholine phosphatase	26260.3
Q9HTR3	Q9HTR3	PA5291	Probable choline transporter	81179.5
Q9HTR4	Q9HTR4	PA5290	MCM domain-containing protein	69764.9
Q9HTR5	Q9HTR5	ubiK	Ubiquinone biosynthesis accessory factor UbiK	456573
Q9HTR6	Q9HTR6	glnK	Nitrogen regulatory protein P-II 2	528994
Q9HTS1	Q9HTS1	PA5283	Probable transcriptional regulator	56662.4
Q9HTS3	Q9HTS3	PA5281	Probable hydrolase	286044
Q9HTS6	Q9HTS6	rnk	Nucleoside diphosphate kinase regulator	7719.82
Q9HTS7	Q9HTS7	PA5273	Transmembrane protein	505681
Q9HTS8	Q9HTS8	cyaA	Adenylate cyclase	83053.3
Q9HTT0	Q9HTT0	PA5270	Solute-binding protein family 3/N-terminal domain-containing protein	138904
Q9HTT1	Q9HTT1	PA5269	Uncharacterized protein	3851.38
Q9HTT2	Q9HTT2	corA	Magnesium/cobalt transport protein	158635
Q9HTT7	Q9HTT7	PA5258	Heme biosynthesis operon protein HemX	86636.8
Q9HTT8	Q9HTT8	PA5257	HemY N-terminal domain-containing protein	1.35006e+06
Q9HTU2	Q9HTU2	PA5252	Probable ATP-binding component of ABC transporter	52209.4
Q9HTU3	Q9HTU3	PA5251	Small-conductance mechanosensitive channel	1279.12
Q9HTU6	Q9HTU6	PA5248	Cytochrome c domain-containing protein	12708.1
Q9HTU7	Q9HTU7	PA5247	UPF0178 protein PA5247	8318820
Q9HTU9	Q9HTU9	PA5245	Glyoxalase	405162
Q9HTV1	Q9HTV1	rho	Transcription termination factor Rho	12441370
Q9HTV3	Q9HTV3	ubiD	3-octaprenyl-4-hydroxybenzoate carboxy-lyase	133270
Q9HTV4	Q9HTV4	PA5236	Probable aromatic hydrocarbon reductase	786177
Q9HTV5	Q9HTV5	glpT	Glycerol-3-phosphate transporter	596076
Q9HTV8	Q9HTV8	PA5232	Membrane fusion protein biotin-lipoyl like domain-containing protein	54062.9
Q9HTV9	Q9HTV9	PA5231	Probable ATP-binding/permease fusion ABC transporter	1.25974e+06
Q9HTW1	Q9HTW1	PA5229	EVE domain-containing protein	16590.8
Q9HTW2	Q9HTW2	PA5228	5-formyltetrahydrofolate cyclo-ligase	2.40369e+06
Q9HTW3	Q9HTW3	zapA	Cell division protein ZapA	114976
Q9HTW5	Q9HTW5	PA5225	UPF0149 protein PA5225	885656
Q9HTW6	Q9HTW6	pepP	Aminopeptidase P	1.60696e+06
Q9HTW7	Q9HTW7	ubiH	UbiH protein	733754
Q9HTW9	Q9HTW9	PA5221	Probable FAD-dependent monooxygenase	11408.3
Q9HTX0	Q9HTX0	PA5220	Uncharacterized protein	235766
Q9HTX2	Q9HTX2	PA5218	Probable transcriptional regulator	9088.11
Q9HTX5	Q9HTX5	gcvT	Aminomethyltransferase	105307
Q9HTX6	Q9HTX6	gcvH2	Glycine cleavage system H protein 2	2.76821e+06
Q9HTX7	Q9HTX7	gcvP2	Glycine dehydrogenase (decarboxylating) 2	850220
Q9HTY0	Q9HTY0	PA5210	Probable secretion pathway ATPase	3.87164e+06
Q9HTY1	Q9HTY1	PA5209	CYTH domain-containing protein	70691.3
Q9HTY2	Q9HTY2	PA5208	TIGR00153 family protein	934284
Q9HTY4	Q9HTY4	argE	Acetylornithine deacetylase	1.63421e+06
Q9HTY6	Q9HTY6	gshA	Glutamate--cysteine ligase	353810
Q9HTY7	Q9HTY7	PA5202	Medium/long-chain acyl-CoA thioesterase YigI	24182.3
Q9HTY8	Q9HTY8	PA5201	S1 motif domain-containing protein	73282.8
Q9HTY9	Q9HTY9	amgR	DNA-binding dual transcriptional regulator OmpR	57500.7
Q9HTZ0	Q9HTZ0	amgS	histidine kinase	34705.7
Q9HTZ1	Q9HTZ1	PA5198	Murein tetrapeptide carboxypeptidase	387067
Q9HTZ2	Q9HTZ2	rimK	Probable alpha-L-glutamate ligase	55508.6
Q9HTZ3	Q9HTZ3	PA5196	Putative ATP-dependent zinc protease domain-containing protein	126787
Q9HTZ5	Q9HTZ5	PA5194	Phosphatidic acid phosphatase type 2/haloperoxidase domain-containing protein	3668.94
Q9HTZ6	Q9HTZ6	hslO	33 kDa chaperonin	3.12504e+06
Q9HTZ7	Q9HTZ7	pckA	Phosphoenolpyruvate carboxykinase (ATP)	18636718
Q9HTZ9	Q9HTZ9	PA5190	Probable nitroreductase	317196
Q9HU01	Q9HU01	PA5188	Probable 3-hydroxyacyl-CoA dehydrogenase	415778
Q9HU02	Q9HU02	PA5187	Probable acyl-CoA dehydrogenase	74155.8
Q9HU05	Q9HU05	aroQ	Monofunctional chorismate mutase	1.77302e+06
Q9HU08	Q9HU08	PA5181	Probable oxidoreductase	188713
Q9HU10	Q9HU10	PA5179	Probable transcriptional regulator	870853
Q9HU11	Q9HU11	PA5178	Peptidoglycan-binding protein LysM	503182
Q9HU12	Q9HU12	PA5177	Probable hydrolase	115325
Q9HU13	Q9HU13	PA5176	Nudix hydrolase domain-containing protein	23686.3
Q9HU14	Q9HU14	cysQ	3'(2'),5'-bisphosphate nucleotidase CysQ	41656.9
Q9HU15	Q9HU15	fabY	Beta-ketoacyl-[acyl-carrier-protein] synthase FabY	1.50421e+06
Q9HU18	Q9HU18	dctP	C4-dicarboxylate-binding periplasmic protein DctP	18638.1
Q9HU19	Q9HU19	dctD	C4-dicarboxylate transport transcriptional regulatory protein DctD	54675.4
Q9HU21	Q9HU21	rmlC	dTDP-4-dehydrorhamnose 3,5-epimerase	1.5472e+06
Q9HU22	Q9HU22	rmlA	Glucose-1-phosphate thymidylyltransferase	354077
Q9HU23	Q9HU23	rmlD	dTDP-4-dehydrorhamnose reductase	4.19411e+06
Q9HU24	Q9HU24	rmlB	dTDP-glucose 4,6-dehydratase	174858
Q9HU28	Q9HU28	PA5156	Methyltransferase domain-containing protein	125654
Q9HU31	Q9HU31	PA5153	Amino acid (Lysine/arginine/ornithine/histidine/octopine) ABC transporter periplasmic binding protein	12368.8
Q9HU33	Q9HU33	PA5151	DUF502 domain-containing protein	49013
Q9HU34	Q9HU34	PA5150	Probable short-chain dehydrogenase	8502.71
Q9HU36	Q9HU36	PA5148	Probable Fe(2+)-trafficking protein	107191
Q9HU38	Q9HU38	PA5146	AsmA domain-containing protein	1.94483e+06
Q9HU39	Q9HU39	PA5145	FAD dependent oxidoreductase domain-containing protein	100745
Q9HU40	Q9HU40	PA5144	N-acetyltransferase domain-containing protein	396328
Q9HU41	Q9HU41	hisB	Imidazoleglycerol-phosphate dehydratase	3.74466e+06
Q9HU42	Q9HU42	hisH1	Imidazole glycerol phosphate synthase subunit HisH 1	15114.8
Q9HU43	Q9HU43	hisA	1-(5-phosphoribosyl)-5-[(5-phosphoribosylamino)methylideneamino] imidazole-4-carboxamide isomerase	255334
Q9HU44	Q9HU44	hisF1	Imidazole glycerol phosphate synthase subunit hisF1	120316
Q9HU45	Q9HU45	PA5139	Solute-binding protein family 3/N-terminal domain-containing protein	437321
Q9HU46	Q9HU46	PA5138	Solute-binding protein family 3/N-terminal domain-containing protein	8930.17
Q9HU48	Q9HU48	PA5136	Exo-alpha-sialidase	51177.6
Q9HU50	Q9HU50	PA5134	Probable carboxyl-terminal protease	96823.1
Q9HU51	Q9HU51	PA5133	Peptidase M23 domain-containing protein	260314
Q9HU53	Q9HU53	gpmI	2,3-bisphosphoglycerate-independent phosphoglycerate mutase	1.14524e+06
Q9HU54	Q9HU54	PA5130	Rhodanese domain-containing protein	13378.1
Q9HU55	Q9HU55	grx	Glutaredoxin	434785
Q9HU56	Q9HU56	secB	Protein-export protein SecB	245714
Q9HU57	Q9HU57	trmL	tRNA (cytidine(34)-2'-O)-methyltransferase	1.8318e+06
Q9HU58	Q9HU58	PA5126	Uncharacterized protein	1197.65
Q9HU59	Q9HU59	ntrC	DNA-binding transcriptional regulator NtrC	21583.9
Q9HU64	Q9HU64	PA5120	Secreted protein	373754
Q9HU65	Q9HU65	glnA	Glutamine synthetase	22134602
Q9HU66	Q9HU66	thiI	tRNA sulfurtransferase	810312
Q9HU67	Q9HU67	typA	Large ribosomal subunit assembly factor BipA	38833.3
Q9HU69	Q9HU69	PA5115	Methyltransferase domain-containing protein	560797
Q9HU70	Q9HU70	PA5114	DUF2339 domain-containing protein	272107
Q9HU71	Q9HU71	PA5113	DUF3999 domain-containing protein	NaN
Q9HU72	Q9HU72	gloA	Lactoylglutathione lyase	26695.2
Q9HU73	Q9HU73	fbp	Fructose-1,6-bisphosphatase class 1	5190121
Q9HU74	Q9HU74	PA5109	DUF924 domain-containing protein	42448.7
Q9HU75	Q9HU75	PA5108	Lipoprotein SmpA/OmlA domain-containing protein	26710.7
Q9HU76	Q9HU76	blc	Outer membrane lipoprotein Blc	151249
Q9HU77	Q9HU77	hutF	Formimidoylglutamate deiminase	531110
Q9HU78	Q9HU78	hutC	Histidine utilization repressor	2.34892e+06
Q9HU79	Q9HU79	PA5104	HutD family protein	36095.7
Q9HU82	Q9HU82	PA5101	Phosphate ABC transporter substrate-binding protein	202699
Q9HU83	Q9HU83	hutU	Urocanate hydratase	684792
Q9HU85	Q9HU85	hutH	Histidine ammonia-lyase	42974.3
Q9HU90	Q9HU90	PA5093	Probable histidine/phenylalanine ammonia-lyase	88326.9
Q9HU91	Q9HU91	hutI	Imidazolonepropionase	26315.6
Q9HU92	Q9HU92	hutG	N-formylglutamate deformylase	732037
Q9HU98	Q9HU98	PA5085	Probable transcriptional regulator	356886
Q9HUA1	Q9HUA1	PA5082	Probable binding protein component of ABC transporter	2600.67
Q9HUA3	Q9HUA3	PA5080	Proline iminopeptidase	250829
Q9HUA4	Q9HUA4	dtd	D-aminoacyl-tRNA deacylase	21307
Q9HUA5	Q9HUA5	opgG	Glucans biosynthesis protein G	203724
Q9HUA6	Q9HUA6	opgH	Glucans biosynthesis glucosyltransferase H	2.24069e+06
Q9HUA7	Q9HUA7	PA5076	Probable binding protein component of ABC transporter	68419.7
Q9HUA8	Q9HUA8	PA5075	Probable permease of ABC transporter	2806.1
Q9HUA9	Q9HUA9	PA5074	Probable ATP-binding component of ABC transporter	136411
Q9HUB2	Q9HUB2	PA5071	Ribosomal RNA small subunit methyltransferase E	9183.65
Q9HUB4	Q9HUB4	tatB	Sec-independent protein translocase protein TatB	20926.6
Q9HUB5	Q9HUB5	tatA	Sec-independent protein translocase protein TatA	23170.8
Q9HUB6	Q9HUB6	hisE	Phosphoribosyl-ATP pyrophosphatase	20823.5
Q9HUB8	Q9HUB8	ubiB	Probable protein kinase UbiB	633585
Q9HUB9	Q9HUB9	ubiJ	Ubiquinone biosynthesis accessory factor UbiJ	2046735
Q9HUC0	Q9HUC0	ubiE	Ubiquinone/menaquinone biosynthesis C-methyltransferase UbiE	68093.2
Q9HUC1	Q9HUC1	PA5062	Polyhydroxyalkanoic acid system protein	9746.81
Q9HUC2	Q9HUC2	PA5061	Poly(3-hydroxyalkanoate) granule-associated protein PhaI	145898
Q9HUC3	Q9HUC3	phaF	Polyhydroxyalkanoate synthesis protein PhaF	52576.5
Q9HUC5	Q9HUC5	hslU	ATP-dependent protease ATPase subunit HslU	1.66679e+06
Q9HUC6	Q9HUC6	hslV	ATP-dependent protease subunit HslV	7484.25
Q9HUC7	Q9HUC7	PA5052	SPOR domain-containing protein	7264.34
Q9HUC8	Q9HUC8	argS	Arginine--tRNA ligase	8445563
Q9HUC9	Q9HUC9	priA	Primosomal protein N'	77612.1
Q9HUD0	Q9HUD0	rpmE	Large ribosomal subunit protein bL31	5.65861e+06
Q9HUD3	Q9HUD3	PA5046	Malic enzyme	18736536
Q9HUD4	Q9HUD4	PA5037	SPOR domain-containing protein	66978
Q9HUD5	Q9HUD5	gltB	Glutamate synthase large chain	908444
Q9HUE1	Q9HUE1	PA5028	AAA domain-containing protein	2.39882e+06
Q9HUE2	Q9HUE2	PA5027	UspA domain-containing protein	867633
Q9HUE4	Q9HUE4	metY	Homocysteine synthase	1.17835e+06
Q9HUE6	Q9HUE6	selO	Protein adenylyltransferase SelO	56962.3
Q9HUE7	Q9HUE7	PA5022	Mechanosensitive channel MscK	5861.68
Q9HUE9	Q9HUE9	PA5020	Probable acyl-CoA dehydrogenase	306242
Q9HUF0	Q9HUF0	rlmJ	Ribosomal RNA large subunit methyltransferase J	6079.06
Q9HUF1	Q9HUF1	msrA	Peptide methionine sulfoxide reductase MsrA	611090
Q9HUF2	Q9HUF2	PA5017	EAL domain-containing protein	251005
Q9HUF4	Q9HUF4	glnE	Bifunctional glutamine synthetase adenylyltransferase/adenylyl-removing enzyme	1.84571e+06
Q9HUF5	Q9HUF5	waaC	Lipopolysaccharide heptosyltransferase 1	406309
Q9HUF6	Q9HUF6	waaG	UDP-glucose:(Heptosyl) LPS alpha 1,3-glucosyltransferase WaaG	49069.8
Q9HUF7	Q9HUF7	waaP	Lipopolysaccharide core heptose(I) kinase WaaP	38711.5
Q9HUF8	Q9HUF8	PA5007	Lipopolysaccharide kinase	15532.1
Q9HUF9	Q9HUF9	PA5006	Serine/threonine protein kinase	1.00792e+06
Q9HUG0	Q9HUG0	PA5005	Probable carbamoyl transferase	9025634
Q9HUG1	Q9HUG1	PA5004	Probable glycosyl transferase	2.90179e+06
Q9HUG2	Q9HUG2	PA5003	GNAT family N-acetyltransferase	414771
Q9HUG3	Q9HUG3	PA5002	Uncharacterized protein	17835
Q9HUG5	Q9HUG5	wapR	Alpha-1,3-rhamnosyltransferase WapR	34578.3
Q9HUG7	Q9HUG7	PA4998	Toluene tolerance protein	52984.3
Q9HUG8	Q9HUG8	msbA	ATP-dependent lipid A-core flippase	28878.2
Q9HUG9	Q9HUG9	hldE	Bifunctional protein HldE	29386.4
Q9HUH1	Q9HUH1	PA4994	Probable acyl-CoA dehydrogenase	103846
Q9HUH3	Q9HUH3	PA4992	NADP-dependent oxidoreductase domain-containing protein	92420.8
Q9HUH4	Q9HUH4	PA4991	Probable FAD-dependent oxidoreductase PA4991	3.69045e+06
Q9HUH7	Q9HUH7	waaA	3-deoxy-D-manno-octulosonic acid transferase	220419
Q9HUH9	Q9HUH9	PA4986	Probable oxidoreductase	41495.1
Q9HUI2	Q9HUI2	aruR	Transcriptional regulatory protein AruR	28367.2
Q9HUI8	Q9HUI8	aruI	Probable 2-ketoarginine decarboxylase AruI	125199
Q9HUI9	Q9HUI9	aruH	Arginine--pyruvate transaminase AruH	123252
Q9HUJ0	Q9HUJ0	PA4975	NAD(P)H quinone oxidoreductase	264517
Q9HUJ1	Q9HUJ1	PA4974	Probable outer membrane protein	51551.6
Q9HUJ3	Q9HUJ3	PA4972	DUF3298 domain-containing protein	307744
Q9HUJ4	Q9HUJ4	aspP	ADP-ribose pyrophosphatase	5.41089e+06
Q9HUJ6	Q9HUJ6	cpdA	Cyclic AMP (cAMP) Phosphodiesterase, CpdA	1303941
Q9HUJ8	Q9HUJ8	parE	DNA topoisomerase 4 subunit B	10483668
Q9HUJ9	Q9HUJ9	PA4966	Phytase-like domain-containing protein	760748
Q9HUK1	Q9HUK1	parC	DNA topoisomerase 4 subunit A	2604150
Q9HUK2	Q9HUK2	PA4963	ABC-type transport auxiliary lipoprotein component domain-containing protein	3193.28
Q9HUK4	Q9HUK4	PA4961	Histidine kinase	969953
Q9HUK5	Q9HUK5	PA4960	Phosphoserine phosphatase	70653.3
Q9HUK6	Q9HUK6	fimX	FimX	2899.34
Q9HUK7	Q9HUK7	fimW	Cyclic-di-GMP receptor FimW	1122774
Q9HUK8	Q9HUK8	psd	Phosphatidylserine decarboxylase proenzyme	17719250
Q9HUK9	Q9HUK9	rhdA	Thiosulfate sulfurtransferase	31515.5
Q9HUL0	Q9HUL0	PA4955	HDOD domain-containing protein	1.17419e+06
Q9HUL1	Q9HUL1	motA	Chemotaxis protein MotA	485300
Q9HUL2	Q9HUL2	motB	Chemotaxis protein MotB	17149.7
Q9HUL3	Q9HUL3	rsgA	Small ribosomal subunit biogenesis GTPase RsgA	1.72858e+06
Q9HUL5	Q9HUL5	nnrD	Bifunctional NAD(P)H-hydrate repair enzyme	513580
Q9HUL6	Q9HUL6	PA4948	tRNA threonylcarbamoyladenosine biosynthesis protein TsaE	42937.8
Q9HUL7	Q9HUL7	amiB	N-acetylmuramoyl-L-alanine amidase	1043866
Q9HUL8	Q9HUL8	mutL	DNA mismatch repair protein MutL	211409
Q9HUM0	Q9HUM0	hfq	RNA-binding protein Hfq	297389
Q9HUM1	Q9HUM1	hflX	GTPase HflX	64029.8
Q9HUM2	Q9HUM2	hflK	Protein HflK	35849.6
Q9HUM3	Q9HUM3	hflC	Protein HflC	4287372
Q9HUM5	Q9HUM5	hisZ	ATP phosphoribosyltransferase regulatory subunit	55121.2
Q9HUM6	Q9HUM6	purA	Adenylosuccinate synthetase	1.32809e+06
Q9HUM7	Q9HUM7	rnr	Ribonuclease R	2779426
Q9HUM8	Q9HUM8	rlmB	23S rRNA (guanosine-2'-O-)-methyltransferase RlmB	386802
Q9HUM9	Q9HUM9	rpsF	Small ribosomal subunit protein bS6	375681
Q9HUN2	Q9HUN2	rplI	Large ribosomal subunit protein bL9	1.64908e+06
Q9HUN3	Q9HUN3	dnaB	Replicative DNA helicase	94626.7
Q9HUN4	Q9HUN4	alr	Alanine racemase, biosynthetic	34300224
Q9HUN6	Q9HUN6	PA4928	UPF0313 protein PA4928	16802.7
Q9HUN7	Q9HUN7	PA4927	Uncharacterized protein	153246
Q9HUN9	Q9HUN9	PA4925	Small-conductance mechanosensitive channel	1.93219e+06
Q9HUP3	Q9HUP3	nadE	NH(3)-dependent NAD(+) synthetase	23997894
Q9HUP4	Q9HUP4	pncB1	Nicotinate phosphoribosyltransferase 1	1.8033e+06
Q9HUP5	Q9HUP5	PA4918	nicotinamidase	4711274
Q9HUP7	Q9HUP7	PA4916	Nudix hydrolase domain-containing protein	34438.2
Q9HUP9	Q9HUP9	PA4914	Probable transcriptional regulator	294975
Q9HUQ0	Q9HUQ0	PA4913	Amino acid binding protein	15423.6
Q9HUQ5	Q9HUQ5	PA4908	Ornithine cyclodeaminase	2963.37
Q9HUQ6	Q9HUQ6	PA4907	Probable short-chain dehydrogenase	282264
Q9HUQ7	Q9HUQ7	PA4906	Probable transcriptional regulator	2816570
Q9HUR4	Q9HUR4	PA4899	Probable aldehyde dehydrogenase	552022
Q9HUS0	Q9HUS0	ureG	Urease accessory protein UreG	131262
Q9HUS1	Q9HUS1	ureF	Urease accessory protein UreF	79182.3
Q9HUS2	Q9HUS2	ureE	Urease accessory protein UreE	63188.7
Q9HUS3	Q9HUS3	desT	DesT	15926.8
Q9HUS4	Q9HUS4	PA4889	Probable oxidoreductase	33494.3
Q9HUT3	Q9HUT3	PA4880	Bacterioferritin	34918.9
Q9HUT4	Q9HUT4	PA4879	AsmA domain-containing protein	812767
Q9HUT7	Q9HUT7	osmE	Osmotically inducible lipoprotein OsmE	14804679
Q9HUT8	Q9HUT8	PA4875	MOSC domain-containing protein	875537
Q9HUT9	Q9HUT9	PA4874	Phosphate starvation-inducible protein	299092
Q9HUU1	Q9HUU1	PA4872	Oxaloacetate decarboxylase	2.73669e+06
Q9HUU5	Q9HUU5	ureC	Urease subunit alpha	631673
Q9HUU9	Q9HUU9	ureD	Urease accessory protein UreD	29814.1
Q9HUV1	Q9HUV1	PA4862	Probable ATP-binding component of ABC transporter	380596
Q9HUV7	Q9HUV7	retS	histidine kinase	949345
Q9HUV8	Q9HUV8	purD	Phosphoribosylamine--glycine ligase	484603
Q9HUV9	Q9HUV9	purH	Bifunctional purine biosynthesis protein PurH	8551979
Q9HUW0	Q9HUW0	PA4853	Putative Fis-like DNA-binding protein	19838.5
Q9HUW1	Q9HUW1	dusB	tRNA-dihydrouridine synthase B	237862
Q9HUW3	Q9HUW3	prmA	Ribosomal protein L11 methyltransferase	26242.3
Q9HUW5	Q9HUW5	dsbD1	Thiol:disulfide interchange protein DsbD 1	2698256
Q9HUW6	Q9HUW6	ctpL	Methyl-accepting chemotaxis protein CtpL	72995.5
Q9HUW7	Q9HUW7	PA4843	diguanylate cyclase	62877.8
Q9HUW8	Q9HUW8	PA4842	DUF2333 family protein	154139
Q9HUW9	Q9HUW9	PA4841	Uncharacterized Nudix hydrolase PA4841	2.64555e+06
Q9HUX0	Q9HUX0	PA4840	SUI1 domain-containing protein	772034
Q9HUX1	Q9HUX1	speA	Biosynthetic arginine decarboxylase	7427572
Q9HUX9	Q9HUX9	PA4831	Probable transcriptional regulator	17254.7
Q9HUY1	Q9HUY1	lpd3	Dihydrolipoyl dehydrogenase 3	42428.2
Q9HUY3	Q9HUY3	PA4827	Arylamine N-acetyltransferase	529274
Q9HUY5	Q9HUY5	mgtA	Magnesium-transporting ATPase, P-type 1	27135.2
Q9HUY7	Q9HUY7	PA4823	Secreted protein	98403.9
Q9HUZ3	Q9HUZ3	PA4817	YkgJ family cysteine cluster protein	70214.3
Q9HUZ4	Q9HUZ4	PA4816	DUF1835 domain-containing protein	7579.88
Q9HUZ8	Q9HUZ8	fdnH	Formate dehydrogenase iron-sulfur subunit	2.24042e+06
Q9HUZ9	Q9HUZ9	fdnI	Nitrate-inducible formate dehydrogenase, gamma subunit	38723.9
Q9HV00	Q9HV00	fdhE	Protein FdhE homolog	2.0391e+06
Q9HV01	Q9HV01	selA	L-seryl-tRNA(Sec) selenium transferase	25078.5
Q9HV04	Q9HV04	PA4805	Probable class III aminotransferase	28791.6
Q9HV06	Q9HV06	PA4803	Methyltransferase domain-containing protein	53257.9
Q9HV07	Q9HV07	PA4802	CN hydrolase domain-containing protein	45142.7
Q9HV11	Q9HV11	PA4798	UPF0157 protein PA4798	4855.21
Q9HV12	Q9HV12	PA4796	Glycine cleavage system protein H	249476
Q9HV13	Q9HV13	PA4795	Uncharacterized protein	30239.5
Q9HV14	Q9HV14	PA4794	N-acetyltransferase domain-containing protein	233152
Q9HV15	Q9HV15	PA4793	DUF4136 domain-containing protein	51864.4
Q9HV16	Q9HV16	PA4792	GP-PDE domain-containing protein	30946
Q9HV17	Q9HV17	PA4791	DUF4136 domain-containing protein	403687
Q9HV18	Q9HV18	cmoM	tRNA 5-carboxymethoxyuridine methyltransferase	35352.3
Q9HV21	Q9HV21	PA4787	Probable transcriptional regulator	75444.6
Q9HV22	Q9HV22	PA4786	Probable short-chain dehydrogenase	4339.34
Q9HV23	Q9HV23	PA4785	Probable acyl-CoA thiolase	267105
Q9HV24	Q9HV24	PA4784	Probable transcriptional regulator	737307
Q9HV27	Q9HV27	PA4781	Cyclic di-GMP phosphodiesterase PA4781	7545.67
Q9HV30	Q9HV30	PA4778	Uncharacterized HTH-type transcriptional regulator PA4778	261278
Q9HV31	Q9HV31	pmrB	Sensor protein kinase PmrB	14065.4
Q9HV32	Q9HV32	pmrA	Response regulator protein PmrA	32299.6
Q9HV33	Q9HV33	PA4775	DUF155 domain-containing protein	429670
Q9HV34	Q9HV34	speE2	Polyamine aminopropyltransferase 2	71084.9
Q9HV36	Q9HV36	PA4772	D-lactate dehydrogenase (cytochrome)	5741620
Q9HV37	Q9HV37	lldD	L-lactate dehydrogenase	102637
Q9HV38	Q9HV38	lldP	L-lactate permease	2.06898e+06
Q9HV39	Q9HV39	PA4769	Pyruvate dehydrogenase complex repressor	1.03166e+06
Q9HV40	Q9HV40	smpB	SsrA-binding protein	163629
Q9HV41	Q9HV41	recN	DNA repair protein RecN	6.20311e+06
Q9HV42	Q9HV42	grpE	Protein GrpE	15972.2
Q9HV43	Q9HV43	dnaK	Chaperone protein DnaK	630188
Q9HV44	Q9HV44	dnaJ	Chaperone protein DnaJ	15059826
Q9HV46	Q9HV46	greA	Transcription elongation factor GreA	787157
Q9HV48	Q9HV48	ftsH	ATP-dependent zinc metalloprotease FtsH	11806508
Q9HV49	Q9HV49	folP	Dihydropteroate synthase	167370
Q9HV50	Q9HV50	glmM	Phosphoglucosamine mutase	2.9432e+06
Q9HV51	Q9HV51	tpiA	Triosephosphate isomerase	475872
Q9HV53	Q9HV53	rimP	Ribosome maturation factor RimP	4603.62
Q9HV54	Q9HV54	nusA	Transcription termination/antitermination protein NusA	879061
Q9HV55	Q9HV55	infB	Translation initiation factor IF-2	3355116
Q9HV56	Q9HV56	rbfA	Ribosome-binding factor A	60953.8
Q9HV58	Q9HV58	rpsO	Small ribosomal subunit protein uS15	226620
Q9HV59	Q9HV59	pnp	Polyribonucleotide nucleotidyltransferase	1.02883e+06
Q9HV60	Q9HV60	PA4739	BON domain-containing protein	36088.3
Q9HV63	Q9HV63	PA4736	DUF2845 domain-containing protein	677334
Q9HV64	Q9HV64	PA4735	DUF748 domain-containing protein	49955.6
Q9HV65	Q9HV65	PA4734	ER-bound oxygenase mpaB/mpaB'/Rubber oxygenase catalytic domain-containing protein	833270
Q9HV66	Q9HV66	acsA2	Acetyl-coenzyme A synthetase 2	1.06422e+06
Q9HV67	Q9HV67	pgi	Glucose-6-phosphate isomerase	73752.7
Q9HV69	Q9HV69	panC	Pantothenate synthetase	2.5189e+06
Q9HV70	Q9HV70	panB2	3-methyl-2-oxobutanoate hydroxymethyltransferase 2	90463
Q9HV71	Q9HV71	folK	2-amino-4-hydroxy-6-hydroxymethyldihydropteridine pyrophosphokinase	338317
Q9HV72	Q9HV72	pcnB	Poly(A) polymerase I	874681
Q9HV73	Q9HV73	cbrB	Two-component response regulator CbrB	641927
Q9HV74	Q9HV74	cbrA	histidine kinase	632470
Q9HV75	Q9HV75	gluQ	Glutamyl-Q tRNA(Asp) synthetase	382475
Q9HV76	Q9HV76	PA4722	Aminotransferase	219480
Q9HV78	Q9HV78	trmA	tRNA/tmRNA (uracil-C(5))-methyltransferase	103893
Q9HV81	Q9HV81	PA4717	Neutral zinc metallopeptidase	2.58366e+06
Q9HV82	Q9HV82	PA4716	PhzF family phenazine biosynthesis protein	788869
Q9HV83	Q9HV83	PA4715	Probable aminotransferase	28251.2
Q9HV90	Q9HV90	phuT	Heme-transport protein, PhuT	30849.4
Q9HV93	Q9HV93	cbpA	cAMP-binding protein A	308589
Q9HV96	Q9HV96	PA4701	Aminoglycoside phosphotransferase domain-containing protein	23047736
Q9HV97	Q9HV97	PA4699	Uncharacterized protein	79614.2
Q9HV99	Q9HV99	PA4697	DUF4124 domain-containing protein	176882
Q9HVA0	Q9HVA0	ilvI	Acetolactate synthase	84398.1
Q9HVA1	Q9HVA1	ilvH	Acetolactate synthase small subunit	16206.1
Q9HVA2	Q9HVA2	ilvC	Ketol-acid reductoisomerase (NADP(+))	33070724
Q9HVA4	Q9HVA4	msrP	Protein-methionine-sulfoxide reductase catalytic subunit MsrP	4413.42
Q9HVA6	Q9HVA6	PA4689	Mce/MlaD domain-containing protein	329370
Q9HVA8	Q9HVA8	hitA	Ferric iron-binding periplasmic protein HitA	3993.89
Q9HVA9	Q9HVA9	PA4686	Chromosome partitioning protein ParA	3.18759e+06
Q9HVB2	Q9HVB2	PA4683	Uncharacterized protein	15152
Q9HVB6	Q9HVB6	PA4679	Protein TonB	18437.5
Q9HVB7	Q9HVB7	rimI	[Ribosomal protein bS18]-alanine N-acetyltransferase	20565.8
Q9HVB8	Q9HVB8	PA4677	Dipeptidase	36387
Q9HVB9	Q9HVB9	PA4676	Carbonic anhydrase	2.30177e+06
Q9HVC2	Q9HVC2	ychF	Ribosome-binding ATPase YchF	3.04736e+06
Q9HVC3	Q9HVC3	pth	Peptidyl-tRNA hydrolase	30237.1
Q9HVC4	Q9HVC4	rplY	Large ribosomal subunit protein bL25	46076840
Q9HVC5	Q9HVC5	prs	Ribose-phosphate pyrophosphokinase	5327677
Q9HVC9	Q9HVC9	moeB	Molybdopterin biosynthesis MoeB protein	33355.7
Q9HVD0	Q9HVD0	murI	Glutamate racemase	57031.3
Q9HVD1	Q9HVD1	pagL	Lipid A deacylase PagL	82612.8
Q9HVD3	Q9HVD3	PA4659	Probable transcriptional regulator	254279
Q9HVD5	Q9HVD5	PA4657	Renalase	89978.8
Q9HVD6	Q9HVD6	PA4656	TIGR01777 family protein	751967
Q9HVD7	Q9HVD7	hemH	Ferrochelatase	888560
Q9HVD9	Q9HVD9	PA4653	Spore coat protein U domain-containing protein	57552.9
Q9HVE5	Q9HVE5	uraA	Uracil permease	26860.4
Q9HVE6	Q9HVE6	upp	Uracil phosphoribosyltransferase	10172
Q9HVE7	Q9HVE7	PA4645	Probable purine/pyrimidine phosphoribosyl transferase	3.74589e+06
Q9HVE8	Q9HVE8	PA4644	Cupin fold metalloprotein, WbuC family	42155.6
Q9HVF0	Q9HVF0	PA4642	Aminopeptidase	14416.9
Q9HVF1	Q9HVF1	mqo2	Probable malate:quinone oxidoreductase 2	8722901
Q9HVF2	Q9HVF2	PA4639	Lipoprotein	110377
Q9HVF5	Q9HVF5	PA4636	Phospholipid/glycerol acyltransferase domain-containing protein	3.9076e+06
Q9HVF7	Q9HVF7	PA4634	Abasic site processing protein	6430.21
Q9HVF8	Q9HVF8	PA4633	Probable chemotaxis transducer	388375
Q9HVF9	Q9HVF9	PA4632	Peptidase M48 domain-containing protein	6476288
Q9HVG0	Q9HVG0	PA4631	NAD-dependent epimerase/dehydratase domain-containing protein	3819237
Q9HVG4	Q9HVG4	rsmC	Ribosomal RNA small subunit methyltransferase C	77260.8
Q9HVG5	Q9HVG5	hprA	Glycerate dehydrogenase	420238
Q9HVG6	Q9HVG6	PA4625	Filamentous haemagglutinin FhaB/tRNA nuclease CdiA-like TPS domain-containing protein	17581.9
Q9HVH0	Q9HVH0	PA4621	Probable oxidoreductase	567542
Q9HVH1	Q9HVH1	PA4620	2Fe-2S ferredoxin-type domain-containing protein	3.41763e+06
Q9HVH2	Q9HVH2	PA4619	Probable c-type cytochrome	6884.17
Q9HVH3	Q9HVH3	PA4618	XdhC family protein	102693
Q9HVH4	Q9HVH4	rlmG	Ribosomal RNA large subunit methyltransferase G	201374
Q9HVH6	Q9HVH6	PA4615	Flavodoxin/ferredoxin--NADP reductase	261142
Q9HVH7	Q9HVH7	mscL	Large-conductance mechanosensitive channel	255576
Q9HVH9	Q9HVH9	PA4611	DUF465 domain-containing protein	242707
Q9HVI1	Q9HVI1	PA4608	Cyclic diguanosine monophosphate-binding protein PA4608	202699
Q9HVI3	Q9HVI3	PA4606	Carbon starvation protein A	4973.47
Q9HVI5	Q9HVI5	PA4604	CobW C-terminal domain-containing protein	40207.4
Q9HVI7	Q9HVI7	glyA3	Serine hydroxymethyltransferase 3	47807.2
Q9HVI8	Q9HVI8	morA	Motility regulator	470300
Q9HVJ1	Q9HVJ1	ettA	Energy-dependent translational throttle protein EttA	599832
Q9HVJ7	Q9HVJ7	gdhA	Glutamate dehydrogenase	123031
Q9HVJ9	Q9HVJ9	rtcA	RNA 3'-terminal phosphate cyclase	134278
Q9HVK1	Q9HVK1	PA4583	3'-phosphate/5'-hydroxy nucleic acid ligase	27753.4
Q9HVK3	Q9HVK3	rtcR	Transcriptional regulator RtcR	6361.26
Q9HVK4	Q9HVK4	PA4580	NADAR domain-containing protein	2125.29
Q9HVK5	Q9HVK5	PA4579	DUF4105 domain-containing protein	29531.2
Q9HVK7	Q9HVK7	PA4577	Uncharacterized protein	2481574
Q9HVK8	Q9HVK8	PA4576	endopeptidase La	183595
Q9HVL2	Q9HVL2	fklB	Peptidyl-prolyl cis-trans isomerase	113251
Q9HVL3	Q9HVL3	PA4571	Probable cytochrome c	44855.6
Q9HVL5	Q9HVL5	ispB	Octaprenyl-diphosphate synthase	13288096
Q9HVL6	Q9HVL6	rplU	Large ribosomal subunit protein bL21	735893
Q9HVL7	Q9HVL7	rpmA	Large ribosomal subunit protein bL27	26013.2
Q9HVL8	Q9HVL8	obg	GTPase Obg	48717.9
Q9HVL9	Q9HVL9	proB	Glutamate 5-kinase	1.13058e+06
Q9HVM0	Q9HVM0	PA4564	CreA protein	280290
Q9HVM1	Q9HVM1	rpsT	Small ribosomal subunit protein bS20	426262
Q9HVM3	Q9HVM3	ribF	Riboflavin biosynthesis protein	60031
Q9HVM4	Q9HVM4	ileS	Isoleucine--tRNA ligase	3.87473e+06
Q9HVM6	Q9HVM6	PA4558	Peptidyl-prolyl cis-trans isomerase	5.50925e+06
Q9HVM7	Q9HVM7	ispH	4-hydroxy-3-methylbut-2-enyl diphosphate reductase	1554126
Q9HVM8	Q9HVM8	pilY1	Type IV pilus biogenesis factor PilY1	320641
Q9HVM9	Q9HVM9	pilX	Type 4 fimbrial biogenesis protein PilX	245845
Q9HVN5	Q9HVN5	clpB	Chaperone protein ClpB	2.55449e+06
Q9HVN7	Q9HVN7	PA4540	ShlB/FhaC/HecB family hemolysin secretion/activation protein	23361
Q9HVN8	Q9HVN8	PA4539	Cell division protein ZapE	133659
Q9HVN9	Q9HVN9	ndh	NADH dehydrogenase	27674.8
Q9HVP1	Q9HVP1	PA4536	MOSC domain-containing protein	29263.5
Q9HVP4	Q9HVP4	PA4533	FAD/FMN-containing dehydrogenase	86359
Q9HVP5	Q9HVP5	PA4532	Cobalt transport protein CbiM	30242.8
Q9HVP7	Q9HVP7	yacG	DNA gyrase inhibitor YacG	53442
Q9HVP8	Q9HVP8	coaE	Dephospho-CoA kinase	11861.4
Q9HVQ3	Q9HVQ3	speC	ornithine decarboxylase	66408.8
Q9HVQ4	Q9HVQ4	PA4518	VOC domain-containing protein	18663.7
Q9HVQ9	Q9HVQ9	lpxO1	Lipopolysaccharide biosynthetic protein LpxO1	302989
Q9HVR0	Q9HVR0	pxpA3	5-oxoprolinase subunit A 3	52986.4
Q9HVR2	Q9HVR2	PA4509	Carboxyltransferase domain-containing protein	1004.02
Q9HVR5	Q9HVR5	PA4506	Probable ATP-binding component of ABC dipeptide transporter	2920809
Q9HVR6	Q9HVR6	PA4505	ABC-type dipeptide transporter	288771
Q9HVR8	Q9HVR8	PA4503	Probable permease of ABC transporter	25289.1
Q9HVR9	Q9HVR9	PA4502	Probable binding protein component of ABC transporter	137453
Q9HVS1	Q9HVS1	PA4500	Dipeptide-binding protein	2.55015e+06
Q9HVS3	Q9HVS3	PA4498	Probable metallopeptidase	4.00552e+06
Q9HVS4	Q9HVS4	PA4497	Tripeptide-binding protein	634223
Q9HVS5	Q9HVS5	PA4496	Probable binding protein component of ABC transporter	88608.7
Q9HVS6	Q9HVS6	PA4495	DUF541 domain-containing protein	310897
Q9HVS7	Q9HVS7	roxS	histidine kinase	903263
Q9HVS8	Q9HVS8	roxR	RoxR	695874
Q9HVT0	Q9HVT0	PA4491	DUF2138 domain-containing protein	12506.9
Q9HVT1	Q9HVT1	PA4490	Uncharacterized protein PA4490	215820
Q9HVT2	Q9HVT2	PA4489	Alpha-2-macroglobulin homolog	40462.8
Q9HVT3	Q9HVT3	PA4488	DUF2300 domain-containing protein	603009
Q9HVT5	Q9HVT5	PA4486	Carboxymuconolactone decarboxylase-like domain-containing protein	2809085
Q9HVT7	Q9HVT7	gatB	Aspartyl/glutamyl-tRNA(Asn/Gln) amidotransferase subunit B	6325977
Q9HVT8	Q9HVT8	gatA	Glutamyl-tRNA(Gln) amidotransferase subunit A	13174085
Q9HVU0	Q9HVU0	mreB	Cell shape-determining protein MreB	30627912
Q9HVU1	Q9HVU1	mreC	Cell shape-determining protein MreC	NaN
Q9HVU3	Q9HVU3	PA4478	dTTP/UTP pyrophosphatase	545302
Q9HVU4	Q9HVU4	cafA	Ribonuclease G	7132980
Q9HVU5	Q9HVU5	PA4476	TIGR02099 family protein	3000.13
Q9HVU6	Q9HVU6	PA4475	CN hydrolase domain-containing protein	758851
Q9HVU7	Q9HVU7	PA4474	Metalloprotease TldD	981427
Q9HVU8	Q9HVU8	PA4473	UPF0307 protein PA4473	6421.32
Q9HVU9	Q9HVU9	pmbA	PmbA protein	4.97609e+06
Q9HVV0	Q9HVV0	PA4469	Tetratricopeptide repeat protein	32086.2
Q9HVV3	Q9HVV3	PA4465	Nucleotide-binding protein PA4465	132413
Q9HVV4	Q9HVV4	ptsN	Nitrogen regulatory protein	214583
Q9HVV5	Q9HVV5	PA4463	Ribosome hibernation promoting factor	478860
Q9HVV6	Q9HVV6	PA4461	Lipopolysaccharide export system ATP-binding protein LptB	110424
Q9HVV7	Q9HVV7	lptH	Lipopolysaccharide export system protein LptH	20139.4
Q9HVV9	Q9HVV9	PA4458	3-deoxy-D-manno-octulosonate 8-phosphate phosphatase KdsC	344853
Q9HVW0	Q9HVW0	kdsD	Arabinose 5-phosphate isomerase KdsD	75886.8
Q9HVW1	Q9HVW1	PA4456	Probable ATP-binding component of ABC transporter	112338
Q9HVW2	Q9HVW2	PA4455	Intermembrane phospholipid transport system permease protein MlaE	27235.2
Q9HVW3	Q9HVW3	PA4454	Mce/MlaD domain-containing protein	61724.4
Q9HVW4	Q9HVW4	PA4453	Toluene tolerance protein	180873
Q9HVW5	Q9HVW5	PA4452	STAS domain-containing protein	735603
Q9HVW7	Q9HVW7	murA	UDP-N-acetylglucosamine 1-carboxyvinyltransferase	13838871
Q9HVW8	Q9HVW8	hisG	ATP phosphoribosyltransferase	38863.9
Q9HVW9	Q9HVW9	hisD	Histidinol dehydrogenase	2.65772e+06
Q9HVX0	Q9HVX0	hisC1	Histidinol-phosphate aminotransferase 1	10791.8
Q9HVX1	Q9HVX1	algW	Probable periplasmic serine endoprotease DegP-like	29041.7
Q9HVX2	Q9HVX2	PA4445	GTP cyclohydrolase 1 type 2 homolog	5779302
Q9HVX4	Q9HVX4	PA4441	Z-ring associated protein G	45689.3
Q9HVX5	Q9HVX5	PA4440	Thioesterase domain-containing protein	86462.5
Q9HVX6	Q9HVX6	trpS	Tryptophan--tRNA ligase	199579
Q9HVX7	Q9HVX7	zapE	Cell division protein ZapE	108154
Q9HVX9	Q9HVX9	PA4436	Probable transcriptional regulator	240643
Q9HVY0	Q9HVY0	PA4435	Probable acyl-CoA dehydrogenase	332311
Q9HVY1	Q9HVY1	PA4434	Probable oxidoreductase	3.64808e+06
Q9HVY2	Q9HVY2	rplM	Large ribosomal subunit protein uL13	87620.6
Q9HVY3	Q9HVY3	rpsI	Small ribosomal subunit protein uS9	1.746e+06
Q9HVY4	Q9HVY4	PA4431	Ubiquinol-cytochrome c reductase iron-sulfur subunit	3.40953e+06
Q9HVY5	Q9HVY5	PA4430	Cytochrome b	499795
Q9HVY6	Q9HVY6	PA4429	Probable cytochrome c1	1.54334e+06
Q9HVY7	Q9HVY7	sspA	Stringent starvation protein A	17343.8
Q9HVY8	Q9HVY8	sspB	Stringent starvation protein B	5364.68
Q9HVY9	Q9HVY9	PA4426	BON domain-containing protein	33250.6
Q9HVZ0	Q9HVZ0	gmhA	Phosphoheptose isomerase	722451
Q9HVZ1	Q9HVZ1	PA4424	UPF0102 protein PA4424	66231.8
Q9HVZ2	Q9HVZ2	PA4423	Penicillin-binding protein activator	301509
Q9HVZ3	Q9HVZ3	rsmI	Ribosomal RNA small subunit methyltransferase I	329682
Q9HVZ4	Q9HVZ4	mraZ	Transcriptional regulator MraZ	34459.3
Q9HVZ5	Q9HVZ5	rsmH	Ribosomal RNA small subunit methyltransferase H	5417023
Q9HVZ7	Q9HVZ7	murF	UDP-N-acetylmuramoyl-tripeptide--D-alanyl-D-alanine ligase	3.61733e+06
Q9HVZ8	Q9HVZ8	mraY	Phospho-N-acetylmuramoyl-pentapeptide-transferase	29623.8
Q9HVZ9	Q9HVZ9	murD	UDP-N-acetylmuramoylalanine--D-glutamate ligase	593033
Q9HW01	Q9HW01	murG	UDP-N-acetylglucosamine--N-acetylmuramyl-(pentapeptide) pyrophosphoryl-undecaprenol N-acetylglucosamine transferase	8.15007e+06
Q9HW02	Q9HW02	murC	UDP-N-acetylmuramate--L-alanine ligase	1697137
Q9HW03	Q9HW03	PA4405	DUF721 domain-containing protein	16650.2
Q9HW04	Q9HW04	argJ	Arginine biosynthesis bifunctional protein ArgJ	1.56798e+06
Q9HW05	Q9HW05	PA4401	Probable glutathione S-transferase	792948
Q9HW06	Q9HW06	PA4400	8-oxo-dGTP diphosphatase	1.39714e+06
Q9HW07	Q9HW07	PA4399	Corrinoid adenosyltransferase	636226
Q9HW08	Q9HW08	PA4398	histidine kinase	29616.6
Q9HW09	Q9HW09	panE	2-dehydropantoate 2-reductase	85968.3
Q9HW11	Q9HW11	PA4395	UPF0234 protein PA4395	3.23009e+06
Q9HW12	Q9HW12	PA4394	Small-conductance mechanosensitive channel	52867.6
Q9HW15	Q9HW15	speA	Probable short-chain dehydrogenase	6637976
Q9HW16	Q9HW16	PA4388	DUF2470 domain-containing protein	40226.4
Q9HW22	Q9HW22	PA4380	histidine kinase	439348
Q9HW24	Q9HW24	inaA	InaA protein	43372.4
Q9HW26	Q9HW26	pncB2	Nicotinate phosphoribosyltransferase 2	920417
Q9HW27	Q9HW27	PA4375	Probable Resistance-Nodulation-Cell Division (RND) efflux transporter	9856.88
Q9HW29	Q9HW29	PA4373	DUF1513 domain-containing protein	1203109
Q9HW30	Q9HW30	PA4372	Imelysin-like domain-containing protein	712304
Q9HW32	Q9HW32	icmP	Insulin-cleaving metalloproteinase outer membrane protein	122714
Q9HW33	Q9HW33	PA4369	LemA family protein	34586.9
Q9HW34	Q9HW34	PA4368	RING-type E3 ubiquitin transferase	1.04876e+06
Q9HW35	Q9HW35	bifA	BifA	328682
Q9HW38	Q9HW38	argP	HTH-type transcriptional regulator ArgP	12178.5
Q9HW39	Q9HW39	PA4362	Saccharopine dehydrogenase NADP binding domain-containing protein	340725
Q9HW40	Q9HW40	PA4361	Probable oxidoreductase	7257.49
Q9HW41	Q9HW41	PA4360	Chromosome segregation ATPase	55152.4
Q9HW43	Q9HW43	PA4358	Ferrous iron transport protein B	188166
Q9HW44	Q9HW44	PA4357	Transcriptional regulator HTH-type FeoC domain-containing protein	2.52149e+06
Q9HW45	Q9HW45	xenB	Xenobiotic reductase	1.38112e+06
Q9HW49	Q9HW49	PA4352	UspA domain-containing protein	1.18369e+06
Q9HW52	Q9HW52	PA4349	Acyl-CoA dehydrogenase	2339188
Q9HW53	Q9HW53	PA4348	Metallo-beta-lactamase domain-containing protein	119041176
Q9HW55	Q9HW55	PA4346	Amidase	18362.3
Q9HW57	Q9HW57	PA4344	Probable hydrolase	98022.9
Q9HW61	Q9HW61	PA4340	Lipid/polyisoprenoid-binding YceI-like domain-containing protein	6149.78
Q9HW62	Q9HW62	PA4339	Probable phospholipase	92129.8
Q9HW65	Q9HW65	PA4336	DJ-1/PfpI domain-containing protein	1.61875e+06
Q9HW66	Q9HW66	PA4335	Ribbon-helix-helix domain-containing protein	5936.53
Q9HW68	Q9HW68	PA4333	Fumarate hydratase class I	630998
Q9HW70	Q9HW70	PA4331	Probable ferredoxin reductase	252830
Q9HW72	Q9HW72	pykA	Pyruvate kinase	6.74927e+06
Q9HW73	Q9HW73	PA4328	UspA domain-containing protein	4.72636e+06
Q9HW75	Q9HW75	PA4326	Lipoprotein	152358
Q9HW77	Q9HW77	PA4324	PilZ domain-containing protein	73083.7
Q9HW78	Q9HW78	PA4323	DUF58 domain-containing protein	114045
Q9HW79	Q9HW79	PA4322	AAA+ ATPase domain-containing protein	7688
Q9HW82	Q9HW82	PA4319	Stage II sporulation protein M	547692
Q9HW84	Q9HW84	PA4317	Transmembrane protein	51294.6
Q9HW85	Q9HW85	sbcB	Exodeoxyribonuclease I	1.96209e+06
Q9HW86	Q9HW86	mvaT	MvaT	335446
Q9HW87	Q9HW87	purU1	Formyltetrahydrofolate deformylase	12303015
Q9HW88	Q9HW88	PA4313	Flippase-like domain-containing protein	10168.1
Q9HW90	Q9HW90	PA4311	Glycosyltransferase subfamily 4-like N-terminal domain-containing protein	123558
Q9HW91	Q9HW91	pctB	Methyl-accepting chemotaxis protein PctB	40093.5
Q9HW92	Q9HW92	PA4308	AAA+ ATPase domain-containing protein	166094
Q9HW93	Q9HW93	pctC	Methyl-accepting chemotaxis protein PctC	84350.6
Q9HW94	Q9HW94	flp	Type IVb pilin, Flp	18791.7
Q9HW97	Q9HW97	tadZ	TadZ	124329
Q9HW98	Q9HW98	tadA	TadA ATPase	230511
Q9HWA0	Q9HWA0	tadC	TadC	2.87923e+06
Q9HWA1	Q9HWA1	PA4299	TPR repeat-containing protein PA4299	462563
Q9HWA4	Q9HWA4	pprB	Two-component response regulator PprB	208509
Q9HWA7	Q9HWA7	pprA	Two-component sensor PprA	73033
Q9HWA8	Q9HWA8	PA4292	Phosphate transporter	6077887
Q9HWB0	Q9HWB0	PA4290	Probable chemotaxis transducer	66497.5
Q9HWB1	Q9HWB1	PA4289	Probable transporter	62043.2
Q9HWB4	Q9HWB4	PA4286	BPL/LPL catalytic domain-containing protein	2.60632e+06
Q9HWB5	Q9HWB5	recC	RecBCD enzyme subunit RecC	162479
Q9HWB6	Q9HWB6	recB	RecBCD enzyme subunit RecB	13016038
Q9HWB7	Q9HWB7	recD	RecBCD enzyme subunit RecD	146231
Q9HWB8	Q9HWB8	sbcC	Nuclease SbcCD subunit C	142824
Q9HWC1	Q9HWC1	coaX	Type III pantothenate kinase	492844
Q9HWC2	Q9HWC2	PA4278	SPOR domain-containing protein	56720.6
Q9HWC3	Q9HWC3	secE	Protein translocase subunit SecE	93091.7
Q9HWC4	Q9HWC4	nusG	Transcription termination/antitermination protein NusG	113568
Q9HWC5	Q9HWC5	rplK	Large ribosomal subunit protein uL11	1.00332e+06
Q9HWC6	Q9HWC6	rplA	Large ribosomal subunit protein uL1	247412
Q9HWC7	Q9HWC7	rplJ	Large ribosomal subunit protein uL10	425253
Q9HWC9	Q9HWC9	rpoC	DNA-directed RNA polymerase subunit beta'	12109566
Q9HWD0	Q9HWD0	rpsL	Small ribosomal subunit protein uS12	103798584
Q9HWD1	Q9HWD1	rpsG	Small ribosomal subunit protein uS7	410920
Q9HWD2	Q9HWD2	fusA	Elongation factor G 1	9670117
Q9HWD4	Q9HWD4	rpsJ	Small ribosomal subunit protein uS10	584149
Q9HWD5	Q9HWD5	rplC	Large ribosomal subunit protein uL3	76104.8
Q9HWD6	Q9HWD6	rplD	Large ribosomal subunit protein uL4	858730
Q9HWD7	Q9HWD7	rplW	Large ribosomal subunit protein uL23	60551.2
Q9HWD8	Q9HWD8	rplB	Large ribosomal subunit protein uL2	2792000
Q9HWD9	Q9HWD9	rpsS	Small ribosomal subunit protein uS19	261320
Q9HWE0	Q9HWE0	rplV	Large ribosomal subunit protein uL22	327860
Q9HWE1	Q9HWE1	rpsC	Small ribosomal subunit protein uS3	686418
Q9HWE2	Q9HWE2	rplP	Large ribosomal subunit protein uL16	437992
Q9HWE3	Q9HWE3	rpmC	Large ribosomal subunit protein uL29	54764.4
Q9HWE4	Q9HWE4	rpsQ	Small ribosomal subunit protein uS17	3.54072e+06
Q9HWE5	Q9HWE5	rplN	Large ribosomal subunit protein uL14	689062
Q9HWE6	Q9HWE6	rplX	Large ribosomal subunit protein uL24	37281.1
Q9HWE7	Q9HWE7	rplE	Large ribosomal subunit protein uL5	1106839
Q9HWE8	Q9HWE8	rpsN	Small ribosomal subunit protein uS14	472829
Q9HWE9	Q9HWE9	rpsH	Small ribosomal subunit protein uS8	22299718
Q9HWF0	Q9HWF0	rplF	Large ribosomal subunit protein uL6	221049
Q9HWF1	Q9HWF1	rplR	Large ribosomal subunit protein uL18	404378
Q9HWF2	Q9HWF2	rpsE	Small ribosomal subunit protein uS5	21974402
Q9HWF3	Q9HWF3	rpmD	Large ribosomal subunit protein uL30	91353
Q9HWF4	Q9HWF4	rplO	Large ribosomal subunit protein uL15	426218
Q9HWF5	Q9HWF5	secY	Protein translocase subunit SecY	35839.9
Q9HWF6	Q9HWF6	rpmJ	Large ribosomal subunit protein bL36A	3.66189e+06
Q9HWF7	Q9HWF7	rpsM	Small ribosomal subunit protein uS13	448304
Q9HWF8	Q9HWF8	rpsK	Small ribosomal subunit protein uS11	4.45831e+06
Q9HWF9	Q9HWF9	bfr	Bacterioferritin	14846113
Q9HWG0	Q9HWG0	uvrA	UvrABC system protein A	137026
Q9HWG7	Q9HWG7	PA4222	Probable ATP-binding component of ABC transporter	28852.2
Q9HWG9	Q9HWG9	phzS	5-methylphenazine-1-carboxylate 1-monooxygenase	201213
Q9HWH2	Q9HWH2	phzM	Phenazine-1-carboxylate N-methyltransferase	903870
Q9HWH3	Q9HWH3	opmD	Probable outer membrane protein	189664
Q9HWH4	Q9HWH4	mexI	Probable Resistance-Nodulation-Cell Division (RND) efflux transporter	66899.3
Q9HWH5	Q9HWH5	mexH	Probable Resistance-Nodulation-Cell Division (RND) efflux membrane fusion protein	30496.3
Q9HWH7	Q9HWH7	ppgL	Periplasmic gluconolactonase, PpgL	19976.3
Q9HWH8	Q9HWH8	nmoR	HTH-type transcriptional regulator NmoR	19030.2
Q9HWH9	Q9HWH9	nmoA	Nitronate monooxygenase	336245
Q9HWI0	Q9HWI0	ddlA	D-alanine--D-alanine ligase A	23796
Q9HWI1	Q9HWI1	PA4200	Metallo-beta-lactamase domain-containing protein	179386
Q9HWI2	Q9HWI2	PA4199	Probable acyl-CoA dehydrogenase	147850
Q9HWI3	Q9HWI3	PA4198	Probable AMP-binding enzyme	185965
Q9HWI4	Q9HWI4	bfiS	histidine kinase	28702.3
Q9HWJ1	Q9HWJ1	pqsL	Probable FAD-dependent monooxygenase	427316
Q9HWJ6	Q9HWJ6	PA4185	Probable transcriptional regulator	5933.76
Q9HWJ8	Q9HWJ8	PA4183	VOC family protein	20166.8
Q9HWJ9	Q9HWJ9	PA4182	FMN-binding negative transcriptional regulator	792907
Q9HWK0	Q9HWK0	PA4181	B3/B4 tRNA-binding domain-containing protein	174976
Q9HWK1	Q9HWK1	PA4180	Probable acetolactate synthase large subunit	63970.1
Q9HWK6	Q9HWK6	prpL	Lysyl endopeptidase	220359
Q9HWK7	Q9HWK7	PA4174	Probable transcriptional regulator	352005
Q9HWK9	Q9HWK9	PA4172	Probable nuclease	25560.9
Q9HWL0	Q9HWL0	PA4171	Probable protease	775513
Q9HWL6	Q9HWL6	PA4165	Probable transcriptional regulator	62307.5
Q9HWL8	Q9HWL8	PA4163	Amidase domain-containing protein	1.26946e+06
Q9HWL9	Q9HWL9	PA4162	Probable short-chain dehydrogenase	1103564
Q9HWN0	Q9HWN0	acoB	Acetoin catabolism protein AcoB	98209
Q9HWN4	Q9HWN4	acoR	Transcriptional regulator AcoR	133393
Q9HWN8	Q9HWN8	PA4143	Probable toxin transporter	207886
Q9HWP3	Q9HWP3	tyrS1	Tyrosine--tRNA ligase 1	241982
Q9HWP6	Q9HWP6	PA4135	Probable transcriptional regulator	345399
Q9HWP8	Q9HWP8	PA4133	cytochrome-c oxidase	88258
Q9HWP9	Q9HWP9	PA4132	HTH gntR-type domain-containing protein	439473
Q9HWQ0	Q9HWQ0	PA4131	Probable iron-sulfur protein	180296
Q9HWQ1	Q9HWQ1	PA4130	Probable sulfite or nitrite reductase	3265115
Q9HWQ2	Q9HWQ2	PA4129	DUF934 domain-containing protein	950860
Q9HWQ7	Q9HWQ7	hpcB	Homoprotocatechuate 2,3-dioxygenase	320622
Q9HWQ8	Q9HWQ8	hpcC	5-carboxy-2-hydroxymuconate semialdehyde dehydrogenase	1.05738e+06
Q9HWR2	Q9HWR2	aph	Aminoglycoside 3'-phosphotransferase	1.3462e+06
Q9HWR3	Q9HWR3	bphP	Bacteriophytochrome	185945
Q9HWR5	Q9HWR5	PA4115	AMP nucleosidase	909969
Q9HWR6	Q9HWR6	PA4114	Spermidine acetyltransferase	101404
Q9HWR8	Q9HWR8	PA4112	histidine kinase	449833
Q9HWR9	Q9HWR9	PA4111	Ribosomal protein S3AE	547212
Q9HWS0	Q9HWS0	PA4108	Cyclic di-GMP phosphodiesterase PA4108	129038
Q9HWS6	Q9HWS6	bfmS	Signal transduction histidine-protein kinase/phosphatase MprB	6773.52
Q9HWU0	Q9HWU0	PA4088	Glutamate-1-semialdehyde 2,1-aminomutase	19134.4
Q9HWU9	Q9HWU9	PA4079	Probable dehydrogenase	53333.7
Q9HWV0	Q9HWV0	PA4078	Probable nonribosomal peptide synthetase	680538
Q9HWV8	Q9HWV8	PA4070	Probable transcriptional regulator	52695.5
Q9HWV9	Q9HWV9	PA4069	dTDP-4-dehydrorhamnose reductase	1.00357e+06
Q9HWW0	Q9HWW0	PA4068	Probable epimerase	98938.9
Q9HWW1	Q9HWW1	oprG	Outer membrane protein OprG	2.76284e+06
Q9HWW4	Q9HWW4	PA4064	Probable ATP-binding component of ABC transporter	168050
Q9HWW5	Q9HWW5	PA4063	DUF2796 domain-containing protein	31565.1
Q9HWW7	Q9HWW7	PA4061	Probable thioredoxin	6.51684e+06
Q9HWX1	Q9HWX1	nrdR	Transcriptional repressor NrdR	65587.8
Q9HWX2	Q9HWX2	ribD	Riboflavin biosynthesis protein RibD	3357446
Q9HWX4	Q9HWX4	ribB	3,4-dihydroxy-2-butanone 4-phosphate synthase	148972
Q9HWX5	Q9HWX5	ribH	6,7-dimethyl-8-ribityllumazine synthase	3471395
Q9HWX6	Q9HWX6	nusB	Transcription antitermination protein NusB	217564
Q9HWX7	Q9HWX7	thiL	Thiamine-monophosphate kinase	382863
Q9HWX9	Q9HWX9	PA4049	Solute-binding protein family 3/N-terminal domain-containing protein	13753.2
Q9HWY1	Q9HWY1	ribA	GTP cyclohydrolase-2	170292
Q9HWY4	Q9HWY4	ispA	Geranyltranstransferase	487561
Q9HWY5	Q9HWY5	xseB	Exodeoxyribonuclease 7 small subunit	2.20861e+06
Q9HWY6	Q9HWY6	PA4041	Mandelate racemase/muconate lactonizing enzyme C-terminal domain-containing protein	2784.27
Q9HWZ1	Q9HWZ1	PA4036	histidine kinase	140803
Q9HWZ2	Q9HWZ2	PA4035	FecR protein domain-containing protein	1.13235e+06
Q9HWZ5	Q9HWZ5	PA4032	Probable two-component response regulator	934997
Q9HWZ6	Q9HWZ6	ppa	Inorganic pyrophosphatase	6.27304e+06
Q9HX00	Q9HX00	PA4027	Solute-binding protein family 3/N-terminal domain-containing protein	192778
Q9HX01	Q9HX01	PA4026	Probable acetyltransferase	25586.2
Q9HX03	Q9HX03	eutB	Ethanolamine ammonia-lyase large subunit	43702.1
Q9HX05;Q9I2C4	Q9HX05;Q9I2C4	PA4022;exaC	Probable aldehyde dehydrogenase;NAD+ dependent aldehyde dehydrogenase ExaC	2717518
Q9HX06	Q9HX06	PA4021	Probable transcriptional regulator	534980
Q9HX07	Q9HX07	mpl	UDP-N-acetylmuramate--L-alanyl-gamma-D-glutamyl-meso-2,6-diaminoheptandioate ligase	23075.4
Q9HX08	Q9HX08	ubiX	Flavin prenyltransferase UbiX	21727322
Q9HX10	Q9HX10	PA4017	Oxidoreductase	34501.5
Q9HX11	Q9HX11	PA4016	Peptidase C13	3431.49
Q9HX12	Q9HX12	PA4015	MaoC-like domain-containing protein	4.13557e+06
Q9HX15	Q9HX15	PA4012	Lon N-terminal domain-containing protein	43065.2
Q9HX16	Q9HX16	PA4011	Phosphatidic acid phosphatase type 2/haloperoxidase domain-containing protein	6448.98
Q9HX17	Q9HX17	PA4010	Putative 3-methyladenine DNA glycosylase	325642
Q9HX20	Q9HX20	proA	Gamma-glutamyl phosphate reductase	564730
Q9HX22	Q9HX22	rsfS	Ribosomal silencing factor RsfS	796138
Q9HX23	Q9HX23	rlmH	Ribosomal RNA large subunit methyltransferase H	29110.9
Q9HX24	Q9HX24	sltB1	Soluble lytic transglycosylase B	33427.3
Q9HX25	Q9HX25	lipA	Lipoyl synthase	9424914
Q9HX28	Q9HX28	PA3992	Lytic murein transglycosylase	55240.6
Q9HX31	Q9HX31	holA	DNA polymerase III subunit delta	34450.8
Q9HX32	Q9HX32	lptE	LPS-assembly lipoprotein LptE	18781.6
Q9HX33	Q9HX33	leuS	Leucine--tRNA ligase	15491763
Q9HX36	Q9HX36	PA3983	Magnesium and cobalt efflux protein CorC	351427
Q9HX37	Q9HX37	ybeY	Endoribonuclease YbeY	32643.5
Q9HX38	Q9HX38	PA3981	PhoH-like protein	2.75371e+06
Q9HX40	Q9HX40	thiE	Thiamine-phosphate synthase	1691.91
Q9HX41	Q9HX41	thiD	Phosphomethylpyrimidine kinase	3.24989e+06
Q9HX42	Q9HX42	ladS	histidine kinase	141514
Q9HX44	Q9HX44	PA3972	Probable acyl-CoA dehydrogenase	1.61363e+06
Q9HX46	Q9HX46	amn	AMP nucleosidase	1.59045e+06
Q9HX49	Q9HX49	PA3967	Globin domain-containing protein	616140
Q9HX51	Q9HX51	PA3965	Probable transcriptional regulator	1.07466e+06
Q9HX53	Q9HX53	PA3963	Probable transporter	283369
Q9HX55	Q9HX55	PA3961	Probable ATP-dependent helicase	278682
Q9HX58	Q9HX58	PA3958	Endonuclease/exonuclease/phosphatase domain-containing protein	395825
Q9HX60	Q9HX60	PA3956	VOC domain-containing protein	371194
Q9HX66	Q9HX66	PA3950	Probable ATP-dependent RNA helicase	390550
Q9HX67	Q9HX67	PA3949	TIGR03862 family flavoprotein	5331.3
Q9HX68	Q9HX68	rocA1	Two-component response regulator RocA1	20726.3
Q9HX69	Q9HX69	rocR	Cyclic di-GMP phosphodiesterase RocR	46417.1
Q9HX70	Q9HX70	rocS1	histidine kinase	117590
Q9HX73	Q9HX73	PA3943	Nitroreductase domain-containing protein	215383
Q9HX75	Q9HX75	PA3941	HAD family hydrolase	131237
Q9HX76	Q9HX76	PA3940	Probable DNA binding protein	264476
Q9HX77	Q9HX77	PA3939	Acyl-CoA dehydrogenase	27371.3
Q9HX82	Q9HX82	PA3934	Oligopeptide transporter, OPT family	21279.7
Q9HX84	Q9HX84	PA3932	Probable transcriptional regulator	NaN
Q9HX85	Q9HX85	PA3931	Methionine ABC transporter substrate-binding protein	4090.26
Q9HX87	Q9HX87	PA3927	Probable transcriptional regulator	43985.6
Q9HX89	Q9HX89	PA3924	Probable medium-chain acyl-CoA ligase	8290.34
Q9HX90	Q9HX90	PA3923	DUF1302 domain-containing protein	4910.16
Q9HX91	Q9HX91	PA3922	Uncharacterized protein PA3922	27090.8
Q9HX92	Q9HX92	PA3921	Probable transcriptional regulator	174244
Q9HX93	Q9HX93	PA3920	Probable metal transporting P-type ATPase	5727.77
Q9HX94	Q9HX94	PA3919	PIN domain-containing protein	235684
Q9HX95	Q9HX95	moaC	Cyclic pyranopterin monophosphate synthase	NaN
Q9HX96	Q9HX96	moaD	Molybdopterin synthase sulfur carrier subunit	334700
Q9HX97	Q9HX97	moaE	Molybdopterin synthase catalytic subunit	1.30344e+06
Q9HX98	Q9HX98	moaB1	Molybdenum cofactor biosynthesis protein B	443968
Q9HX99	Q9HX99	moeA1	Molybdopterin molybdenumtransferase	242998
Q9HXA0	Q9HXA0	ubiU	Ubiquinone biosynthesis protein UbiU	2531367
Q9HXA1	Q9HXA1	ubiV	Ubiquinone biosynthesis protein UbiV	112279
Q9HXA2	Q9HXA2	ubiT	Ubiquinone biosynthesis accessory factor UbiT	1.04693e+06
Q9HXA5	Q9HXA5	PA3908	Immunity protein 52 domain-containing protein	294657
Q9HXA6	Q9HXA6	PA3907	Tox-REase-5 domain-containing protein	36620.8
Q9HXA9	Q9HXA9	PA3904	Rhs element Vgr protein	473025
Q9HXB0	Q9HXB0	prfC	Peptide chain release factor 3	2.55808e+06
Q9HXB1	Q9HXB1	ivy	Inhibitor of vertebrate lysozyme	23416
Q9HXB5	Q9HXB5	PA3898	Probable transcriptional regulator	43758
Q9HXB7	Q9HXB7	PA3896	Probable 2-hydroxyacid dehydrogenase	56533.5
Q9HXB8	Q9HXB8	PA3895	Probable transcriptional regulator	278202
Q9HXC2	Q9HXC2	PA3891	Quaternary amine transport ATP-binding protein	1.30054e+06
Q9HXC6	Q9HXC6	PA3886	TIGR01459 family HAD-type hydrolase	2.29162e+06
Q9HXC9	Q9HXC9	PA3883	Probable short-chain dehydrogenase	223150
Q9HXD0	Q9HXD0	PA3882	Methyltransferase type 11 domain-containing protein	78816.2
Q9HXD1	Q9HXD1	PA3881	Multidrug transporter	163038
Q9HXD2	Q9HXD2	anvM	Anaerobic and virulence modulator AnvM	3.1073e+06
Q9HXD3	Q9HXD3	narL	Two-component response regulator NarL	21957.3
Q9HXD4	Q9HXD4	narK2	Nitrate/nitrite transporter	7493.09
Q9HXD5	Q9HXD5	PA3871	Probable peptidyl-prolyl cis-trans isomerase, PpiC-type	4237.51
Q9HXD6	Q9HXD6	moaA1	GTP 3',8-cyclase 1	45784.9
Q9HXD7	Q9HXD7	PA3869	AAA family ATPase	5830005
Q9HXE1	Q9HXE1	PA3865	Probable amino acid binding protein	44192
Q9HXE3	Q9HXE3	dauA	FAD-dependent catabolic D-arginine dehydrogenase DauA	394892
Q9HXE4	Q9HXE4	dauB	NAD(P)H-dependent anabolic L-arginine dehydrogenase DauB	15196.6
Q9HXE5	Q9HXE5	rhlB	ATP-dependent RNA helicase RhlB	4119682
Q9HXE6	Q9HXE6	PA3860	Probable AMP-binding enzyme	21161.1
Q9HXE7	Q9HXE7	PA3859	Carboxylesterase	108997
Q9HXE8	Q9HXE8	PA3858	Probable amino acid-binding protein	438712
Q9HXF0	Q9HXF0	PA3856	SnoaL-like domain-containing protein	82234.9
Q9HXF1	Q9HXF1	PA3855	Glutathione S-transferase family protein	145923
Q9HXF2	Q9HXF2	PA3854	UPF0213 protein PA3854	10355.5
Q9HXF3	Q9HXF3	PA3853	Chloramphenicol acetyltransferase	127206
Q9HXF7	Q9HXF7	PA3849	Nucleoid-associated protein PA3849	1.90794e+06
Q9HXF8	Q9HXF8	PA3848	C4-dicarboxylate ABC transporter substrate-binding protein	20622.5
Q9HXF9	Q9HXF9	PA3847	SRPBCC family protein	36690.4
Q9HXG0	Q9HXG0	PA3846	Isochorismatase-like domain-containing protein	50849.9
Q9HXG1	Q9HXG1	PA3845	Probable transcriptional regulator	125869
Q9HXG2	Q9HXG2	PA3844	GST N-terminal domain-containing protein	82806.9
Q9HXG4	Q9HXG4	rlmF	Ribosomal RNA large subunit methyltransferase F	68263.5
Q9HXG6	Q9HXG6	PA3838	Probable ATP-binding component of ABC transporter	25811.6
Q9HXG8	Q9HXG8	PA3836	ABC transporter substrate-binding protein	37902.9
Q9HXG9	Q9HXG9	PA3835	Uncharacterized protein	189197
Q9HXH0	Q9HXH0	valS	Valine--tRNA ligase	6076566
Q9HXH2	Q9HXH2	PA3830	Probable transcriptional regulator	140830
Q9HXH4	Q9HXH4	PA3828	Lipopolysaccharide export system permease protein LptF	26344.1
Q9HXH5	Q9HXH5	PA3827	LPS export ABC transporter permease LptG	5176.25
Q9HXH7	Q9HXH7	PA3825	cyclic-guanylate-specific phosphodiesterase	28733.6
Q9HXH9	Q9HXH9	tgt	Queuine tRNA-ribosyltransferase	974307
Q9HXI0	Q9HXI0	PA3822	Sec translocon accessory complex subunit YajC	44309.4
Q9HXI1	Q9HXI1	secD	Protein translocase subunit SecD	101261
Q9HXI2	Q9HXI2	secF	Protein translocase subunit SecF	317419
Q9HXI3	Q9HXI3	PA3819	Glycine zipper 2TM domain-containing protein	8883.9
Q9HXI4	Q9HXI4	suhB	Nus factor SuhB	61824.9
Q9HXI5	Q9HXI5	trmJ	tRNA (cytidine/uridine-2'-O-)-methyltransferase TrmJ	45334.7
Q9HXI6	Q9HXI6	cysE	serine O-acetyltransferase	89030.2
Q9HXI7	Q9HXI7	iscR	IscR	6748.92
Q9HXI8	Q9HXI8	iscS	Cysteine desulfurase IscS	5.77808e+06
Q9HXI9	Q9HXI9	iscU	Iron-sulfur cluster assembly scaffold protein IscU	8470350
Q9HXJ0	Q9HXJ0	iscA	Iron-binding protein IscA	73156.1
Q9HXJ1	Q9HXJ1	hscB	Co-chaperone protein HscB homolog	60463.8
Q9HXJ2	Q9HXJ2	pilF	Type IV pilus assembly protein PilF	25629.9
Q9HXJ3	Q9HXJ3	PA3804	HTH cro/C1-type domain-containing protein	18671
Q9HXJ4	Q9HXJ4	ispG	4-hydroxy-3-methylbut-2-en-1-yl diphosphate synthase (flavodoxin)	1096635
Q9HXJ5	Q9HXJ5	hisS	Histidine--tRNA ligase	9335904
Q9HXJ6	Q9HXJ6	PA3801	Ancillary SecYEG translocon subunit	503772
Q9HXJ7	Q9HXJ7	bamB	Outer membrane protein assembly factor BamB	121447
Q9HXJ8	Q9HXJ8	der	GTPase Der	18709.6
Q9HXJ9	Q9HXJ9	PA3798	Probable aminotransferase	107267
Q9HXK0	Q9HXK0	PA3797	CN hydrolase domain-containing protein	565855
Q9HXK4	Q9HXK4	PA3793	Lipoprotein	177528
Q9HXK5	Q9HXK5	leuA	2-isopropylmalate synthase	6036770
Q9HXK8	Q9HXK8	PA3787	M23 family metallopeptidase	29527.5
Q9HXL0	Q9HXL0	PA3785	Copper chaperone PCu(A)C	862579
Q9HXL2	Q9HXL2	PA3783	Isochorismatase-like domain-containing protein	6591.23
Q9HXL7	Q9HXL7	PA3778	Probable transcriptional regulator	113984
Q9HXL8	Q9HXL8	xseA	Exodeoxyribonuclease 7 large subunit	10152.9
Q9HXL9	Q9HXL9	PA3776	Probable transcriptional regulator	46272.5
Q9HXM5	Q9HXM5	guaB	Inosine-5'-monophosphate dehydrogenase	25515394
Q9HXM6	Q9HXM6	guaA	GMP synthase [glutamine-hydrolyzing]	1.77234e+06
Q9HXM7	Q9HXM7	PA3768	Probable metallo-oxidoreductase	561078
Q9HXN0	Q9HXN0	PA3765	DUF2239 family protein	298126
Q9HXN2	Q9HXN2	purL	Phosphoribosylformylglycinamidine synthase	3.34486e+06
Q9HXN3	Q9HXN3	PA3762	NGG1p interacting factor NIF3	1.26459e+06
Q9HXN4	Q9HXN4	PA3761	N-Acetyl-D-Glucosamine phosphotransferase system transporter	159350
Q9HXN5	Q9HXN5	PA3760	phosphoenolpyruvate--protein phosphotransferase	311555
Q9HXN6	Q9HXN6	PA3759	Probable aminotransferase	350466
Q9HXN7	Q9HXN7	PA3758	Probable N-acetylglucosamine-6-phosphate deacetylase	39987.5
Q9HXN8	Q9HXN8	PA3757	Probable transcriptional regulator	60248.1
Q9HXN9	Q9HXN9	PA3756	L,D-TPase catalytic domain-containing protein	4148.25
Q9HXP0	Q9HXP0	PA3755	Nudix hydrolase domain-containing protein	445064
Q9HXP1	Q9HXP1	PA3754	Nudix hydrolase domain-containing protein	136078
Q9HXP3	Q9HXP3	purT	Formate-dependent phosphoribosylglycinamide formyltransferase	8740887
Q9HXP6	Q9HXP6	PA3748	HlyC/CorC family transporter	1.14812e+06
Q9HXP8	Q9HXP8	ffh	Signal recognition particle protein	69380.2
Q9HXP9	Q9HXP9	rpsP	Small ribosomal subunit protein bS16	857023
Q9HXQ0	Q9HXQ0	rimM	Ribosome maturation factor RimM	1.4771e+06
Q9HXQ1	Q9HXQ1	trmD	tRNA (guanine-N(1)-)-methyltransferase	70115
Q9HXQ2	Q9HXQ2	rplS	Large ribosomal subunit protein bL19	518171
Q9HXQ5	Q9HXQ5	PA3739	Probable sodium/hydrogen antiporter	5718.26
Q9HXQ6	Q9HXQ6	xerD	Tyrosine recombinase XerD	113366
Q9HXQ8	Q9HXQ8	PA3734	Adenylate cyclase	37873.2
Q9HXR0	Q9HXR0	PA3732	DUF2170 family protein	147575
Q9HXR1	Q9HXR1	PA3731	PspA/IM30 family protein	154014
Q9HXR3	Q9HXR3	PA3729	Flotillin family protein	2350854
Q9HXR4	Q9HXR4	PA3728	AAA family ATPase	1.07274e+06
Q9HXR5	Q9HXR5	PA3727	phospholipase D	3.02796e+06
Q9HXR6	Q9HXR6	PA3726	YaeQ family protein	17025.7
Q9HXR7	Q9HXR7	recJ	Single-stranded-DNA-specific exonuclease RecJ	143886
Q9HXR8	Q9HXR8	PA3723	Probable FMN oxidoreductase	3832389
Q9HXS0	Q9HXS0	nalC	NalC	29522
Q9HXS4	Q9HXS4	PA3717	Peptidyl-prolyl cis-trans isomerase	470064
Q9HXS5	Q9HXS5	PA3716	WG repeat-containing protein	2994834
Q9HXS6	Q9HXS6	PA3715	Multidrug ABC transporter ATPase	18168.5
Q9HXS8	Q9HXS8	spdH	Spermidine dehydrogenase, SpdH	188244
Q9HXS9	Q9HXS9	PA3712	Tellurite resistance TerB family protein	41617
Q9HXT1	Q9HXT1	PA3710	Probable GMC-type oxidoreductase	21914
Q9HXT2	Q9HXT2	PA3709	Probable major facilitator superfamily (MFS) transporter	103766
Q9HXT3	Q9HXT3	wspA	Probable chemotaxis transducer	154224
Q9HXT4	Q9HXT4	wspB	CheW-like domain-containing protein	334744
Q9HXT7	Q9HXT7	wspE	histidine kinase	377405
Q9HXT8	Q9HXT8	cheB3	Protein-glutamate methylesterase/protein-glutamine glutaminase 3	163576
Q9HXT9	Q9HXT9	wspR	diguanylate cyclase	7032.84
Q9HXU0	Q9HXU0	lysS	Lysine--tRNA ligase	370932
Q9HXU1	Q9HXU1	PA3699	Probable transcriptional regulator	21586.1
Q9HXU2	Q9HXU2	PA3698	Lipoprotein	15688.4
Q9HXU3	Q9HXU3	PA3697	Flavohemoglobin expression-modulating QEGLA motif protein	807522
Q9HXU4	Q9HXU4	PA3696	TIGR00266 family protein	1476918
Q9HXU6	Q9HXU6	PA3694	Lipoprotein	275392
Q9HXU7	Q9HXU7	PA3693	Macro domain-containing protein PA3693	1.04628e+06
Q9HXU8	Q9HXU8	lptF	Lipotoxon F, LptF	47178.9
Q9HXU9	Q9HXU9	PA3691	DUF4398 domain-containing protein	59705.8
Q9HXV0	Q9HXV0	PA3690	Probable metal-transporting P-type ATPase	7986883
Q9HXV1	Q9HXV1	PA3689	Probable transcriptional regulator	161511
Q9HXV3	Q9HXV3	ppc	Phosphoenolpyruvate carboxylase	331973
Q9HXV4	Q9HXV4	adk	Adenylate kinase	1.42418e+06
Q9HXV5	Q9HXV5	PA3685	tRNA threonylcarbamoyladenosine biosynthesis protein TsaB	68418.9
Q9HXV8	Q9HXV8	PA3682	Isocitrate lyase/phosphoenolpyruvate mutase family protein	187290
Q9HXV9	Q9HXV9	PA3681	Extensin-like C-terminal domain-containing protein	58301.5
Q9HXW0	Q9HXW0	rsmJ	Ribosomal RNA small subunit methyltransferase J	173809
Q9HXW1	Q9HXW1	PA3679	Cytochrome P450	288661
Q9HXW2	Q9HXW2	PA3678	Probable transcriptional regulator	2582895
Q9HXW4	Q9HXW4	PA3676	Probable Resistance-Nodulation-Cell Division (RND) efflux transporter	18106.5
Q9HXW6	Q9HXW6	PA3674	Lipoprotein	21215
Q9HXW7	Q9HXW7	plsB	Glycerol-3-phosphate acyltransferase	5633523
Q9HXW8	Q9HXW8	PA3672	Probable ATP-binding component of ABC transporter	3822.16
Q9HXX2	Q9HXX2	PA3668	Fe-S metabolism associated domain-containing protein	117308
Q9HXX3	Q9HXX3	csd	Probable cysteine desulfurase	104713
Q9HXX5	Q9HXX5	PA3664	ArsC family reductase	148200
Q9HXX6	Q9HXX6	PA3663	YkgJ family cysteine cluster protein	238822
Q9HXY0	Q9HXY0	PA3659	Probable aminotransferase	330186
Q9HXY1	Q9HXY1	map	Methionine aminopeptidase	5220169
Q9HXY2	Q9HXY2	uppS	Ditrans,polycis-undecaprenyl-diphosphate synthase ((2E,6E)-farnesyl-diphosphate specific)	50499.4
Q9HXY4	Q9HXY4	opr86	Outer membrane protein assembly factor BamA	424010
Q9HXY5	Q9HXY5	PA3647	Skp-like protein	97467.7
Q9HXY6	Q9HXY6	lpxD	UDP-3-O-acylglucosamine N-acyltransferase	37518.6
Q9HXY7	Q9HXY7	fabZ	3-hydroxyacyl-[acyl-carrier-protein] dehydratase FabZ	1.16554e+06
Q9HXY8	Q9HXY8	lpxB	Lipid-A-disaccharide synthase	715.155
Q9HXY9	Q9HXY9	rnhB	Ribonuclease HII	22819
Q9HXZ0	Q9HXZ0	PA3641	Probable amino acid permease	45469.2
Q9HXZ1	Q9HXZ1	dnaE	DNA polymerase III subunit alpha	9739257
Q9HXZ2	Q9HXZ2	accA	Acetyl-coenzyme A carboxylase carboxyl transferase subunit alpha	404758
Q9HXZ4	Q9HXZ4	pyrG	CTP synthase	28770620
Q9HXZ5	Q9HXZ5	eno	Enolase	1.00247e+06
Q9HXZ8	Q9HXZ8	PA3632	UPF0033 domain-containing protein	575755
Q9HXZ9	Q9HXZ9	PA3631	Sulphur transport domain-containing protein	NaN
Q9HY00	Q9HY00	PA3630	Probable transcriptional regulator	119248
Q9HY01	Q9HY01	adhC	S-(hydroxymethyl)glutathione dehydrogenase	500818
Q9HY02	Q9HY02	PA3628	S-formylglutathione hydrolase	86673
Q9HY04	Q9HY04	truD	tRNA pseudouridine synthase D	917370
Q9HY05	Q9HY05	surE	5'-nucleotidase SurE	56472.6
Q9HY07	Q9HY07	fdxA	Ferredoxin 1	22366406
Q9HY08	Q9HY08	mutS	DNA mismatch repair protein MutS	3.28253e+06
Q9HY10	Q9HY10	PA3618	Nicotinamide-nucleotide amidohydrolase PncC	2.51968e+06
Q9HY11	Q9HY11	PA3615	AMP nucleosidase	53942
Q9HY12	Q9HY12	PA3614	MBL fold metallo-hydrolase	2.01885e+06
Q9HY13	Q9HY13	PA3613	Xylulose 5-phosphate/Fructose 6-phosphate phosphoketolase N-terminal domain-containing protein	11327966
Q9HY15	Q9HY15	PA3611	Secreted protein	6.40444e+06
Q9HY19	Q9HY19	potA2	Spermidine/putrescine import ATP-binding protein PotA 2	597287
Q9HY22	Q9HY22	erdR	Response regulator ErdR	1.47717e+06
Q9HY24	Q9HY24	PA3602	Glutamate synthase domain-containing protein	4639914
Q9HY27	Q9HY27	PA3599	Probable transcriptional regulator	53658.3
Q9HY28	Q9HY28	PA3598	CN hydrolase domain-containing protein	5680.94
Q9HY30	Q9HY30	PA3596	Probable methylated-DNA--protein-cysteine methyltransferase	23247.3
Q9HY32	Q9HY32	PA3594	Probable transcriptional regulator	27534.6
Q9HY33	Q9HY33	PA3593	Probable acyl-CoA dehydrogenase	107195
Q9HY37	Q9HY37	PA3589	Probable acyl-CoA thiolase	343433
Q9HY39	Q9HY39	metR	HTH-type transcriptional regulator MetR	24655.8
Q9HY41	Q9HY41	glpK1	Glycerol kinase 1	4.48379e+06
Q9HY42	Q9HY42	PA3578	Uncharacterized isomerase PA3578	281658
Q9HY45	Q9HY45	PA3575	Cytochrome b561 bacterial/Ni-hydrogenase domain-containing protein	6636.15
Q9HY46	Q9HY46	nalD	NalD	184565
Q9HY48	Q9HY48	PA3572	Uncharacterized protein	7373.04
Q9HY50	Q9HY50	PA3567	Zinc-type alcohol dehydrogenase-like protein	40446
Q9HY51	Q9HY51	PA3566	ABM domain-containing protein	1.73593e+06
Q9HY52	Q9HY52	PA3565	Probable transcriptional regulator	356233
Q9HY53	Q9HY53	PA3564	Uncharacterized protein	365973
Q9HY54	Q9HY54	fruR	Fructose transport system repressor FruR	64681.1
Q9HY55	Q9HY55	fruI	phosphoenolpyruvate--protein phosphotransferase	428147
Q9HY56	Q9HY56	fruK	Phosphofructokinase	10508.1
Q9HY57	Q9HY57	fruA	protein-N(pi)-phosphohistidine--D-fructose phosphotransferase	333992
Q9HY58	Q9HY58	PA3559	UDP-glucose 6-dehydrogenase	1631636
Q9HY61	Q9HY61	arnT	Undecaprenyl phosphate-alpha-4-amino-4-deoxy-L-arabinose arabinosyl transferase	59369.9
Q9HY62	Q9HY62	arnD	Probable 4-deoxy-4-formamido-L-arabinose-phosphoundecaprenol deformylase ArnD	1.97217e+06
Q9HY63	Q9HY63	arnA	Bifunctional polymyxin resistance protein ArnA	6.05689e+06
Q9HY64	Q9HY64	arnC	Undecaprenyl-phosphate 4-deoxy-4-formamido-L-arabinose transferase	418464
Q9HY65	Q9HY65	arnB	UDP-4-amino-4-deoxy-L-arabinose--oxoglutarate aminotransferase	1.01811e+06
Q9HY72	Q9HY72	PA3539	UPF0246 protein PA3539	198902
Q9HY73	Q9HY73	PA3538	Probable ATP-binding component of ABC transporter	99371.5
Q9HY75	Q9HY75	PA3535	Probable serine protease	34677.7
Q9HY76	Q9HY76	PA3534	Probable oxidoreductase	206162
Q9HY77	Q9HY77	PA3533	Glutaredoxin	19422970
Q9HY79	Q9HY79	bfrB	Bacterioferritin	1.44011e+06
Q9HY81	Q9HY81	PA3529	Alkyl hydroperoxide reductase C	34083020
Q9HY82	Q9HY82	rnt	Ribonuclease T	3.51815e+06
Q9HY83	Q9HY83	PA3526	Probable outer membrane protein	197440
Q9HY84	Q9HY84	argG	Argininosuccinate synthase	3.35573e+06
Q9HY87	Q9HY87	PA3522	Efflux pump membrane transporter	62170.1
Q9HY93	Q9HY93	PA3516	Probable lyase	2729.04
Q9HYA1	Q9HYA1	PA3508	Probable transcriptional regulator	32309.7
Q9HYA2	Q9HYA2	PA3507	Probable short-chain dehydrogenase	14485.4
Q9HYA3	Q9HYA3	PA3506	Probable decarboxylase	52014.2
Q9HYA4	Q9HYA4	nadX	L-aspartate dehydrogenase	75359.2
Q9HYA6	Q9HYA6	PA3503	VOC domain-containing protein	105607
Q9HYA7	Q9HYA7	PA3502	Uncharacterized protein	134440
Q9HYB1	Q9HYB1	PA3498	Probable oxidoreductase	343175
Q9HYB3	Q9HYB3	PA3496	Leucyl-tRNA synthetase	44679.9
Q9HYB4	Q9HYB4	nth	Endonuclease III	544266
Q9HYB8	Q9HYB8	rnfC	Ion-translocating oxidoreductase complex subunit C	164847
Q9HYB9	Q9HYB9	rnfB	Ion-translocating oxidoreductase complex subunit B	141208
Q9HYC2	Q9HYC2	pldA	Phospholipase D	43058.7
Q9HYC6	Q9HYC6	PA3483	DUF4349 domain-containing protein	1.38711e+06
Q9HYC7	Q9HYC7	metG	Methionine--tRNA ligase	2.25939e+06
Q9HYC8	Q9HYC8	PA3481	Iron-sulfur cluster carrier protein	607522
Q9HYC9	Q9HYC9	dcd	dCTP deaminase	1.65165e+06
Q9HYD1	Q9HYD1	rhlB	Rhamnosyltransferase chain B	2.28671e+06
Q9HYD5	Q9HYD5	maeA	NAD-dependent malic enzyme	8965058
Q9HYD8	Q9HYD8	PA3468	Mechanosensitive ion channel MscS domain-containing protein	121078
Q9HYE0	Q9HYE0	PA3466	Probable ATP-dependent RNA helicase	2.40408e+06
Q9HYE1	Q9HYE1	PA3465	Major facilitator superfamily (MFS) profile domain-containing protein	375754
Q9HYE5	Q9HYE5	PA3461	Osmoprotectant NAGGN system M42 family peptidase	265961
Q9HYE6	Q9HYE6	PA3460	Probable acetyltransferase	2114.85
Q9HYE7	Q9HYE7	PA3459	asparagine synthase (glutamine-hydrolyzing)	3696.23
Q9HYE8	Q9HYE8	PA3458	Probable transcriptional regulator	51464.8
Q9HYF0	Q9HYF0	mnmC	tRNA 5-methylaminomethyl-2-thiouridine biosynthesis bifunctional protein MnmC	739990
Q9HYF1	Q9HYF1	PA3455	Polyphosphate:AMP phosphotransferase	1.42506e+06
Q9HYF2	Q9HYF2	PA3454	Probable acyl-CoA thiolase	52505.9
Q9HYF3	Q9HYF3	PA3453	UPF0502 protein PA3453	157165
Q9HYF4	Q9HYF4	mqo1	Probable malate:quinone oxidoreductase 1	472765
Q9HYG6	Q9HYG6	PA3440	SMc04008-like domain-containing protein	205517
Q9HYG7	Q9HYG7	folX	Dihydroneopterin triphosphate 2'-epimerase	8527.81
Q9HYG8	Q9HYG8	folE1	GTP cyclohydrolase 1 1	83920
Q9HYG9	Q9HYG9	folM	Dihydromonapterin reductase	63882.2
Q9HYH1	Q9HYH1	PA3435	Uncharacterized protein PA3435	58247.4
Q9HYH2	Q9HYH2	PA3433	Probable transcriptional regulator	1.71025e+06
Q9HYH5	Q9HYH5	PA3430	Putative aldolase class 2 protein PA3430	10269055
Q9HYH6	Q9HYH6	PA3429	Probable epoxide hydrolase	93881.4
Q9HYH8	Q9HYH8	PA3427	Probable short-chain dehydrogenase	25980.4
Q9HYH9	Q9HYH9	PA3426	Probable enoyl CoA-hydratase/isomerase	163271
Q9HYI0	Q9HYI0	PA3425	(S)-ureidoglycine aminohydrolase cupin domain-containing protein	303344
Q9HYI1	Q9HYI1	PA3424	FAD dependent oxidoreductase domain-containing protein	136472
Q9HYI6	Q9HYI6	PA3419	UPF0162 protein PA3419	119461
Q9HYI7	Q9HYI7	ldh	Leucine dehydrogenase	157098
Q9HYI8	Q9HYI8	pdhA	Pyruvate dehydrogenase E1 component subunit alpha	362964
Q9HYI9	Q9HYI9	PA3416	Probable pyruvate dehydrogenase E1 component, beta chain	73708
Q9HYJ0	Q9HYJ0	PA3415	Dihydrolipoamide acetyltransferase component of pyruvate dehydrogenase complex	1.18169e+06
Q9HYJ3	Q9HYJ3	PA3412	DUF2790 domain-containing protein	99287.3
Q9HYK2	Q9HYK2	PA3402	Uncharacterized protein	35856.5
Q9HYK3	Q9HYK3	PA3401	ABC-2 type transporter transmembrane domain-containing protein	163525
Q9HYK4	Q9HYK4	PA3400	ABC-2 type transporter transmembrane domain-containing protein	8803.47
Q9HYK6	Q9HYK6	PA3398	Probable transcriptional regulator	722730
Q9HYK7	Q9HYK7	fpr	ferredoxin--NADP(+) reductase	194822
Q9HYK8	Q9HYK8	nosL	NosL protein	2510.06
Q9HYL0	Q9HYL0	nosF	NosF protein	203609
Q9HYL2	Q9HYL2	nosZ	Nitrous-oxide reductase	26320262
Q9HYL3	Q9HYL3	nosR	Regulatory protein NosR	217422
Q9HYM3	Q9HYM3	PA3378	Carbon-phosphorus lyase complex subunit PhnI	30817
Q9HYM7	Q9HYM7	PA3374	Amidohydrolase 3 domain-containing protein	117794
Q9HYM9	Q9HYM9	PA3372	Metallo-beta-lactamase domain-containing protein	366191
Q9HYN4	Q9HYN4	PA3367	Lipoprotein	198442
Q9HYN9	Q9HYN9	dsdA	Probable D-serine dehydratase	1.7237e+06
Q9HYP0	Q9HYP0	PA3356	GS catalytic domain-containing protein	80571.1
Q9HYP2	Q9HYP2	PA3354	DUF2064 domain-containing protein	1.59764e+06
Q9HYP3	Q9HYP3	PA3353	Pilus assembly protein PilZ	65419.2
Q9HYP4	Q9HYP4	PA3352	Flagellar protein FlgN	765653
Q9HYP7	Q9HYP7	PA3349	Probable chemotaxis protein	2.46428e+06
Q9HYP8	Q9HYP8	PA3347	STAS domain-containing protein	86643.1
Q9HYP9	Q9HYP9	PA3346	Probable two-component response regulator	251879
Q9HYQ0	Q9HYQ0	PA3345	HPt domain-containing protein	480916
Q9HYQ1	Q9HYQ1	recQ	ATP-dependent DNA helicase RecQ	628945
Q9HYQ2	Q9HYQ2	PA3343	diguanylate cyclase	51794
Q9HYQ3	Q9HYQ3	PA3342	DUF2804 domain-containing protein	923620
Q9HYQ4	Q9HYQ4	PA3341	Probable transcriptional regulator	66496.9
Q9HYQ5	Q9HYQ5	PA3340	Pilus assembly protein FimV	159568
Q9HYQ7	Q9HYQ7	PA3338	SelT/SelW/SelH family protein	681185
Q9HYQ8	Q9HYQ8	hldD	ADP-L-glycero-D-manno-heptose-6-epimerase	1247826
Q9HYR0	Q9HYR0	PA3335	Class I SAM-dependent methyltransferase	481073
Q9HYR2	Q9HYR2	fabH	Beta-ketoacyl-[acyl-carrier-protein] synthase III	30817.8
Q9HYR3	Q9HYR3	PA3332	Uncharacterized PhzA/B-like protein PA3332	81982.1
Q9HYR4	Q9HYR4	PA3331	Cytochrome P450	105230
Q9HYR5	Q9HYR5	PA3330	Probable short chain dehydrogenase	44808.7
Q9HYR6	Q9HYR6	PA3329	Phthiocerol/phthiodiolone dimycocerosyl transferase	3.24676e+06
Q9HYR7	Q9HYR7	PA3328	Probable FAD-dependent monooxygenase	1.88606e+06
Q9HYR8	Q9HYR8	PA3327	Probable non-ribosomal peptide synthetase	3.8292e+06
Q9HYR9	Q9HYR9	clpP2	ATP-dependent Clp protease proteolytic subunit 2	218652
Q9HYS3	Q9HYS3	PA3322	HTH merR-type domain-containing protein	30212.4
Q9HYS4	Q9HYS4	PA3321	Probable transcriptional regulator	91073.9
Q9HYS6	Q9HYS6	PA3318	Secreted protein	24200.7
Q9HYT0	Q9HYT0	phnC1	Phosphonates import ATP-binding protein PhnC 1	99430.2
Q9HYT1	Q9HYT1	PA3313	Solute-binding protein family 3/N-terminal domain-containing protein	101202
Q9HYT2	Q9HYT2	PA3312	Probable 3-hydroxyisobutyrate dehydrogenase	1054.87
Q9HYT3	Q9HYT3	PA3311	Uncharacterized signaling protein PA3311	175074
Q9HYT4	Q9HYT4	PA3310	Phosphoethanolamine--lipid A transferase	137713
Q9HYT5	Q9HYT5	PA3309	UspA domain-containing protein	3347358
Q9HYT6	Q9HYT6	rapA	RNA polymerase-associated protein RapA	914718
Q9HYT9	Q9HYT9	PA3305	FUSC family protein	1.22007e+06
Q9HYU2	Q9HYU2	PA3301	Serine aminopeptidase S33 domain-containing protein	29042.2
Q9HYU3	Q9HYU3	fadD2	Long-chain-fatty-acid--CoA ligase	160139
Q9HYU4	Q9HYU4	fadD1	Long-chain-fatty-acid--CoA ligase	730716
Q9HYU6	Q9HYU6	PA3297	Probable ATP-dependent helicase	18778.5
Q9HYU8	Q9HYU8	PA3295	Probable HIT family protein	56173.2
Q9HYV0	Q9HYV0	PA3293	DUF4123 domain-containing protein	2672.29
Q9HYV3	Q9HYV3	PA3290	Tle1 phospholipase domain-containing protein	13897
Q9HYV4	Q9HYV4	PA3289	3-isopropylmalate dehydratase	5143.85
Q9HYV7	Q9HYV7	PA3286	Beta-ketodecanoyl-[acyl-carrier-protein] synthase	872451
Q9HYV8	Q9HYV8	PA3285	Probable sigma-70 factor, ECF subfamily	262840
Q9HYW4	Q9HYW4	PA3277	Probable short-chain dehydrogenase	198484
Q9HYW5	Q9HYW5	PA3276	Uncharacterized protein	75712.2
Q9HYW9	Q9HYW9	PA3272	Probable ATP-dependent DNA helicase	177762
Q9HYX0	Q9HYX0	PA3271	histidine kinase	152127
Q9HYX4	Q9HYX4	PA3267	Phospholipid/glycerol acyltransferase domain-containing protein	335775
Q9HYX7	Q9HYX7	rdgC	Recombination-associated protein RdgC	1151097
Q9HYX8	Q9HYX8	PA3262	Peptidyl-prolyl cis-trans isomerase	85123.9
Q9HYY0	Q9HYY0	PA3260	Probable transcriptional regulator	5355.77
Q9HYY3	Q9HYY3	prc	Periplasmic tail-specific protease	115671
Q9HYY4	Q9HYY4	PA3256	Probable oxidoreductase	1.83142e+06
Q9HYY5	Q9HYY5	PA3255	Phosphoserine phosphatase	83279
Q9HYY6	Q9HYY6	PA3254	Probable ATP-binding component of ABC transporter	245183
Q9HYY9	Q9HYY9	PA3251	Alkaline phosphatase family protein	384126
Q9HYZ0	Q9HYZ0	PA3250	ABC transporter substrate-binding protein	7146.38
Q9HYZ1	Q9HYZ1	PA3249	Probable transcriptional regulator	145211
Q9HYZ2	Q9HYZ2	PA3248	N-acetyltransferase domain-containing protein	17898.1
Q9HYZ3	Q9HYZ3	apeB	Probable M18 family aminopeptidase 2	5.94128e+06
Q9HYZ4	Q9HYZ4	rluA	Dual-specificity RNA pseudouridine synthase RluA	11033.1
Q9HYZ5	Q9HYZ5	minE	Cell division topological specificity factor	163337
Q9HYZ6	Q9HYZ6	minD	Septum site-determining protein MinD	4.63739e+06
Q9HYZ7	Q9HYZ7	minC	Probable septum site-determining protein MinC	10090089
Q9HYZ8	Q9HYZ8	lpxL	Lipid A biosynthesis acyltransferase	256219
Q9HYZ9	Q9HYZ9	PA3241	PNPLA domain-containing protein	29758.4
Q9HZ00	Q9HZ00	PA3240	Putative quercetin 2,3-dioxygenase PA3240	16107.3
Q9HZ01	Q9HZ01	PA3239	VacJ family lipoprotein	2375.55
Q9HZ10	Q9HZ10	PA3230	N-acetyltransferase	252842
Q9HZ12	Q9HZ12	PA3228	Probable ATP-binding/permease fusion ABC transporter	73455.6
Q9HZ14	Q9HZ14	PA3226	Probable hydrolase	780861
Q9HZ15	Q9HZ15	PA3225	Probable transcriptional regulator	2.04644e+06
Q9HZ19	Q9HZ19	csaA	CsaA protein	338455
Q9HZ23	Q9HZ23	cyaB	CyaB	21866.7
Q9HZ24	Q9HZ24	PA3216	DUF962 domain-containing protein	2.41551e+06
Q9HZ25	Q9HZ25	PA3215	Probable transcriptional regulator	147039
Q9HZ26	Q9HZ26	PA3214	ABC-type transport auxiliary lipoprotein component domain-containing protein	24182.3
Q9HZ27	Q9HZ27	PA3213	Mce/MlaD domain-containing protein	247553
Q9HZ32	Q9HZ32	PA3208	Putative NAD(P)H nitroreductase	763903
Q9HZ34	Q9HZ34	PA3206	histidine kinase	133413
Q9HZ35	Q9HZ35	PA3205	LTXXQ domain protein	63694.4
Q9HZ38	Q9HZ38	PA3202	YCII-related domain-containing protein	1987.78
Q9HZ40	Q9HZ40	PA3200	Polymerase/histidinol phosphatase N-terminal domain-containing protein	359271
Q9HZ41	Q9HZ41	PA3199	YrdC-like domain-containing protein	286330
Q9HZ43	Q9HZ43	PA3197	SMC-Scp complex subunit ScpB	312066
Q9HZ44	Q9HZ44	PA3196	Uncharacterized protein	3865.79
Q9HZ46	Q9HZ46	glk	Glucokinase	188616
Q9HZ47	Q9HZ47	gtrS	Sensor histidine kinase GtrS	271806
Q9HZ48	Q9HZ48	PA3190	Probable binding protein component of ABC sugar transporter	3.90045e+06
Q9HZ49	Q9HZ49	PA3189	Probable permease of ABC sugar transporter	24173.2
Q9HZ51	Q9HZ51	PA3187	Probable ATP-binding component of ABC transporter	23695.4
Q9HZ52	Q9HZ52	PA3185	Putative glucose-6-phosphate 1-epimerase	47360.2
Q9HZ54	Q9HZ54	PA3180	Nudix hydrolase domain-containing protein	343305
Q9HZ55	Q9HZ55	rluB	Ribosomal large subunit pseudouridine synthase B	149586
Q9HZ61	Q9HZ61	PA3173	Probable short-chain dehydrogenase	1.60611e+06
Q9HZ62	Q9HZ62	mupP	N-acetylmuramic acid 6-phosphate phosphatase	769694
Q9HZ63	Q9HZ63	ubiG	Ubiquinone biosynthesis O-methyltransferase	432566
Q9HZ64	Q9HZ64	PA3170	Amidohydrolase-related domain-containing protein	629673
Q9HZ65	Q9HZ65	mtnA	Methylthioribose-1-phosphate isomerase	55517.4
Q9HZ66	Q9HZ66	serC	Phosphoserine aminotransferase	99743.9
Q9HZ67	Q9HZ67	pheA	Bifunctional chorismate mutase/prephenate dehydratase	800612
Q9HZ68	Q9HZ68	hisC2	Histidinol-phosphate aminotransferase 2	84304
Q9HZ70	Q9HZ70	cmk	Cytidylate kinase	28771.5
Q9HZ71	Q9HZ71	rpsA	Small ribosomal subunit protein bS1	2.1244e+06
Q9HZ76	Q9HZ76	wbpE	UDP-2-acetamido-2-deoxy-3-oxo-D-glucuronate aminotransferase	709762
Q9HZ78	Q9HZ78	wbpG	LPS biosynthesis protein WbpG	1916574
Q9HZ80	Q9HZ80	wbpJ	Probable glycosyl transferase WbpJ	19091.7
Q9HZ81	Q9HZ81	wbpK	Probable NAD-dependent epimerase/dehydratase WbpK	5606.05
Q9HZ86	Q9HZ86	wbpM	Nucleotide sugar epimerase/dehydratase WbpM	49284.2
Q9HZ88	Q9HZ88	PA3137	Probable major facilitator superfamily (MFS) transporter	3413.55
Q9HZ90	Q9HZ90	PA3135	Probable transcriptional regulator	416967
Q9HZ91	Q9HZ91	PA3133	Probable transcriptional regulator	215327
Q9HZ92	Q9HZ92	PA3132	Probable hydrolase	47834.1
Q9HZ93	Q9HZ93	PA3131	2-dehydro-3-deoxy-phosphogluconate aldolase	2.5112e+06
Q9HZ94	Q9HZ94	PA3130	Acyl-CoA thioesterase	42404.9
Q9HZ95	Q9HZ95	dusC	tRNA-dihydrouridine(16) synthase	612192
Q9HZ96	Q9HZ96	PA3128	Probable short-chain dehydrogenase	166429
Q9HZ97	Q9HZ97	PA3127	Bleomycin resistance protein	1.91692e+06
Q9HZ98	Q9HZ98	ibpA	Heat-shock protein IbpA	187632
Q9HZA0	Q9HZA0	PA3124	Probable transcriptional regulator	307361
Q9HZA1	Q9HZA1	PA3123	RidA family protein	11055299
Q9HZA3	Q9HZA3	leuC	3-isopropylmalate dehydratase large subunit	790660
Q9HZA4	Q9HZA4	leuD	3-isopropylmalate dehydratase small subunit	311637
Q9HZA6	Q9HZA6	fimV	Motility hub protein FimV	93825.2
Q9HZA7	Q9HZA7	accD	Acetyl-coenzyme A carboxylase carboxyl transferase subunit beta	50555.9
Q9HZA8	Q9HZA8	folC	tetrahydrofolate synthase	2.20518e+06
Q9HZB4	Q9HZB4	PA3094	Probable transcriptional regulator	86179.3
Q9HZB6	Q9HZB6	fadH1	2,4-dienoyl-CoA reductase FadH1	1.33988e+06
Q9HZB7	Q9HZB7	PA3091	Chromosome partitioning protein ParA	14353.5
Q9HZB9	Q9HZB9	PA3089	DUF1853 family protein	NaN
Q9HZC0	Q9HZC0	nadK	NAD kinase	1.1492e+06
Q9HZC1	Q9HZC1	PA3087	Calcineurin-like phosphoesterase domain-containing protein	285613
Q9HZC4	Q9HZC4	PA3084	DUF2797 domain-containing protein	336067
Q9HZC5	Q9HZC5	pepN	Aminopeptidase N	7.80766e+06
Q9HZC7	Q9HZC7	PA3081	DUF1329 domain-containing protein	9081.78
Q9HZC9	Q9HZC9	PA3079	SSD domain-containing protein	26793.1
Q9HZD3	Q9HZD3	PA3075	Protein BatD	1.45868e+06
Q9HZD4	Q9HZD4	PA3074	VWFA domain-containing protein	1.27686e+06
Q9HZD5	Q9HZD5	PA3073	VWFA domain-containing protein	27244.8
Q9HZD6	Q9HZD6	PA3072	DUF4381 domain-containing protein	18251.4
Q9HZD7	Q9HZD7	PA3071	DUF58 domain-containing protein	17993.8
Q9HZD8	Q9HZD8	PA3070	MoxR family ATPase	83882.5
Q9HZE0	Q9HZE0	gdhB	NAD-specific glutamate dehydrogenase	46091140
Q9HZE1	Q9HZE1	PA3067	Probable transcriptional regulator	20351.9
Q9HZE2	Q9HZE2	PA3066	Isochorismatase-like domain-containing protein	34553.7
Q9HZF1	Q9HZF1	PA3057	DNA-binding protein	1762230
Q9HZF4	Q9HZF4	PA3054	Peptidase M14 carboxypeptidase A domain-containing protein	15012.4
Q9HZF5	Q9HZF5	PA3053	Probable hydrolytic enzyme	418509
Q9HZF6	Q9HZF6	PA3052	Uncharacterized protein	844309
Q9HZF8	Q9HZF8	pyrD	Dihydroorotate dehydrogenase (quinone)	5748695
Q9HZF9	Q9HZF9	rmf	Ribosome modulation factor	18990666
Q9HZG0	Q9HZG0	rlmL	Ribosomal RNA large subunit methyltransferase K/L	1.38246e+06
Q9HZG1	Q9HZG1	PA3047	Probable D-alanyl-D-alanine carboxypeptidase	76087.1
Q9HZG2	Q9HZG2	PA3046	DUF469 domain-containing protein	9180.64
Q9HZG3	Q9HZG3	PA3045	Probable two-component response regulator	24442.5
Q9HZG5	Q9HZG5	dgt2	Deoxyguanosinetriphosphate triphosphohydrolase-like protein	650100
Q9HZG6	Q9HZG6	PA3042	Uncharacterized protein	12204.3
Q9HZG8	Q9HZG8	PA3040	DUF883 domain-containing protein	19558.8
Q9HZH0	Q9HZH0	PA3038	Probable porin	17755
Q9HZH4	Q9HZH4	PA3034	Probable transcriptional regulator	149110
Q9HZH6	Q9HZH6	snr1	Cytochrome c Snr1	37362.3
Q9HZH7	Q9HZH7	moaB2	Molybdenum cofactor biosynthesis protein B	1.43683e+06
Q9HZH8	Q9HZH8	moeA2	Molybdopterin molybdenumtransferase	297145
Q9HZH9	Q9HZH9	PA3027	Probable transcriptional regulator	1.06305e+06
Q9HZI0	Q9HZI0	PA3026	FAD-binding PCMH-type domain-containing protein	24970.4
Q9HZI1	Q9HZI1	PA3025	Probable FAD-dependent glycerol-3-phosphate dehydrogenase	243963
Q9HZI3	Q9HZI3	PA3023	Probable lipid kinase YegS-like	42623.9
Q9HZI4	Q9HZI4	PA3022	MOSC domain-containing protein	8518252
Q9HZI5	Q9HZI5	PA3021	Lysozyme inhibitor LprI N-terminal domain-containing protein	7465297
Q9HZI6	Q9HZI6	PA3020	Probable soluble lytic transglycosylase	176565
Q9HZI7	Q9HZI7	uup	ATP-binding protein Uup	46777.3
Q9HZI8	Q9HZI8	PA3018	Uncharacterized protein	227007
Q9HZI9	Q9HZI9	PA3017	Universal stress protein	6554748
Q9HZJ0	Q9HZJ0	PA3016	Transmembrane protein	1.07274e+06
Q9HZJ2	Q9HZJ2	fadB	Fatty acid oxidation complex subunit alpha	15697242
Q9HZJ3	Q9HZJ3	fadA	3-ketoacyl-CoA thiolase	1.53838e+06
Q9HZJ4	Q9HZJ4	PA3012	DUF1653 domain-containing protein	8626.03
Q9HZJ5	Q9HZJ5	topA	DNA topoisomerase 1	9077165
Q9HZJ9	Q9HZJ9	psrA	Transcriptional regulator PsrA	721045
Q9HZK0	Q9HZK0	nagZ	Beta-hexosaminidase	29620.5
Q9HZK1	Q9HZK1	PA3004	S-methyl-5'-thioinosine phosphorylase	2853.09
Q9HZK2	Q9HZK2	PA3003	Peptidoglycan-binding protein CsiV	117059
Q9HZK3	Q9HZK3	mfd	Transcription-repair-coupling factor	627765
Q9HZK4	Q9HZK4	PA3001	Glyceraldehyde-3-phosphate dehydrogenase	5180516
Q9HZK6	Q9HZK6	nqrA	Na(+)-translocating NADH-quinone reductase subunit A	325405
Q9HZK8	Q9HZK8	nqrC	Na(+)-translocating NADH-quinone reductase subunit C	21866.4
Q9HZL1	Q9HZL1	nqrF	Na(+)-translocating NADH-quinone reductase subunit F	135260
Q9HZL3	Q9HZL3	PA2992	(Na+)-NQR maturation NqrM	33574.5
Q9HZL4	Q9HZL4	PA2990	Probable phosphodiesterase	2.03287e+06
Q9HZL5	Q9HZL5	PA2989	PilZ domain-containing protein	1162.32
Q9HZL6	Q9HZL6	PA2988	Lipoprotein-releasing ABC transporter permease subunit	379250
Q9HZM1	Q9HZM1	PA2983	Probable tolQ-type transport protein	677558
Q9HZM4	Q9HZM4	PA2980	UPF0434 protein PA2980	8.24445e+06
Q9HZM5	Q9HZM5	kdsB	3-deoxy-manno-octulosonate cytidylyltransferase	426851
Q9HZM6	Q9HZM6	ptpA	protein-tyrosine-phosphatase	13463.3
Q9HZM7	Q9HZM7	murB	UDP-N-acetylenolpyruvoylglucosamine reductase	16697.3
Q9HZM8	Q9HZM8	rne	Ribonuclease E	621437
Q9HZM9	Q9HZM9	rluC	Ribosomal large subunit pseudouridine synthase C	25495.2
Q9HZN1	Q9HZN1	PA2973	Probable peptidase	7085.29
Q9HZN2	Q9HZN2	PA2972	7-methyl-GTP pyrophosphatase	625747
Q9HZN3	Q9HZN3	PA2971	Large ribosomal RNA subunit accumulation protein YceD	1889228
Q9HZN4	Q9HZN4	rpmF	Large ribosomal subunit protein bL32	4738119
Q9HZN6	Q9HZN6	pabC	aminodeoxychorismate lyase	35648.3
Q9HZN7	Q9HZN7	mltG	Endolytic murein transglycosylase	4245.76
Q9HZN8	Q9HZN8	tmk	Thymidylate kinase	647304
Q9HZN9	Q9HZN9	PA2959	Uncharacterized protein	542431
Q9HZP0	Q9HZP0	PA2958	Aminotransferase class V domain-containing protein	145396
Q9HZP2	Q9HZP2	PA2956	Radical SAM core domain-containing protein	93667.8
Q9HZP4	Q9HZP4	PA2954	DUF1285 domain-containing protein	8802.58
Q9HZP5	Q9HZP5	PA2953	Electron transfer flavoprotein-ubiquinone oxidoreductase	26145306
Q9HZP6	Q9HZP6	etfB	Electron transfer flavoprotein subunit beta	2.2306e+06
Q9HZP7	Q9HZP7	etfA	Electron transfer flavoprotein subunit alpha	225799
Q9HZP8	Q9HZP8	fabV	Enoyl-[acyl-carrier-protein] reductase [NADH]	79168.3
Q9HZP9	Q9HZP9	cobM	Precorrin-4 C(11)-methyltransferase	1879487
Q9HZQ0	Q9HZQ0	PA2947	CobE/GbiG C-terminal domain-containing protein	180664
Q9HZQ2	Q9HZQ2	cobW	Zinc chaperone CobW	1.18955e+06
Q9HZQ3	Q9HZQ3	cobN	Aerobic cobaltochelatase subunit CobN	709152
Q9HZQ4	Q9HZQ4	PA2943	Phospho-2-dehydro-3-deoxyheptonate aldolase	167307
Q9HZQ5	Q9HZQ5	PA2942	Probable magnesium chelatase	14488.2
Q9HZQ8	Q9HZQ8	lap	Aminopeptidase	7636.93
Q9HZR0	Q9HZR0	PA2937	Uncharacterized protein	48598.6
Q9HZR5	Q9HZR5	morB	Morphinone reductase	329766
Q9HZR6	Q9HZR6	cifR	CifR	11575.1
Q9HZR7	Q9HZR7	PA2930	Probable transcriptional regulator	46679
Q9HZS0	Q9HZS0	PA2927	Alpha/beta hydrolase	50586.6
Q9HZS5	Q9HZS5	PA2922	Probable hydrolase	34933.6
Q9HZS6	Q9HZS6	PA2921	Probable transcriptional regulator	33907.3
Q9HZS7	Q9HZS7	PA2920	Probable chemotaxis transducer	11726.9
Q9HZS9	Q9HZS9	PA2918	Probable short-chain dehydrogenase	48792.7
Q9HZT2	Q9HZT2	PA2915	Metallo-beta-lactamase domain-containing protein	713663
Q9HZT4	Q9HZT4	PA2913	Fe/B12 periplasmic-binding domain-containing protein	130478
Q9HZT9	Q9HZT9	cbiD	Cobalt-precorrin-5B C(1)-methyltransferase	458374
Q9HZU0	Q9HZU0	cobL	Precorrin-6Y C(5,15)-methyltransferase [decarboxylating]	562219
Q9HZU1	Q9HZU1	PA2906	Probable oxidoreductase	960380
Q9HZU2	Q9HZU2	cobH	Precorrin-8X methylmutase	900106
Q9HZU3	Q9HZU3	cobI	Precorrin-2 C(20)-methyltransferase	36171.8
Q9HZU4	Q9HZU4	cobJ	Precorrin-3 methylase CobJ	235937
Q9HZU6	Q9HZU6	PA2901	DUF4398 domain-containing protein	13626
Q9HZU7	Q9HZU7	PA2900	Probable outer membrane protein	81283.6
Q9HZU8	Q9HZU8	PA2899	Probable transcriptional regulator	27495.1
Q9HZV0	Q9HZV0	PA2897	Probable transcriptional regulator	110851
Q9HZV1	Q9HZV1	PA2896	Probable sigma-70 factor, ECF subfamily	101939
Q9HZV4	Q9HZV4	atuH	Very-long chain acyl-CoA synthetase	195178
Q9HZV5	Q9HZV5	atuG	Short chain dehydrogenase involved in catabolism of citronellol	26827.5
Q9HZV6	Q9HZV6	atuF	Geranyl-CoA carboxylase, alpha-subunit (Biotin-containing)	168437
Q9HZV7	Q9HZV7	atuE	Isohexenylglutaconyl-CoA hydratase	5295.58
Q9HZV9	Q9HZV9	atuC	Geranyl-CoA carboxylase, beta-subunit	55627.6
Q9HZW0	Q9HZW0	atuB	Peroxisomal trans-2-enoyl-CoA reductase	50118.2
Q9HZW1	Q9HZW1	atuA	Expressed protein with apparent function in citronellol catabolism	16872
Q9HZW2	Q9HZW2	atuR	Repressor of atu genes	617706
Q9HZW4	Q9HZW4	PA2883	DUF2897 family protein	9961.03
Q9HZX0	Q9HZX0	PA2877	Probable transcriptional regulator	458181
Q9HZX1	Q9HZX1	PA2875	AAA family ATPase	1772968
Q9HZX2	Q9HZX2	PA2874	DUF58 domain-containing protein	173573
Q9HZX5	Q9HZX5	PA2871	Acyl-CoA thioesterase II	67510.7
Q9HZX6	Q9HZX6	PA2870	diguanylate cyclase	177506
Q9HZX8	Q9HZX8	PA2868	Terminase	7260.07
Q9HZX9	Q9HZX9	PA2867	Probable chemotaxis transducer	18629.8
Q9HZY0	Q9HZY0	mttC	Secretion protein MttC	1.50255e+06
Q9HZY2	Q9HZY2	PA2864	DoxX family protein	23828.9
Q9HZY3	Q9HZY3	ligT	RNA 2',3'-cyclic phosphodiesterase	108179
Q9HZY5	Q9HZY5	greB	Transcription elongation factor GreB	NaN
Q9HZY6	Q9HZY6	PA2858	ABC3 transporter permease protein domain-containing protein	9497.48
Q9HZY7	Q9HZY7	PA2857	Probable ATP-binding component of ABC transporter	1.24038e+06
Q9HZY8	Q9HZY8	tesA	Esterase TesA	NaN
Q9HZZ0	Q9HZZ0	PA2854	L,D-TPase catalytic domain-containing protein	19763.1
Q9HZZ1	Q9HZZ1	earP	Protein-arginine rhamnosyltransferase	200172
Q9HZZ2	Q9HZZ2	efp	Elongation factor P	219739
Q9HZZ3	Q9HZZ3	ohr	Organic hydroperoxide resistance protein	797085
Q9HZZ4	Q9HZZ4	ohrR	OhrR	629244
Q9HZZ5	Q9HZZ5	PA2848	Probable transcriptional regulator	559689
Q9HZZ7	Q9HZZ7	PA2846	Probable transcriptional regulator	74194.5
Q9I000	Q9I000	PA2843	Phospho-2-dehydro-3-deoxyheptonate aldolase	939582
Q9I001	Q9I001	PA2842	PABS domain-containing protein	198137
Q9I002	Q9I002	PA2841	Probable enoyl-CoA hydratase/isomerase	15612.9
Q9I003	Q9I003	deaD	ATP-dependent RNA helicase DeaD	1.47103e+06
Q9I007	Q9I007	PA2836	Probable secretion protein	25338.9
Q9I009	Q9I009	PA2834	Probable transcriptional regulator	17176.5
Q9I010	Q9I010	PA2833	UspA domain-containing protein	417434
Q9I011	Q9I011	tpm	Thiopurine S-methyltransferase	1.38404e+06
Q9I012	Q9I012	PA2831	Peptidase M14 carboxypeptidase A domain-containing protein	67822.9
Q9I013	Q9I013	htpX	Protease HtpX	34197
Q9I015	Q9I015	PA2828	alanine transaminase	2.89352e+06
Q9I016	Q9I016	msrB	Peptide methionine sulfoxide reductase MsrB	1.16076e+06
Q9I017	Q9I017	PA2826	Glutathione peroxidase	6.85898e+06
Q9I018	Q9I018	ospR	OspR	100590
Q9I019	Q9I019	PA2824	histidine kinase	251125
Q9I020	Q9I020	PA2823	Uncharacterized protein	18745.3
Q9I021	Q9I021	PA2822	GAF domain-containing protein	85544.2
Q9I022	Q9I022	PA2821	Probable glutathione S-transferase	36416.4
Q9I023	Q9I023	PA2820	Uncharacterized protein	329992
Q9I026	Q9I026	PA2817	Dehydrogenase	38517.9
Q9I028	Q9I028	PA2815	Acyl-coenzyme A dehydrogenase	970818
Q9I029	Q9I029	PA2814	Transglutaminase-like domain-containing protein	24563.6
Q9I030	Q9I030	PA2813	Probable glutathione S-transferase	2.42175e+06
Q9I031	Q9I031	PA2812	Probable ATP-binding component of ABC transporter	18878.6
Q9I032	Q9I032	PA2811	Transport permease protein	3576.62
Q9I033	Q9I033	copS	Sensor protein	691879
Q9I034	Q9I034	copR	Two-component response regulator, CopR	7438.47
Q9I037	Q9I037	queF	NADPH-dependent 7-cyano-7-deazaguanine reductase	353698
Q9I041	Q9I041	PA2802	Probable transcriptional regulator	3466.23
Q9I042	Q9I042	PA2801	Acyl-CoA thioesterase	261529
Q9I043	Q9I043	PA2800	VacJ family lipoprotein	20030.9
Q9I045	Q9I045	PA2798	Probable two-component response regulator	36928.1
Q9I046	Q9I046	PA2797	STAS domain-containing protein	3.09069e+06
Q9I047	Q9I047	tal	Transaldolase	32528848
Q9I048	Q9I048	dusA	tRNA-dihydrouridine(20/20a) synthase	19393.1
Q9I054	Q9I054	PA2789	Transmembrane protein	130089
Q9I055	Q9I055	mcpN	Methyl-accepting chemotaxis protein McpN	120901
Q9I062	Q9I062	PA2781	Uncharacterized protein	20745.2
Q9I065	Q9I065	PA2778	Peptidase C39-like domain-containing protein	1.58157e+06
Q9I067	Q9I067	PA2776	FAD dependent oxidoreductase domain-containing protein	5.7058e+06
Q9I072	Q9I072	PA2771	diguanylate cyclase	459841
Q9I073	Q9I073	PA2770	Uncharacterized isomerase PA2770	83514.6
Q9I077	Q9I077	PA2766	Probable transcriptional regulator	244133
Q9I078	Q9I078	PA2765	Dyp-type peroxidase C-terminal domain-containing protein	458819
Q9I079	Q9I079	PA2764	AB hydrolase-1 domain-containing protein	197380
Q9I081	Q9I081	PA2762	(S)-ureidoglycine aminohydrolase cupin domain-containing protein	537649
Q9I082	Q9I082	PA2761	Transmembrane protein	34656.4
Q9I083	Q9I083	PA2760	Probable outer membrane protein	43438.5
Q9I084	Q9I084	PA2759	Lipoprotein	38874.3
Q9I085	Q9I085	PA2758	Probable transcriptional regulator	22317.2
Q9I087	Q9I087	PA2756	3-isopropylmalate dehydratase large subunit	561847
Q9I088	Q9I088	eco	Ecotin	3.18569e+06
Q9I090	Q9I090	PA2753	Acetyl-CoA carboxylase alpha subunit	500525
Q9I099	Q9I099	thrS	Threonine--tRNA ligase	29090180
Q9I0A0	Q9I0A0	infC	Translation initiation factor IF-3	3.03819e+06
Q9I0A2	Q9I0A2	rplT	Large ribosomal subunit protein bL20	509146
Q9I0A3	Q9I0A3	pheS	Phenylalanine--tRNA ligase alpha subunit	105477
Q9I0A4	Q9I0A4	pheT	Phenylalanine--tRNA ligase beta subunit	8975728
Q9I0A5	Q9I0A5	PA2737	HTH merR-type domain-containing protein	16630.6
Q9I0A7	Q9I0A7	PA2735	site-specific DNA-methyltransferase (adenine-specific)	531342
Q9I0A8	Q9I0A8	PA2734	Restriction endonuclease subunit S	157093
Q9I0B0	Q9I0B0	PA2732	type I site-specific deoxyribonuclease	2539945
Q9I0B1	Q9I0B1	PA2731	Uncharacterized protein	18515.4
Q9I0B2	Q9I0B2	PA2730	HrgA protein	100073
Q9I0B3	Q9I0B3	PA2729	Uncharacterized protein	137971
Q9I0B4	Q9I0B4	PA2728	Uncharacterized protein	552613
Q9I0B5	Q9I0B5	PA2727	Protein kinase domain-containing protein	430107
Q9I0B7	Q9I0B7	PA2725	Probable chaperone	189575
Q9I0C0	Q9I0C0	PA2722	CENP-V/GFA domain-containing protein	47475
Q9I0C2	Q9I0C2	PA2720	Uncharacterized protein	2.2115e+06
Q9I0C4	Q9I0C4	PA2718	HTH-type transcriptional regulator CueR	242993
Q9I0C9	Q9I0C9	PA2713	HTH hxlR-type domain-containing protein	562238
Q9I0D3	Q9I0D3	cysK	Cysteine synthase	412555
Q9I0D5	Q9I0D5	PA2707	AAA+ ATPase domain-containing protein	851807
Q9I0D7	Q9I0D7	PA2705	VWA domain-containing protein	521531
Q9I0E3	Q9I0E3	PA2699	Amidohydrolase 3 domain-containing protein	30014.3
Q9I0E6	Q9I0E6	PA2696	Probable transcriptional regulator	227493
Q9I0E7	Q9I0E7	PA2695	DUF1615 domain-containing protein	39611.6
Q9I0E9	Q9I0E9	PA2693	HotDog ACOT-type domain-containing protein	589427
Q9I0F0	Q9I0F0	PA2692	Probable transcriptional regulator	287374
Q9I0F3	Q9I0F3	vgrG1c	Type VI secretion system spike protein VgrG1c	84207.9
Q9I0F4	Q9I0F4	tse5	Toxin protein Tse5	148272
Q9I0F5	Q9I0F5	PA2683	Probable serine/threonine dehydratase, degradative	654117
Q9I0F6	Q9I0F6	PA2682	carboxymethylenebutenolidase	13831.3
Q9I0F7	Q9I0F7	PA2681	Probable transcriptional regulator	48023
Q9I0F9	Q9I0F9	PA2679	Methyltransferase type 11 domain-containing protein	90802.2
Q9I0H1	Q9I0H1	PA2667	Transcriptional regulator	61802
Q9I0H2	Q9I0H2	PA2666	6-carboxy-5,6,7,8-tetrahydropterin synthase	5254.99
Q9I0H3	Q9I0H3	PA2665	Probable transcriptional regulator	469585
Q9I0H4	Q9I0H4	hmp	Flavohemoprotein	3.67715e+06
Q9I0H7	Q9I0H7	PA2661	Alpha/beta hydrolase	63683.4
Q9I0H8	Q9I0H8	PA2660	Patatin-like phospholipase family protein	757657
Q9I0I1	Q9I0I1	carR	Response regulator protein CarR	26371.6
Q9I0I2	Q9I0I2	carS	Sensor protein kinase CarS	56282.3
Q9I0I4	Q9I0I4	tlpQ	Methyl-accepting chemotaxis protein TlpQ	5.12773e+06
Q9I0I6	Q9I0I6	ctpM	Methyl-accepting chemotaxis protein CtpM	39081
Q9I0I8	Q9I0I8	PA2650	Methyltransferase type 11 domain-containing protein	107206
Q9I0I9	Q9I0I9	nuoN	NADH-quinone oxidoreductase subunit N	1998.44
Q9I0J1	Q9I0J1	nuoL	NADH-quinone oxidoreductase subunit L	42725.8
Q9I0J4	Q9I0J4	nuoI	NADH-quinone oxidoreductase subunit I	1.44877e+06
Q9I0J5	Q9I0J5	nuoH	NADH-quinone oxidoreductase subunit H	74866.6
Q9I0J6	Q9I0J6	nuoG	NADH-quinone oxidoreductase subunit G	2.82675e+06
Q9I0J7	Q9I0J7	nuoF	NADH-quinone oxidoreductase subunit F	7.0896e+06
Q9I0J8	Q9I0J8	nuoE	NADH-quinone oxidoreductase subunit E	7.18582e+06
Q9I0J9	Q9I0J9	nuoC	NADH-quinone oxidoreductase subunit C/D	746491
Q9I0K0	Q9I0K0	nuoB	NADH-quinone oxidoreductase subunit B	91068
Q9I0K1	Q9I0K1	nuoA2	NADH-quinone oxidoreductase subunit A 2	1.06684e+06
Q9I0K4	Q9I0K4	PA2634	Isocitrate lyase	188748
Q9I0K8	Q9I0K8	PA2630	JmjC domain-containing protein	1502492
Q9I0K9	Q9I0K9	purB	Adenylosuccinate lyase	121541
Q9I0L1	Q9I0L1	hflD	High frequency lysogenization protein HflD homolog	31008.9
Q9I0L2	Q9I0L2	mnmA	tRNA-specific 2-thiouridylase MnmA	3.37977e+06
Q9I0L3	Q9I0L3	nudJ	Phosphatase NudJ	39560.3
Q9I0L4	Q9I0L4	idh	Isocitrate dehydrogenase [NADP]	8.00982e+06
Q9I0L5	Q9I0L5	icd	Isocitrate dehydrogenase [NADP]	6781114
Q9I0L6	Q9I0L6	cspD	Cold shock-like protein CspD	18708.4
Q9I0L7	Q9I0L7	clpS	ATP-dependent Clp protease adapter protein ClpS	538892
Q9I0L8	Q9I0L8	clpA	ATP-binding protease component ClpA	4.04415e+06
Q9I0M0	Q9I0M0	bpt	Aspartate/glutamate leucyltransferase	4645.08
Q9I0M1	Q9I0M1	aat	Leucyl/phenylalanyl-tRNA--protein transferase	200619
Q9I0M2	Q9I0M2	trxB1	Thioredoxin reductase	1737444
Q9I0M4	Q9I0M4	lolA	Outer-membrane lipoprotein carrier protein	2.54559e+06
Q9I0M5	Q9I0M5	PA2613	Replication-associated recombination protein A	734880
Q9I0M6	Q9I0M6	serS	Serine--tRNA ligase	5.07908e+06
Q9I0M7	Q9I0M7	cysG	Siroheme synthase	657694
Q9I0M9	Q9I0M9	PA2609	Glycosyl transferase family 3 N-terminal domain-containing protein	203359
Q9I0N0	Q9I0N0	PA2608	Sulfurtransferase	773044
Q9I0N1	Q9I0N1	PA2607	Sulfurtransferase complex subunit TusB	26307.5
Q9I0N2	Q9I0N2	tusC	Protein TusC homolog	3267.44
Q9I0N4	Q9I0N4	PA2603	Probable thiosulfate sulfurtransferase	95752.6
Q9I0P5	Q9I0P5	PA2592	Putrescine/agmatine-binding protein	3980.66
Q9I0P6	Q9I0P6	PA2591	Probable transcriptional regulator	193251
Q9I0P9	Q9I0P9	PA2588	Probable transcriptional regulator	65877.5
Q9I0Q0	Q9I0Q0	pqsH	2-heptyl-3-hydroxy-4(1H)-quinolone synthase	91789
Q9I0Q1	Q9I0Q1	uvrC	UvrABC system protein C	65809.1
Q9I0Q4	Q9I0Q4	PA2582	ProQ/FinO domain-containing protein	755124
Q9I0Q5	Q9I0Q5	PA2581	Lipoprotein	53614.3
Q9I0Q7	Q9I0Q7	kynA	Tryptophan 2,3-dioxygenase	131959
Q9I0Q8	Q9I0Q8	PA2578	Acetyltransferase PA2578	213005
Q9I0Q9	Q9I0Q9	PA2577	Probable transcriptional regulator	178795
Q9I0R1	Q9I0R1	PA2575	Nitroreductase domain-containing protein	233986
Q9I0R3	Q9I0R3	PA2573	Probable chemotaxis transducer	14588.6
Q9I0R4	Q9I0R4	PA2572	Probable two-component response regulator	284808
Q9I0R6	Q9I0R6	PA2569	Secreted protein	34813.1
Q9I0R8	Q9I0R8	PA2567	Cyclic di-GMP phosphodiesterase PA2567	740485
Q9I0R9	Q9I0R9	PA2566	FAD/NAD(P)-binding domain-containing protein	84388.4
Q9I0S0	Q9I0S0	PA2565	DUF1641 domain-containing protein	14622.3
Q9I0S1	Q9I0S1	tam	Trans-aconitate 2-methyltransferase	49273.7
Q9I0S3	Q9I0S3	PA2562	RcnB family protein	NaN
Q9I0S6	Q9I0S6	PA2558	Protein MgtC	86453.1
Q9I0S7	Q9I0S7	PA2557	Probable AMP-binding enzyme	525987
Q9I0S8	Q9I0S8	PA2556	Probable transcriptional regulator	49087.5
Q9I0S9	Q9I0S9	PA2555	Probable AMP-binding enzyme	453286
Q9I0T0	Q9I0T0	PA2554	Probable short-chain dehydrogenase	142071
Q9I0T1	Q9I0T1	PA2553	Probable acyl-CoA thiolase	5.45608e+06
Q9I0T2	Q9I0T2	PA2552	Probable acyl-CoA dehydrogenase	2427660
Q9I0T3	Q9I0T3	PA2551	Probable transcriptional regulator	82285.7
Q9I0T4	Q9I0T4	PA2550	Probable acyl-CoA dehydrogenase	170945
Q9I0T7	Q9I0T7	PA2547	Probable transcriptional regulator	22292.8
Q9I0T8	Q9I0T8	PA2546	Probable ring-cleaving dioxygenase	57507.1
Q9I0T9	Q9I0T9	xthA	Exodeoxyribonuclease III	181068
Q9I0U2	Q9I0U2	PA2542	Translocation/assembly module TamB	21424.7
Q9I0U4	Q9I0U4	PA2540	Bifunctional alpha/beta hydrolase/class I SAM-dependent methyltransferase	452236
Q9I0U5	Q9I0U5	PA2539	Tyrosine specific protein phosphatases domain-containing protein	52148.9
Q9I0U7	Q9I0U7	PA2537	Probable acyltransferase	17204.2
Q9I0U8	Q9I0U8	PA2536	Probable phosphatidate cytidylyltransferase	21408.3
Q9I0U9	Q9I0U9	PA2535	Probable oxidoreductase	6787695
Q9I0V0	Q9I0V0	PA2534	Probable transcriptional regulator	680560
Q9I0V2	Q9I0V2	PA2531	Probable aminotransferase	229948
Q9I0V4	Q9I0V4	PA2529	TldD/PmbA family protein	557989
Q9I0V5	Q9I0V5	PA2528	Probable Resistance-Nodulation-Cell Division (RND) efflux membrane fusion protein	726.487
Q9I0V6	Q9I0V6	PA2527	Probable Resistance-Nodulation-Cell Division (RND) efflux transporter	20282
Q9I0W0	Q9I0W0	czcC	Outer membrane protein CzcC	16736.8
Q9I0W8	Q9I0W8	antC	Anthranilate dioxygenase reductase	44212.4
[truncated: 1,162 more rows]

## Sheet: persulfidated cysteine residues
A summary of MS identified persulfidated cysteine residues
PG.ProteinAccessions	PG.Genes	PG.ProteinDescriptions	PTM.ProteinId	PTM.CollapseKey	PTM.Multiplicity	PTM.ModificationTitle	PTM.SiteAA	PTM.SiteLocation	PTM.FlankingRegion	PAO1.PTM.SiteProbability	PAO1.PTM.Quantity
C6JW41;Q9I5K1	PA4673.3;PA0727	Replication initiation factor	C6JW41	C6JW41_C339_M1	1	Carbamidomethyl (C)	C	339	DARVQVECDPLIERT	1	412554
C6JW41;Q9I5K1	PA4673.3;PA0727	Replication initiation factor	Q9I5K1	Q9I5K1_C339_M1	1	Carbamidomethyl (C)	C	339	DARVQVECDPLIERT	1	412554
C6JW44;Q9I5K4	coaA;PA0724	Phage coat protein A;Probable coat protein A of bacteriophage Pf1	C6JW44	C6JW44_C177_M1	1	Carbamidomethyl (C)	C	177	GSTTTGFCNYILKGT	1	53909.8
C6JW44;Q9I5K4	coaA;PA0724	Phage coat protein A;Probable coat protein A of bacteriophage Pf1	Q9I5K4	Q9I5K4_C177_M1	1	Carbamidomethyl (C)	C	177	GSTTTGFCNYILKGT	1	53909.8
C6JW52	PA4673.14	Putative 2C-like protein phosphatase	C6JW52	C6JW52_C240_M1	1	Carbamidomethyl (C)	C	240	KSKDPGTCARRLIEV	1	259605
C6JW52	PA4673.14	Putative 2C-like protein phosphatase	C6JW52	C6JW52_C257_M2	2	Carbamidomethyl (C)	C	257	WCSGHDNCSTAIIEA	1	191892
C6JW52	PA4673.14	Putative 2C-like protein phosphatase	C6JW52	C6JW52_C251_M2	2	Carbamidomethyl (C)	C	251	LIEVAKWCSGHDNCS	1	191892
C6JW53	PA4673.15	Protein kinase domain-containing protein	C6JW53	C6JW53_C321_M1	1	Carbamidomethyl (C)	C	321	NSKIPTSCVLAIGNS	1	16587406
C6JW53	PA4673.15	Protein kinase domain-containing protein	C6JW53	C6JW53_C24_M1	1	Carbamidomethyl (C)	C	24	GMGTIFVCNDRILER	1	720822
C6JW54	PA4673.16	Protein kinase domain-containing protein	C6JW54	C6JW54_C287_M2	2	Carbamidomethyl (C)	C	287	VKKCELLCYAKNPRY	1	573571
C6JW54	PA4673.16	Protein kinase domain-containing protein	C6JW54	C6JW54_C283_M2	2	Carbamidomethyl (C)	C	283	ADDLVKKCELLCYAK	1	573571
C6JW54	PA4673.16	Protein kinase domain-containing protein	C6JW54	C6JW54_C112_M1	1	Carbamidomethyl (C)	C	112	LDPYLAACVFNQLAK	1	21962
E1JGJ8	prfB	Peptide chain release factor 2	E1JGJ8	E1JGJ8_C273_M1	1	Carbamidomethyl (C)	C	273	PTNTVVACQNERSQH	1	701342
G3XCU3	wbpX	Glycosyltransferase WbpX	G3XCU3	G3XCU3_C109_M1	1	Carbamidomethyl (C)	C	109	RRLLYVACRLFAFAF	1	1409015
G3XCU3	wbpX	Glycosyltransferase WbpX	G3XCU3	G3XCU3_C8_M1	1	Carbamidomethyl (C)	C	8	MTRLLVECTYVFEHP	1	182634
G3XCU3	wbpX	Glycosyltransferase WbpX	G3XCU3	G3XCU3_C459_M1	1	Carbamidomethyl (C)	C	459	GEAVHADCG______	1	134675
G3XCU6	cysB	Transcriptional regulator CysB	G3XCU6	G3XCU6_C285_M1	1	Carbamidomethyl (C)	C	285	TFLRGFMCDFIEKFA	1	14421478
G3XCU6	cysB	Transcriptional regulator CysB	G3XCU6	G3XCU6_C169_M1	1	Carbamidomethyl (C)	C	169	PCYRWNRCVIVPHGH	1	273657
G3XCU8	PA0628	Phage late control D family protein	G3XCU8	G3XCU8_C119_M1	1	Carbamidomethyl (C)	C	119	GTTLAQVCRDVGARN	1	123101
G3XCU9	PA2020	Probable transcriptional regulator	G3XCU9	G3XCU9_C63_M2	2	Carbamidomethyl (C)	C	63	IEVCLAMCDRAFGQI	1	41140.6
G3XCU9	PA2020	Probable transcriptional regulator	G3XCU9	G3XCU9_C59_M2	2	Carbamidomethyl (C)	C	59	YKNKIEVCLAMCDRA	1	41140.6
G3XCV0	fleQ	Transcriptional regulator FleQ	G3XCV0	G3XCV0_C54_M1	1	Carbamidomethyl (C)	C	54	SNSREALCVLLGSVE	1	7858875
G3XCV0	fleQ	Transcriptional regulator FleQ	G3XCV0	G3XCV0_C354_M1	1	Carbamidomethyl (C)	C	354	SAAIMSLCRHDWPGN	1	7688584
G3XCV0	fleQ	Transcriptional regulator FleQ	G3XCV0	G3XCV0_C203_M1	1	Carbamidomethyl (C)	C	203	GPFVPVNCGAIPAEL	1	94564.8
G3XCV3	PA2794	Pseudaminidase	G3XCV3	G3XCV3_C265_M1	1	Carbamidomethyl (C)	C	265	TNRTTHFCYYRTILL	1	17257644
G3XCV5	phaC1	Poly(3-hydroxyalkanoic acid) synthase 1	G3XCV5	G3XCV5_C296_M1	1	Carbamidomethyl (C)	C	296	DLNLLGACSGGITTA	1	39562.1
G3XCV5	phaC1	Poly(3-hydroxyalkanoic acid) synthase 1	G3XCV5	G3XCV5_C470_M1	1	Carbamidomethyl (C)	C	470	ARLLGGKCEFILSNS	1	37588.8
G3XCW6	dnr	Transcriptional regulator Dnr	G3XCW6	G3XCW6_C225_M1	1	Carbamidomethyl (C)	C	225	LDRERLECFE_____	1	630837
G3XCW6	dnr	Transcriptional regulator Dnr	G3XCW6	G3XCW6_C60_M1	1	Carbamidomethyl (C)	C	60	FYYLISGCVKIYRLT	1	104069
G3XCW6	dnr	Transcriptional regulator Dnr	G3XCW6	G3XCW6_C173_M1	1	Carbamidomethyl (C)	C	173	AHAPGENCRVEIPVA	1	50411
G3XCW9	ampD	1,6-anhydro-N-acetylmuramyl-L-alanine amidase AmpD	G3XCW9	G3XCW9_C103_M1	1	Carbamidomethyl (C)	C	103	AWHAGVSCFDGREAC	1	46032
G3XCX1	narG	nitrate reductase (quinone)	G3XCX1	G3XCX1_C331_M1	1	Carbamidomethyl (C)	C	331	SAYFVDYCRQYTDMP	1	7.83839e+06
G3XCX1	narG	nitrate reductase (quinone)	G3XCX1	G3XCX1_C1153_M1	1	Carbamidomethyl (C)	C	1153	NANGAATCRAVVSQR	1	6.69916e+06
G3XCX1	narG	nitrate reductase (quinone)	G3XCX1	G3XCX1_C430_M1	1	Carbamidomethyl (C)	C	430	LDGPEHACEVAFPYF	1	817568
G3XCX1	narG	nitrate reductase (quinone)	G3XCX1	G3XCX1_C880_M1	1	Carbamidomethyl (C)	C	880	HDWKKGECEPVPGRN	1	264465
G3XCX1	narG	nitrate reductase (quinone)	G3XCX1	G3XCX1_C58_M2	2	Carbamidomethyl (C)	C	58	GVNCTGSCSWKIYVK	1	140263
G3XCX1	narG	nitrate reductase (quinone)	G3XCX1	G3XCX1_C54_M2	2	Carbamidomethyl (C)	C	54	RSTHGVNCTGSCSWK	1	140263
G3XCX1	narG	nitrate reductase (quinone)	G3XCX1	G3XCX1_C783_M1	1	Carbamidomethyl (C)	C	783	DFRMSSTCMYSDIVL	1	83773.2
G3XCX2	PA0624	Phage tail assembly protein	G3XCX2	G3XCX2_C28_M1	1	Carbamidomethyl (C)	C	28	RLSRPAQCNGVSVDT	1	139643
G3XCX3	pilU	Type IV pilus ATPase PilU	G3XCX3	G3XCX3_C69_M1	1	Carbamidomethyl (C)	C	69	DFAENHECNFAISAR	1	871254
G3XCX3	pilU	Type IV pilus ATPase PilU	G3XCX3	G3XCX3_C171_M1	1	Carbamidomethyl (C)	C	171	YIHQHQGCIVTQREV	1	3558.57
G3XCX8	PA0900	Topoisomerase II	G3XCX8	G3XCX8_C21_M1	1	Carbamidomethyl (C)	C	21	GTQLETSCTRFAVVW	1	1327052
G3XCX9	PA0598	J domain-containing protein	G3XCX9	G3XCX9_C132_M1	1	Carbamidomethyl (C)	C	132	AEAVLLACWRMAWAG	1	47320.2
G3XCY6	gltR	Transcriptional regulatory protein GltR	G3XCY6	G3XCY6_C79_M1	1	Carbamidomethyl (C)	C	79	RSHQRLACMPIIMLT	1	32732.2
G3XCZ0	fimU	Type II secretion system protein H	G3XCZ0	G3XCZ0_C136_M1	1	Carbamidomethyl (C)	C	136	TERTFAICQNGKTDG	1	377462
G3XCZ4	PA0891	Peptidase M14	G3XCZ4	G3XCZ4_C331_M1	1	Carbamidomethyl (C)	C	331	ADRASTVCAGVSGVL	1	32478.8
G3XCZ6	fabD	Malonyl CoA-acyl carrier protein transacylase	G3XCZ6	G3XCZ6_C276_M1	1	Carbamidomethyl (C)	C	276	GVTELVECGPGKVLA	1	72955016
G3XCZ6	fabD	Malonyl CoA-acyl carrier protein transacylase	G3XCZ6	G3XCZ6_C203_M1	1	Carbamidomethyl (C)	C	203	PVSVPSHCELMRPAA	1	11491908
G3XCZ9	phaC2	Poly(3-hydroxyalkanoic acid) synthase 2	G3XCZ9	G3XCZ9_C494_M1	1	Carbamidomethyl (C)	C	494	PPGNPKACYFENDKL	1	60171.3
G3XD01	wbpD	UDP-2-acetamido-3-amino-2,3-dideoxy-D-glucuronate N-acetyltransferase	G3XD01	G3XD01_C30_M1	1	Carbamidomethyl (C)	C	30	VWHFVHICAGARIGA	1	8972546
G3XD03	PA1688	Uncharacterized protein	G3XD03	G3XD03_C183_M1	1	Carbamidomethyl (C)	C	183	RSEGVAACPDGSVFY	1	132644
G3XD04	uvrD	DNA 3'-5' helicase	G3XD04	G3XD04_C183_M1	1	Carbamidomethyl (C)	C	183	YEAYEAACARAGVID	1	16135848
G3XD09	gltD	Glutamate synthase small chain	G3XD09	G3XD09_C63_M3	3	Carbamidomethyl (C)	C	63	LGCGNPYCEWKCPVH	1	4.64928e+06
G3XD09	gltD	Glutamate synthase small chain	G3XD09	G3XD09_C58_M3	3	Carbamidomethyl (C)	C	58	QAHRCLGCGNPYCEW	1	4.64928e+06
G3XD09	gltD	Glutamate synthase small chain	G3XD09	G3XD09_C55_M3	3	Carbamidomethyl (C)	C	55	AADQAHRCLGCGNPY	1	4.64928e+06
G3XD09	gltD	Glutamate synthase small chain	G3XD09	G3XD09_C309_M1	1	Carbamidomethyl (C)	C	309	GGDTAMDCNRTSIRQ	1	2763125
G3XD09	gltD	Glutamate synthase small chain	G3XD09	G3XD09_C102_M1	1	Carbamidomethyl (C)	C	102	TNTLPEVCGRVCPQD	1	1327049
G3XD09	gltD	Glutamate synthase small chain	G3XD09	G3XD09_C116_M2	2	Carbamidomethyl (C)	C	116	DRLCEGACTLNDGFG	1	357774
G3XD09	gltD	Glutamate synthase small chain	G3XD09	G3XD09_C112_M2	2	Carbamidomethyl (C)	C	112	VCPQDRLCEGACTLN	1	357774
G3XD09	gltD	Glutamate synthase small chain	G3XD09	G3XD09_C67_M1	1	Carbamidomethyl (C)	C	67	NPYCEWKCPVHNFIP	1	166751
G3XD10	nirJ	Heme d1 biosynthesis protein NirJ	G3XD10	G3XD10_C44_M1	1	Carbamidomethyl (C)	C	44	CNLTCKHCYSTSADS	1	96578.8
G3XD10	nirJ	Heme d1 biosynthesis protein NirJ	G3XD10	G3XD10_C349_M1	1	Carbamidomethyl (C)	C	349	QCRWLDICNGNTRTR	1	55993.9
G3XD12	hcnC	Hydrogen cyanide synthase subunit HcnC	G3XD12	G3XD12_C417_M1	1	Carbamidomethyl (C)	C	417	AAVAVAAC_______	1	21999860
G3XD12	hcnC	Hydrogen cyanide synthase subunit HcnC	G3XD12	G3XD12_C236_M1	1	Carbamidomethyl (C)	C	236	DNAGVLHCRTLINAA	1	19964896
G3XD12	hcnC	Hydrogen cyanide synthase subunit HcnC	G3XD12	G3XD12_C183_M1	1	Carbamidomethyl (C)	C	183	HGALEFLCDHQVSPF	1	989776
G3XD12	hcnC	Hydrogen cyanide synthase subunit HcnC	G3XD12	G3XD12_C287_M2	2	Carbamidomethyl (C)	C	287	GCLTTSDCYMAQKDN	1	47810
G3XD12	hcnC	Hydrogen cyanide synthase subunit HcnC	G3XD12	G3XD12_C281_M2	2	Carbamidomethyl (C)	C	281	MPRLLNGCLTTSDCY	1	47810
G3XD13	PA0902	Aromatic amino acid beta-eliminating lyase/threonine aldolase domain-containing protein	G3XD13	G3XD13_C210_M1	1	Carbamidomethyl (C)	C	210	APVGSVLCGSVELIG	1	258953
G3XD13	PA0902	Aromatic amino acid beta-eliminating lyase/threonine aldolase domain-containing protein	G3XD13	G3XD13_C196_M1	1	Carbamidomethyl (C)	C	196	HFDSVSVCLSKGLGA	1	308188
G3XD14	dksA	RNA polymerase-binding transcription factor DksA	G3XD14	G3XD14_C135_M2	2	Carbamidomethyl (C)	C	135	TATLCIDCKTLAEIR	1	24818842
G3XD14	dksA	RNA polymerase-binding transcription factor DksA	G3XD14	G3XD14_C132_M2	2	Carbamidomethyl (C)	C	132	ARPTATLCIDCKTLA	1	24818842
G3XD15	pilW	Type 4 fimbrial biogenesis protein PilW	G3XD15	G3XD15_C93_M1	1	Carbamidomethyl (C)	C	93	AQQKTAYCEAFKAGS	1	2.8728e+06
G3XD15	pilW	Type 4 fimbrial biogenesis protein PilW	G3XD15	G3XD15_C165_M1	1	Carbamidomethyl (C)	C	165	DVPGSLACSAQTIKE	1	698973
G3XD15	pilW	Type 4 fimbrial biogenesis protein PilW	G3XD15	G3XD15_C128_M1	1	Carbamidomethyl (C)	C	128	APGEAYDCEGNSITT	1	157175
G3XD15	pilW	Type 4 fimbrial biogenesis protein PilW	G3XD15	G3XD15_C115_M1	1	Carbamidomethyl (C)	C	115	KAGQSGFCYRYQPAP	1	155424
G3XD19	wzx	O-antigen translocase	G3XD19	G3XD19_C197_M1	1	Carbamidomethyl (C)	C	197	GKSLILNCIETPWRM	1	374289
G3XD22	arsC	ArsC protein	G3XD22	G3XD22_C32_M1	1	Carbamidomethyl (C)	C	32	APPGFEACSAGSQPS	1	230964
G3XD22	arsC	ArsC protein	G3XD22	G3XD22_C12_M2	2	Carbamidomethyl (C)	C	12	FMCTANSCRSILSEA	1	47339.7
G3XD22	arsC	ArsC protein	G3XD22	G3XD22_C7_M2	2	Carbamidomethyl (C)	C	7	_MRVLFMCTANSCRS	1	47339.7
G3XD23	wbpB	UDP-N-acetyl-2-amino-2-deoxy-D-glucuronate oxidase	G3XD23	G3XD23_C100_M2	2	Carbamidomethyl (C)	C	100	RLGCDVICEKPLVPT	1	10211632
G3XD23	wbpB	UDP-N-acetyl-2-amino-2-deoxy-D-glucuronate oxidase	G3XD23	G3XD23_C96_M2	2	Carbamidomethyl (C)	C	96	AAGLRLGCDVICEKP	1	10211632
G3XD23	wbpB	UDP-N-acetyl-2-amino-2-deoxy-D-glucuronate oxidase	G3XD23	G3XD23_C287_M1	1	Carbamidomethyl (C)	C	287	GIDDARHCVETVNTI	1	6.03821e+06
G3XD23	wbpB	UDP-N-acetyl-2-amino-2-deoxy-D-glucuronate oxidase	G3XD23	G3XD23_C78_M1	1	Carbamidomethyl (C)	C	78	ALDYVSICSPNYLHY	1	200889
G3XD24	pctA	Methyl-accepting chemotaxis protein PctA	G3XD24	G3XD24_C446_M1	1	Carbamidomethyl (C)	C	446	SEKISASCANIEALN	1	80130240
G3XD24	pctA	Methyl-accepting chemotaxis protein PctA	G3XD24	G3XD24_C610_M1	1	Carbamidomethyl (C)	C	610	LQATLRACGELETQA	1	4.09773e+06
G3XD28	pilM	Type IV pilus inner membrane component PilM	G3XD28	G3XD28_C146_M1	1	Carbamidomethyl (C)	C	146	VDVLLAACRKENVEV	1	24068950
G3XD28	pilM	Type IV pilus inner membrane component PilM	G3XD28	G3XD28_C346_M1	1	Carbamidomethyl (C)	C	346	APALMIACGLALRSF	1	217901
G3XD35	waaF	lipopolysaccharide heptosyltransferase II	G3XD35	G3XD35_C308_M2	2	Carbamidomethyl (C)	C	308	LGLECSPCFERTCRF	1	3.00405e+06
G3XD35	waaF	lipopolysaccharide heptosyltransferase II	G3XD35	G3XD35_C305_M2	2	Carbamidomethyl (C)	C	305	IVRLGLECSPCFERT	1	3.00405e+06
G3XD35	waaF	lipopolysaccharide heptosyltransferase II	G3XD35	G3XD35_C180_M1	1	Carbamidomethyl (C)	C	180	DRPVLALCPGAEFGE	1	654783
G3XD35	waaF	lipopolysaccharide heptosyltransferase II	G3XD35	G3XD35_C320_M1	1	Carbamidomethyl (C)	C	320	CRFGHYNCLRELPPG	1	56138.2
G3XD35	waaF	lipopolysaccharide heptosyltransferase II	G3XD35	G3XD35_C31_M1	1	Carbamidomethyl (C)	C	31	LRQRHPECVIDVLAP	1	32195.6
G3XD36	ptsP	phosphoenolpyruvate--protein phosphotransferase	G3XD36	G3XD36_C435_M1	1	Carbamidomethyl (C)	C	435	AALRELPCETLDGHR	1	13124852
G3XD36	ptsP	phosphoenolpyruvate--protein phosphotransferase	G3XD36	G3XD36_C38_M1	1	Carbamidomethyl (C)	C	38	EAMGTQVCSVYLLDT	1	1.37422e+06
G3XD39	PA0622	Probable bacteriophage protein	G3XD39	G3XD39_C245_M1	1	Carbamidomethyl (C)	C	245	FLDGDETCRANLLNN	1	126408824
G3XD39	PA0622	Probable bacteriophage protein	G3XD39	G3XD39_C30_M1	1	Carbamidomethyl (C)	C	30	ASSVIGLCDVFTPGA	1	10713028
G3XD40	PA3925	Probable acyl-CoA thiolase	G3XD40	G3XD40_C81_M1	1	Carbamidomethyl (C)	C	81	GLPAATGCTTINKLC	1	152601
G3XD40	PA3925	Probable acyl-CoA thiolase	G3XD40	G3XD40_C55_M1	1	Carbamidomethyl (C)	C	55	VQEVIMGCVLPAGLK	1	132088
G3XD43	pilE	Type IV pilus non-core minor pilin PilE	G3XD43	G3XD43_C139_M1	1	Carbamidomethyl (C)	C	139	NNSTVNDCWR_____	1	103070
G3XD47	aotJ	L-arginine-binding protein	G3XD47	G3XD47_C58_M1	1	Carbamidomethyl (C)	C	58	VDIGNALCEEMKVQC	1	105872
G3XD48	PA5008	Heptose kinase	G3XD48	G3XD48_C123_M1	1	Carbamidomethyl (C)	C	123	EDLSVLACNRDPRLK	1	987154
G3XD53	PA2321	Gluconokinase	G3XD53	G3XD53_C26_M1	1	Carbamidomethyl (C)	C	26	SSVSQALCQRSGAHG	1	148158
G3XD53	PA2321	Gluconokinase	G3XD53	G3XD53_C84_M1	1	Carbamidomethyl (C)	C	84	GKLPVLTCSALKRAY	1	0.101404
G3XD54	dnaQ	DNA polymerase III subunit epsilon	G3XD54	G3XD54_C26_M1	1	Carbamidomethyl (C)	C	26	HRIIEIGCVELEGRR	1	2763756
G3XD54	dnaQ	DNA polymerase III subunit epsilon	G3XD54	G3XD54_C141_M1	1	Carbamidomethyl (C)	C	141	RNNLDALCKRYGVDN	1	2677.49
G3XD54	dnaQ	DNA polymerase III subunit epsilon	G3XD54	G3XD54_C117_M1	1	Carbamidomethyl (C)	C	117	RSDVTEYCSVLDTLL	1	2423.41
G3XD58	wzt	ABC subunit of A-band LPS efflux transporter	G3XD58	G3XD58_C79_M1	1	Carbamidomethyl (C)	C	79	AGTTQPTCGEIRVAG	1	398775
G3XD61	wbpI	UDP-2,3-diacetamido-2,3-dideoxy-D-glucuronate 2-epimerase	G3XD61	G3XD61_C146_M1	1	Carbamidomethyl (C)	C	146	QVSDILFCPTRVAID	1	51317292
G3XD61	wbpI	UDP-2,3-diacetamido-2,3-dideoxy-D-glucuronate 2-epimerase	G3XD61	G3XD61_C291_M1	1	Carbamidomethyl (C)	C	291	AFFFGKPCVTMRDQT	1	1.00156e+06
G3XD63	chpB	protein-glutamate methylesterase	G3XD63	G3XD63_C216_M1	1	Carbamidomethyl (C)	C	216	RDGEALRCGEVMVVP	1	1.78073e+06
G3XD63	chpB	protein-glutamate methylesterase	G3XD63	G3XD63_C302_M2	2	Carbamidomethyl (C)	C	302	QRADSCVCSSMPDSL	1	681120
G3XD63	chpB	protein-glutamate methylesterase	G3XD63	G3XD63_C300_M2	2	Carbamidomethyl (C)	C	300	WTQRADSCVCSSMPD	1	681120
G3XD66	narX	Sensor protein	G3XD66	G3XD66_C334_M3	3	Carbamidomethyl (C)	C	334	LQGDCGSCREQASAC	1	610820
G3XD66	narX	Sensor protein	G3XD66	G3XD66_C331_M3	3	Carbamidomethyl (C)	C	331	DFCLQGDCGSCREQA	1	610820
G3XD66	narX	Sensor protein	G3XD66	G3XD66_C326_M3	3	Carbamidomethyl (C)	C	326	TERPADFCLQGDCGS	1	610820
G3XD66	narX	Sensor protein	G3XD66	G3XD66_C303_M1	1	Carbamidomethyl (C)	C	303	DAGRVTLCLNKDGVE	1	87836.7
G3XD66	narX	Sensor protein	G3XD66	G3XD66_C341_M1	1	Carbamidomethyl (C)	C	341	CREQASACDQPSSLA	1	61288
G3XD67	hcnA	Hydrogen cyanide synthase subunit HcnA	G3XD67	G3XD67_C68_M3	4	Carbamidomethyl (C)	C	68	GMGVCHCCLVAIDGR	1	228968
G3XD67	hcnA	Hydrogen cyanide synthase subunit HcnA	G3XD67	G3XD67_C67_M3	4	Carbamidomethyl (C)	C	67	CGMGVCHCCLVAIDG	1	228968
G3XD67	hcnA	Hydrogen cyanide synthase subunit HcnA	G3XD67	G3XD67_C65_M3	4	Carbamidomethyl (C)	C	65	AFCGMGVCHCCLVAI	1	228968
G3XD67	hcnA	Hydrogen cyanide synthase subunit HcnA	G3XD67	G3XD67_C60_M3	4	Carbamidomethyl (C)	C	60	GQASGAFCGMGVCHC	1	228968
G3XD68	PA0634	Phage tail assembly chaperone	G3XD68	G3XD68_C72_M1	1	Carbamidomethyl (C)	C	72	NARYLAECIRLGETG	1	226113
G3XD71	PA0620	Probable bacteriophage protein	G3XD71	G3XD71_C114_M1	1	Carbamidomethyl (C)	C	114	KFVAVSNCPPSYKAA	1	390629
G3XD72	PA1464	Probable purine-binding chemotaxis protein	G3XD72	G3XD72_C132_M1	1	Carbamidomethyl (C)	C	132	AKFIQGVCNKNGELL	1	6.82401e+06
G3XD74	dacC	serine-type D-Ala-D-Ala carboxypeptidase	G3XD74	G3XD74_C236_M1	1	Carbamidomethyl (C)	C	236	HTDEAGYCLVASAVR	1	199761888
G3XD76	dapD	2,3,4,5-tetrahydropyridine-2,6-dicarboxylate N-succinyltransferase	G3XD76	G3XD76_C327_M1	1	Carbamidomethyl (C)	C	327	SQNGAVECKTNKTAI	1	602991
G3XD80	PA0510	uroporphyrinogen-III C-methyltransferase	G3XD80	G3XD80_C65_M1	1	Carbamidomethyl (C)	C	65	IALLPESCQRIYVGK	1	8.31145e+06
G3XD82	PA0615	Phage protein	G3XD82	G3XD82_C64_M1	1	Carbamidomethyl (C)	C	64	TGESALLCRLQARIM	1	98511.1
G3XD84	pilV	Type 4 fimbrial biogenesis protein PilV	G3XD84	G3XD84_C136_M1	1	Carbamidomethyl (C)	C	136	LKSDYYICRSSKPGD	1	1.62479e+06
G3XD84	pilV	Type 4 fimbrial biogenesis protein PilV	G3XD84	G3XD84_C113_M1	1	Carbamidomethyl (C)	C	113	AIKDRLGCWAEQVKN	1	675990
G3XD85	wbpH	Probable glycosyltransferase WbpH	G3XD85	G3XD85_C192_M1	1	Carbamidomethyl (C)	C	192	ASKKTEVCYVGGITS	1	4772230
G3XD85	wbpH	Probable glycosyltransferase WbpH	G3XD85	G3XD85_C136_M1	1	Carbamidomethyl (C)	C	136	VVAVLFSCYEKYACP	1	1.03282e+06
G3XD87	narH	Respiratory nitrate reductase beta chain	G3XD87	G3XD87_C262_M2	2	Carbamidomethyl (C)	C	262	PTVCSETCVGRIRYL	1	12265466
G3XD87	narH	Respiratory nitrate reductase beta chain	G3XD87	G3XD87_C258_M2	2	Carbamidomethyl (C)	C	258	EAGQPTVCSETCVGR	1	12265466
G3XD87	narH	Respiratory nitrate reductase beta chain	G3XD87	G3XD87_C285_M1	1	Carbamidomethyl (C)	C	285	RIHEVASCENERELY	1	1574914
G3XD87	narH	Respiratory nitrate reductase beta chain	G3XD87	G3XD87_C484_M2	2	Carbamidomethyl (C)	C	484	GFSFGNGCSGGSNSA	1	13981
G3XD87	narH	Respiratory nitrate reductase beta chain	G3XD87	G3XD87_C476_M2	2	Carbamidomethyl (C)	C	476	AFAERSGCGFSFGNG	1	13981
G3XD87	narH	Respiratory nitrate reductase beta chain	G3XD87	G3XD87_C246_M2	2	Carbamidomethyl (C)	C	246	KSEKCIFCYPRIEAG	1	7670.88
G3XD87	narH	Respiratory nitrate reductase beta chain	G3XD87	G3XD87_C243_M2	2	Carbamidomethyl (C)	C	243	KSGKSEKCIFCYPRI	1	7670.88
G3XD89	oprC	Copper transport outer membrane porin OprC	G3XD89	G3XD89_C143_M1	1	Carbamidomethyl (C)	C	143	GGMMLGACPNRMDAP	1	219087
G3XD89	oprC	Copper transport outer membrane porin OprC	G3XD89	G3XD89_C16_M1	1	Carbamidomethyl (C)	C	16	QRAAGNACPTAAFSF	1	169752
G3XD93	PA3842	Probable chaperone	G3XD93	G3XD93_C72_M1	1	Carbamidomethyl (C)	C	72	NLFSQDPCKPILGRD	1	1.73521e+06
G3XD94	wbpA	UDP-N-acetyl-D-glucosamine 6-dehydrogenase	G3XD94	G3XD94_C59_M1	1	Carbamidomethyl (C)	C	59	DKLNAGQCYIEHIPQ	1	1.04261e+06
G3XD94	wbpA	UDP-N-acetyl-D-glucosamine 6-dehydrogenase	G3XD94	G3XD94_C190_M1	1	Carbamidomethyl (C)	C	190	IGGHTPQCLEVGIAL	1	13288.3
G3XD97	ptxS	HTH-type transcriptional regulator PtxS	G3XD97	G3XD97_C106_M1	1	Carbamidomethyl (C)	C	106	HGYSLVVCNTDRDDE	1	427465
G3XD98	gacS	histidine kinase	G3XD98	G3XD98_C877_M1	1	Carbamidomethyl (C)	C	877	VPQLRAACQTSETLL	1	613766
G3XD98	gacS	histidine kinase	G3XD98	G3XD98_C611_M1	1	Carbamidomethyl (C)	C	611	GCKTLVLCPTTEQAQ	1	307511
G3XDA2	fabF1	3-oxoacyl-[acyl-carrier-protein] synthase 2	G3XDA2	G3XDA2_C376_M1	1	Carbamidomethyl (C)	C	376	LDNPDEGCDLDLVAH	1	5.73778e+06
G3XDA2	fabF1	3-oxoacyl-[acyl-carrier-protein] synthase 2	G3XDA2	G3XDA2_C119_M1	1	Carbamidomethyl (C)	C	119	LTNIENNCRSLFEQG	1	777702
G3XDA4	PA0653	OsmC family protein	G3XDA4	G3XDA4_C70_M1	1	Carbamidomethyl (C)	C	70	ARQPVESCEAFLEAE	1	3.06079e+06
G3XDA4	PA0653	OsmC family protein	G3XDA4	G3XDA4_C117_M1	1	Carbamidomethyl (C)	C	117	ELSAEKYCSASIMLG	1	439208
G3XDB0	crc	Catabolite repression control protein	G3XDB0	G3XDB0_C164_M1	1	Carbamidomethyl (C)	C	164	DVKNWRECQQMPGFL	1	19022570
G3XDB0	crc	Catabolite repression control protein	G3XDB0	G3XDB0_C146_M1	1	Carbamidomethyl (C)	C	146	KRREYIYCGSLYVAH	1	1.02921e+06
O05927	cysH	Adenosine 5'-phosphosulfate reductase	O05927	O05927_C256_M1	1	Carbamidomethyl (C)	C	256	EEATHKECGLHAGNL	1	1675175
O05927	cysH	Adenosine 5'-phosphosulfate reductase	O05927	O05927_C231_M2	2	Carbamidomethyl (C)	C	231	ISIGCEPCTRPVLPN	1	493953
O05927	cysH	Adenosine 5'-phosphosulfate reductase	O05927	O05927_C228_M2	2	Carbamidomethyl (C)	C	228	RGYISIGCEPCTRPV	1	493953
O05927	cysH	Adenosine 5'-phosphosulfate reductase	O05927	O05927_C140_M2	2	Carbamidomethyl (C)	C	140	RDGHGECCGIRKIEP	1	62922.6
O05927	cysH	Adenosine 5'-phosphosulfate reductase	O05927	O05927_C139_M2	2	Carbamidomethyl (C)	C	139	YRDGHGECCGIRKIE	1	62922.6
O30506	aotP	Arginine/ornithine transport ATP-binding protein AotP	O30506	O30506_C48_M1	1	Carbamidomethyl (C)	C	48	GKSTFLRCINLLEQP	1	3905391
O30506	aotP	Arginine/ornithine transport ATP-binding protein AotP	O30506	O30506_C232_M1	1	Carbamidomethyl (C)	C	232	GLVEEHGCPKEVLAN	1	3.08913e+06
O30508	aruC	Succinylornithine transaminase/acetylornithine aminotransferase	O30508	O30508_C188_M1	1	Carbamidomethyl (C)	C	188	AAISDKTCAVVLEPI	1	26168546
O30508	aruC	Succinylornithine transaminase/acetylornithine aminotransferase	O30508	O30508_C216_M1	1	Carbamidomethyl (C)	C	216	LEGARKLCDEHNALL	1	8434451
O30557	aroQ1	3-dehydroquinate dehydratase 1	O30557	O30557_C126_M1	1	Carbamidomethyl (C)	C	126	DVAVGVICGLGATGY	1	134010
O50174	astD	N-succinylglutamate 5-semialdehyde dehydrogenase	O50174	O50174_C45_M1	1	Carbamidomethyl (C)	C	45	TQVDAAVCAAREAFP	1	38146528
O50175	astB	N-succinylarginine dihydrolase	O50175	O50175_C331_M1	1	Carbamidomethyl (C)	C	331	LLVVPEECRNNPRVW	1	43771324
O50175	astB	N-succinylarginine dihydrolase	O50175	O50175_C134_M1	1	Carbamidomethyl (C)	C	134	FTAANLNCKFHRSIE	1	3205211
O50175	astB	N-succinylarginine dihydrolase	O50175	O50175_C371_M1	1	Carbamidomethyl (C)	C	371	QNGGGPACLRLRVAL	1	1.19306e+06
O50175	astB	N-succinylarginine dihydrolase	O50175	O50175_C426_M1	1	Carbamidomethyl (C)	C	426	DPQLLLECRTALDEL	1	722218
O50175	astB	N-succinylarginine dihydrolase	O50175	O50175_C220_M1	1	Carbamidomethyl (C)	C	220	ARQTLEACQAVARLH	1	5980.45
O50274	cysNC	Bifunctional enzyme CysN/CysC	O50274	O50274_C30_M1	1	Carbamidomethyl (C)	C	30	ELLRFLTCGNVDDGK	1	9492345
O52759	rpsD	Small ribosomal subunit protein uS4	O52759	O52759_C162_M1	1	Carbamidomethyl (C)	C	162	IAQALELCGQRGRVE	1	486776128
O52759	rpsD	Small ribosomal subunit protein uS4	O52759	O52759_C96_M1	1	Carbamidomethyl (C)	C	96	NLLQLLECRLDNVVY	1	146739536
O52759	rpsD	Small ribosomal subunit protein uS4	O52759	O52759_C32_M1	1	Carbamidomethyl (C)	C	32	ARALDSKCKAENVPG	1	47689.7
O52762	katA	Catalase	O52762	O52762_C360_M1	1	Carbamidomethyl (C)	C	360	IPVNAARCPHQVYHR	1	5293576
O68282	zwf	Glucose-6-phosphate 1-dehydrogenase	O68282	O68282_C447_M1	1	Carbamidomethyl (C)	C	447	VEFAWKWCDQLIAGW	1	2.03878e+06
O68283	eda	2-dehydro-3-deoxy-phosphogluconate aldolase	O68283	O68283_C99_M1	1	Carbamidomethyl (C)	C	99	SFVVTPGCTDELLRF	1	131227
O68799	mobA	Molybdenum cofactor guanylyltransferase	O68799	O68799_C56_M1	1	Carbamidomethyl (C)	C	56	TDDLIVSCNRNQERY	1	469362
O68799	mobA	Molybdenum cofactor guanylyltransferase	O68799	O68799_C102_M1	1	Carbamidomethyl (C)	C	102	PWLLVLPCDAPRIDR	1	150213
O68799	mobA	Molybdenum cofactor guanylyltransferase	O68799	O68799_C9_M1	1	Carbamidomethyl (C)	C	9	PDSALPPCSILLLAG	1	131837
O68822	pepA	Cytosol aminopeptidase	O68822	O68822_C356_M1	1	Carbamidomethyl (C)	C	356	AEGRLVLCDALTYAE	1	313388544
O68822	pepA	Cytosol aminopeptidase	O68822	O68822_C448_M1	1	Carbamidomethyl (C)	C	448	AGTITAGCFLSRFAK	1	169319136
O68822	pepA	Cytosol aminopeptidase	O68822	O68822_C291_M1	1	Carbamidomethyl (C)	C	291	DEMKFDMCGAASVFG	1	22444096
O68822	pepA	Cytosol aminopeptidase	O68822	O68822_C196_M1	1	Carbamidomethyl (C)	C	196	GNLPPNVCHPTFLGE	1	357358
O69077	lysC	Aspartokinase	O69077	O69077_C169_M1	1	Carbamidomethyl (C)	C	169	AALKADECQIYTDVD	1	410259
O69753	phzB1	Phenazine biosynthesis protein PhzB1	O69753	O69753_C47_M1	1	Carbamidomethyl (C)	C	47	ELFVEDGCGGLWTTD	1	250542
O69754	phzF1	Trans-2,3-dihydro-3-hydroxyanthranilate isomerase	O69754	O69754_C186_M2	2	Carbamidomethyl (C)	C	186	FPDLAVNCFAGAGRH	1	39253.5
O69754	phzF1	Trans-2,3-dihydro-3-hydroxyanthranilate isomerase	O69754	O69754_C177_M2	2	Carbamidomethyl (C)	C	177	HPDHRALCDFPDLAV	1	39253.5
O82850	rpsB	Small ribosomal subunit protein uS2	O82850	O82850_C87_M1	1	Carbamidomethyl (C)	C	87	VREEAARCGMPYVDH	1	10163573
O82851	tsf	Elongation factor Ts	O82851	O82851_C23_M1	1	Carbamidomethyl (C)	C	23	TGLGMMECKKALTAA	1	1016140864
O82852	pyrH	Uridylate kinase	O82852	O82852_C211_M2	2	Carbamidomethyl (C)	C	211	DLTAICLCRDQNMPL	1	38628
O82852	pyrH	Uridylate kinase	O82852	O82852_C209_M2	2	Carbamidomethyl (C)	C	209	VMDLTAICLCRDQNM	1	38628
O85732	fmt	Methionyl-tRNA formyltransferase	O85732	O85732_C275_M1	1	Carbamidomethyl (C)	C	275	RDGLLVACGEGALRL	1	5.65276e+06
O85732	fmt	Methionyl-tRNA formyltransferase	O85732	O85732_C107_M1	1	Carbamidomethyl (C)	C	107	LDIPRLGCINSHASL	1	2.78878e+06
O86062	nudC	NAD-capped RNA hydrolase NudC	O86062	O86062_C135_M2	2	Carbamidomethyl (C)	C	135	RVMQCPQCGLHQYPR	1	1.65309e+06
O86062	nudC	NAD-capped RNA hydrolase NudC	O86062	O86062_C132_M2	2	Carbamidomethyl (C)	C	132	DHERVMQCPQCGLHQ	1	1.65309e+06
O86062	nudC	NAD-capped RNA hydrolase NudC	O86062	O86062_C25_M1	1	Carbamidomethyl (C)	C	25	GGWVLAHCQQRFLQD	1	1167087
O86428	ilvE	Branched-chain-amino-acid aminotransferase	O86428	O86428_C216_M1	1	Carbamidomethyl (C)	C	216	YTPEVTACLNGITRN	1	51209.1
O87014	usg	USG-1 protein homolog	O87014	O87014_C305_M1	1	Carbamidomethyl (C)	C	305	RAGQADPCQVNLWIV	1	139179
O87016	truA	tRNA pseudouridine synthase A	O87016	O87016_C64_M1	1	Carbamidomethyl (C)	C	64	AEPVGVICAGRTDAA	1	6147537
O87125	cheB1	Protein-glutamate methylesterase/protein-glutamine glutaminase 1	O87125	O87125_C74_M1	1	Carbamidomethyl (C)	C	74	VRNIMQRCPTPVLMF	1	5419979
O87125	cheB1	Protein-glutamate methylesterase/protein-glutamine glutaminase 1	O87125	O87125_C285_M1	1	Carbamidomethyl (C)	C	285	ERLNYKPCVDVTFGS	1	607232
O87125	cheB1	Protein-glutamate methylesterase/protein-glutamine glutaminase 1	O87125	O87125_C335_M1	1	Carbamidomethyl (C)	C	335	WAQDEASCVIYGMPM	1	36060.4
O87131	cheR1	Chemotaxis protein methyltransferase 1	O87131	O87131_C19_M1	1	Carbamidomethyl (C)	C	19	RVFLEKTCGIVLGSN	1	6700356
O87131	cheR1	Chemotaxis protein methyltransferase 1	O87131	O87131_C216_M1	1	Carbamidomethyl (C)	C	216	GKFDMVFCRNVLIYF	1	5.59144e+06
P00099	nirM	Cytochrome c-551	P00099	P00099_C37_M2	2	Carbamidomethyl (C)	C	37	KNKGCVACHAIDTKM	1	1.23191e+06
P00099	nirM	Cytochrome c-551	P00099	P00099_C34_M2	2	Carbamidomethyl (C)	C	34	VLFKNKGCVACHAID	1	1.23191e+06
P00282	azu	Azurin	P00282	P00282_C132_M1	1	Carbamidomethyl (C)	C	132	GEQYMFFCTFPGHSA	1	37459788
P04739	pilA	Type IV major pilin protein PilA	P04739	P04739_C134_M1	1	Carbamidomethyl (C)	C	134	TADGVWACKSTQDPM	1	30599572
P07344	trpA	Tryptophan synthase alpha chain	P07344	P07344_C257_M1	1	Carbamidomethyl (C)	C	257	VKDVLALCGELAEGV	1	13074304
P07345	trpB	Tryptophan synthase beta chain	P07345	P07345_C97_M1	1	Carbamidomethyl (C)	C	97	GAHKINNCIGQILLA	1	6050475
P07345	trpB	Tryptophan synthase beta chain	P07345	P07345_C346_M2	2	Carbamidomethyl (C)	C	346	LEAFHTCCRLEGIIP	1	2.51557e+06
P07345	trpB	Tryptophan synthase beta chain	P07345	P07345_C345_M2	2	Carbamidomethyl (C)	C	345	ALEAFHTCCRLEGII	1	2.51557e+06
P08280	recA	Protein RecA	P08280	P08280_C89_M1	1	Carbamidomethyl (C)	C	89	AQKQGATCAFVDAEH	1	512992
P08280	recA	Protein RecA	P08280	P08280_C186_M1	1	Carbamidomethyl (C)	C	186	GNIKNANCLVIFINQ	1	315310
P08308	arcB	Ornithine carbamoyltransferase, catabolic	P08308	P08308_C202_M1	1	Carbamidomethyl (C)	C	202	HDEFVAQCKKFAEES	1	280296096
P08308	arcB	Ornithine carbamoyltransferase, catabolic	P08308	P08308_C62_M1	1	Carbamidomethyl (C)	C	62	KTSTRTRCAFEVAAY	1	14135936
P08308	arcB	Ornithine carbamoyltransferase, catabolic	P08308	P08308_C274_M1	1	Carbamidomethyl (C)	C	274	PRAKFMHCLPAFHNS	1	796507
P09591	tufA	Elongation factor Tu	P09591	P09591_C82_M1	1	Carbamidomethyl (C)	C	82	RHYAHVDCPGHADYV	1	293760768
P09591	tufA	Elongation factor Tu	P09591	P09591_C345_M1	1	Carbamidomethyl (C)	C	345	TTDVTGNCELPEGVE	1	167366304
P09591	tufA	Elongation factor Tu	P09591	P09591_C259_M1	1	Carbamidomethyl (C)	C	259	KATTKTTCTGVEMFR	1	156802272
P09591	tufA	Elongation factor Tu	P09591	P09591_C310_M1	1	Carbamidomethyl (C)	C	310	KPHTKFECEVYVLSK	1	9510330
P09591	tufA	Elongation factor Tu	P09591	P09591_C36_M1	1	Carbamidomethyl (C)	C	36	TAALTKVCSDTWGGS	1	2716251
P09591	tufA	Elongation factor Tu	P09591	P09591_C106_M1	1	Carbamidomethyl (C)	C	106	MDGAILVCSAADGPM	1	1.11256e+06
P09785	phnA	Anthranilate synthase component 1, pyocyanine specific	P09785	P09785_C423_M1	1	Carbamidomethyl (C)	C	423	ALHAYRACLNMGTLV	1	879042
P09785	phnA	Anthranilate synthase component 1, pyocyanine specific	P09785	P09785_C277_M1	1	Carbamidomethyl (C)	C	277	SRSFSMPCADPWRAY	1	787894
P09785	phnA	Anthranilate synthase component 1, pyocyanine specific	P09785	P09785_C44_M1	1	Carbamidomethyl (C)	C	44	ANRMLFDCFDVDSKA	1	453179
P09785	phnA	Anthranilate synthase component 1, pyocyanine specific	P09785	P09785_C62_M1	1	Carbamidomethyl (C)	C	62	SVAILSSCLRIECWG	1	425438
P0DP44	ppk	Polyphosphate kinase	P0DP44	P0DP44_C625_M1	1	Carbamidomethyl (C)	C	625	LDMRVETCFPVEGKK	1	603853
P0DP44	ppk	Polyphosphate kinase	P0DP44	P0DP44_C481_M1	1	Carbamidomethyl (C)	C	481	LTADVALCEDLHKLF	1	44710.3
P0DPB9;P0DPC1	phzD1;phzD2	Phenazine biosynthesis protein PhzD1;Phenazine biosynthesis protein PhzD2	P0DPB9	P0DPB9_C66_M1	1	Carbamidomethyl (C)	C	66	AARLRRWCVEQGVQI	1	169365
P0DPB9;P0DPC1	phzD1;phzD2	Phenazine biosynthesis protein PhzD1;Phenazine biosynthesis protein PhzD2	P0DPC1	P0DPC1_C66_M1	1	Carbamidomethyl (C)	C	66	AARLRRWCVEQGVQI	1	169365
P11221	oprI	Major outer membrane lipoprotein	P11221	P11221_C20_M1	1	Carbamidomethyl (C)	C	20	AAVLATGCSSHSKET	1	7299.31
P11436	amiE	Aliphatic amidase	P11436	P11436_C300_M1	1	Carbamidomethyl (C)	C	300	GDRGLAECPFEFYRT	1	251257504
P11436	amiE	Aliphatic amidase	P11436	P11436_C332_M1	1	Carbamidomethyl (C)	C	332	STTGVAQCPVGRLPY	1	21166868
P11436	amiE	Aliphatic amidase	P11436	P11436_C139_M1	1	Carbamidomethyl (C)	C	139	YRKIIPWCPIEGWYP	1	3.09977e+06
P11436	amiE	Aliphatic amidase	P11436	P11436_C246_M1	1	Carbamidomethyl (C)	C	246	DGRTLGECGEEEMGI	1	54031.4
P11724	argF	Ornithine carbamoyltransferase, anabolic	P11724	P11724_C182_M1	1	Carbamidomethyl (C)	C	182	DFQLRVACPEGYEPK	1	1.06675e+06
P13794	oprF	Outer membrane porin F	P13794	P13794_C229_M2	2	Carbamidomethyl (C)	C	229	VTVDANGCPAVAEVV	1	18188.4
P13794	oprF	Outer membrane porin F	P13794	P13794_C215_M2	2	Carbamidomethyl (C)	C	215	VCDNVDKCPDTPANV	1	18188.4
P13981	arcA	Arginine deiminase	P13981	P13981_C409_M2	2	Carbamidomethyl (C)	C	409	GGGHCMTCPIVRDPI	1	24723826
P13981	arcA	Arginine deiminase	P13981	P13981_C406_M2	2	Carbamidomethyl (C)	C	406	RGRGGGHCMTCPIVR	1	24723826
P13981	arcA	Arginine deiminase	P13981	P13981_C409_M1	1	Carbamidomethyl (C)	C	409	GGGHCMTCPIVRDPI	1	780758
P13981	arcA	Arginine deiminase	P13981	P13981_C23_M1	1	Carbamidomethyl (C)	C	23	KLRKVMVCSPGLAHQ	1	685645
P13981	arcA	Arginine deiminase	P13981	P13981_C363_M1	1	Carbamidomethyl (C)	C	363	DDGNNVVCLEPGVVV	1	447761
P13981	arcA	Arginine deiminase	P13981	P13981_C286_M1	1	Carbamidomethyl (C)	C	286	LDTVFSFCDRDLVTV	1	357971
P13981	arcA	Arginine deiminase	P13981	P13981_C37_M1	1	Carbamidomethyl (C)	C	37	QRLTPSNCDELLFDD	1	57381
P14165	gltA	Citrate synthase	P14165	P14165_C87_M1	1	Carbamidomethyl (C)	C	87	KSDYLETCYLLLNGE	1	7.85561e+06
P14165	gltA	Citrate synthase	P14165	P14165_C53_M1	1	Carbamidomethyl (C)	C	53	GFMSTASCESKITYI	1	2988637
P14165	gltA	Citrate synthase	P14165	P14165_C323_M1	1	Carbamidomethyl (C)	C	323	AKVMKQTCDEVLQEL	1	683629
P14756	lasB	Elastase	P14756	P14756_C494_M1	1	Carbamidomethyl (C)	C	494	FSTVGVTCPSAL___	1	71450.8
P14789	lasA	Protease LasA	P14789	P14789_C391_M1	1	Carbamidomethyl (C)	C	391	TSNYDNDCRRYYFYN	1	56529.7
P15275	algQ	Transcriptional regulatory protein AlgQ	P15275	P15275_C118_M1	1	Carbamidomethyl (C)	C	118	GDCREGACLIAELKV	1	2.60662e+06
P19572	lysA	Diaminopimelate decarboxylase	P19572	P19572_C342_M1	1	Carbamidomethyl (C)	C	342	YDLVGPICETGDFLA	1	1.00568e+06
P19572	lysA	Diaminopimelate decarboxylase	P19572	P19572_C56_M1	1	Carbamidomethyl (C)	C	56	AGMPHLVCFAVKANS	1	38225.6
P20574	trpD	Anthranilate phosphoribosyltransferase	P20574	P20574_C202_M1	1	Carbamidomethyl (C)	C	202	GVFTQELCKPLAEVL	1	883076
P20576	trpG	Anthranilate synthase component 2	P20576	P20576_C54_M1	1	Carbamidomethyl (C)	C	54	IVLSPGPCTPNEAGV	1	464308
P20576	trpG	Anthranilate synthase component 2	P20576	P20576_C79_M1	1	Carbamidomethyl (C)	C	79	KLPLLGVCLGHQSIG	1	30459.3
P20580	trpE	Anthranilate synthase component 1	P20580	P20580_C65_M1	1	Carbamidomethyl (C)	C	65	YSIIGLPCRTVLRVY	1	3.84709e+06
P20580	trpE	Anthranilate synthase component 1	P20580	P20580_C127_M1	1	Carbamidomethyl (C)	C	127	VGYFGYDCVRYVEKR	1	706471
P20580	trpE	Anthranilate synthase component 1	P20580	P20580_C90_M1	1	Carbamidomethyl (C)	C	90	VETERFDCADPLAFV	1	465068
P20580	trpE	Anthranilate synthase component 1	P20580	P20580_C242_M1	1	Carbamidomethyl (C)	C	242	DYILAGDCMQVVPSQ	1	12414.6
P20581	pqsE	2-aminobenzoylacetyl-CoA thioesterase	P20581	P20581_C241_M1	1	Carbamidomethyl (C)	C	241	AESAYTECLRLCRRL	1	21601494
P20581	pqsE	2-aminobenzoylacetyl-CoA thioesterase	P20581	P20581_C127_M1	1	Carbamidomethyl (C)	C	127	EQRLPEACAWDALPV	1	9084047
P20581	pqsE	2-aminobenzoylacetyl-CoA thioesterase	P20581	P20581_C53_M1	1	Carbamidomethyl (C)	C	53	ELVWADLCRWVADPS	1	105303
P20581	pqsE	2-aminobenzoylacetyl-CoA thioesterase	P20581	P20581_C82_M2	2	Carbamidomethyl (C)	C	82	CGLLPYLCPRLPNVQ	1	67965.7
P20581	pqsE	2-aminobenzoylacetyl-CoA thioesterase	P20581	P20581_C75_M2	2	Carbamidomethyl (C)	C	75	THKHYDHCGLLPYLC	1	67965.7
P20582	pqsD	Anthraniloyl-CoA anthraniloyltransferase	P20582	P20582_C139_M1	1	Carbamidomethyl (C)	C	139	ARHVLVVCGEVLSKR	1	8287313
P20582	pqsD	Anthraniloyl-CoA anthraniloyltransferase	P20582	P20582_C113_M1	1	Carbamidomethyl (C)	C	113	VLDIRAQCSGLLYGL	1	5.08894e+06
P20582	pqsD	Anthraniloyl-CoA anthraniloyltransferase	P20582	P20582_C257_M1	1	Carbamidomethyl (C)	C	257	DDIDHVICHQPNLRI	1	157441
P20586	pobA	p-hydroxybenzoate hydroxylase	P20586	P20586_C211_M1	1	Carbamidomethyl (C)	C	211	HPRGFALCSQRSATR	1	296041
P20586	pobA	p-hydroxybenzoate hydroxylase	P20586	P20586_C116_M1	1	Carbamidomethyl (C)	C	116	LMEAREACGATTVYQ	1	203441
P20586	pobA	p-hydroxybenzoate hydroxylase	P20586	P20586_C332_M1	1	Carbamidomethyl (C)	C	332	LERYSAICLRRIWKA	1	106598
P20586	pobA	p-hydroxybenzoate hydroxylase	P20586	P20586_C158_M2	2	Carbamidomethyl (C)	C	158	DCDYIAGCDGFHGIS	1	91008.9
P20586	pobA	p-hydroxybenzoate hydroxylase	P20586	P20586_C152_M2	2	Carbamidomethyl (C)	C	152	GERLRLDCDYIAGCD	1	91008.9
P21175	braC	Leucine-, isoleucine-, valine-, threonine-, and alanine-binding protein	P21175	P21175_C80_M1	1	Carbamidomethyl (C)	C	80	GVIYDDACDPKQAVA	1	3.38916e+06
P21627	braD	High-affinity branched-chain amino acid transport system permease protein BraD	P21627	P21627_C186_M1	1	Carbamidomethyl (C)	C	186	LGRACRACAEDLKMT	1	1.3937e+06
P21628	braE	High-affinity branched-chain amino acid transport system permease protein BraE	P21628	P21628_C302_M1	1	Carbamidomethyl (C)	C	302	LREDEVACRALGLNP	1	283362
P21630	braG	High-affinity branched-chain amino acid transport ATP-binding protein BraG	P21630	P21630_C48_M1	1	Carbamidomethyl (C)	C	48	STLLMTLCGSPQAAS	1	278304
P22567	argA	Amino-acid acetyltransferase	P22567	P22567_C248_M1	1	Carbamidomethyl (C)	C	248	LDAAAQACRAGVKRS	1	2.30924e+06
P22567	argA	Amino-acid acetyltransferase	P22567	P22567_C91_M1	1	Carbamidomethyl (C)	C	91	TDAPTLECVIDAVGS	1	76073.8
P22608	pilB	Type IV pilus assembly ATPase PilB	P22608	P22608_C497_M2	2	Carbamidomethyl (C)	C	497	SPVGCDHCKNGYKGR	1	327993
P22608	pilB	Type IV pilus assembly ATPase PilB	P22608	P22608_C494_M2	2	Carbamidomethyl (C)	C	494	KLYSPVGCDHCKNGY	1	327993
P22610	pilD	Prepilin leader peptidase/N-methyltransferase	P22610	P22610_C72_M1	1	Carbamidomethyl (C)	C	72	LVLPNSACPRCGHEI	1	746291
P23189	gor	Glutathione reductase	P23189	P23189_C255_M1	1	Carbamidomethyl (C)	C	255	GRVLEADCVFYATGR	1	28132954
P23189	gor	Glutathione reductase	P23189	P23189_C47_M2	2	Carbamidomethyl (C)	C	47	GTCVNVGCVPKKLLV	1	1.78113e+06
P23189	gor	Glutathione reductase	P23189	P23189_C42_M2	2	Carbamidomethyl (C)	C	42	SRYLGGTCVNVGCVP	1	1.78113e+06
P23205	PA2024	Uncharacterized protein PA2024	P23205	P23205_C112_M1	1	Carbamidomethyl (C)	C	112	PYPVGYYCGLRDPAG	1	6847630
P23205	PA2024	Uncharacterized protein PA2024	P23205	P23205_C96_M1	1	Carbamidomethyl (C)	C	96	RRAEAAGCLVWAPRD	1	5.56039e+06
P23747	algB	Alginate biosynthesis transcriptional regulatory protein AlgB	P23747	P23747_C27_M1	1	Carbamidomethyl (C)	C	27	ILRTFRYCLEDEGYS	1	2148163
P23747	algB	Alginate biosynthesis transcriptional regulatory protein AlgB	P23747	P23747_C204_M1	1	Carbamidomethyl (C)	C	204	KPQVTINCPSLTAEL	1	342641
P23747	algB	Alginate biosynthesis transcriptional regulatory protein AlgB	P23747	P23747_C378_M1	1	Carbamidomethyl (C)	C	378	IERASIICNQELVDV	1	119416
P23747	algB	Alginate biosynthesis transcriptional regulatory protein AlgB	P23747	P23747_C56_M1	1	Carbamidomethyl (C)	C	56	QRQVFDLCFLDLRLG	1	36760
P23926	anr	Transcriptional activator protein anr	P23926	P23926_C15_M1	1	Carbamidomethyl (C)	C	15	RALPQAHCKDCSLAP	1	161382
P24474	nirS	Nitrite reductase	P24474	P24474_C75_M2	2	Carbamidomethyl (C)	C	75	YFQRCAGCHGVLRKG	1	20518.9
P24474	nirS	Nitrite reductase	P24474	P24474_C72_M2	2	Carbamidomethyl (C)	C	72	KQIYFQRCAGCHGVL	1	20518.9
P24562	PA0394	Pyridoxal phosphate homeostasis protein	P24562	P24562_C137_M1	1	Carbamidomethyl (C)	C	137	GEASKSGCAPEDLPA	1	8687260
P25060	xcpY	Type II secretion system protein L	P25060	P25060_C163_M1	1	Carbamidomethyl (C)	C	163	SGAVRLACGSEDWPV	1	1.54971e+06
P25060	xcpY	Type II secretion system protein L	P25060	P25060_C59_M1	1	Carbamidomethyl (C)	C	59	PVEAVTACAVNLPTQ	1	329010
P25060	xcpY	Type II secretion system protein L	P25060	P25060_C175_M1	1	Carbamidomethyl (C)	C	175	WPVLRDSCPPPQRAF	1	38455.3
P25084	lasR	Transcriptional activator protein LasR	P25084	P25084_C188_M1	1	Carbamidomethyl (C)	C	188	EKEVLQWCAIGKTSW	1	2.06855e+06
P25084	lasR	Transcriptional activator protein LasR	P25084	P25084_C79_M1	1	Carbamidomethyl (C)	C	79	VDPTVSHCTQSVLPI	1	814499
P26276	algC	Phosphomannomutase/phosphoglucomutase	P26276	P26276_C50_M1	1	Carbamidomethyl (C)	C	50	SLARGEPCVAVGRDG	1	506050
P26480	rpoD	RNA polymerase sigma factor RpoD	P26480	P26480_C295_M1	1	Carbamidomethyl (C)	C	295	ERAIMQLCVRDARMP	1	280543
P26995	exsC	Transcriptional anti-antiactivator ExsC	P26995	P26995_C131_M1	1	Carbamidomethyl (C)	C	131	FWQRLLPCDSDREAV	1	217792
P27017	amiC	Aliphatic amidase expression-regulating protein	P27017	P27017_C319_M1	1	Carbamidomethyl (C)	C	319	QRHLYDICIDAPQGP	1	1.04244e+06
P27017	amiC	Aliphatic amidase expression-regulating protein	P27017	P27017_C66_M1	1	Carbamidomethyl (C)	C	66	DPDRYRLCAEDFIRN	1	172471
P27726	gap	Glyceraldehyde-3-phosphate dehydrogenase	P27726	P27726_C158_M2	2	Carbamidomethyl (C)	C	158	NASCTTNCLAPVAQV	1	7598841
P27726	gap	Glyceraldehyde-3-phosphate dehydrogenase	P27726	P27726_C154_M2	2	Carbamidomethyl (C)	C	154	RIVSNASCTTNCLAP	1	7598841
P28809	mmsR	MmsAB operon regulatory protein	P28809	P28809_C185_M1	1	Carbamidomethyl (C)	C	185	SRLRSLLCQLPLLRP	1	59014.3
P28809	mmsR	MmsAB operon regulatory protein	P28809	P28809_C224_M1	1	Carbamidomethyl (C)	C	224	LERLAAFCNLSKFHF	1	10775.1
P28810	mmsA	Methylmalonate-semialdehyde dehydrogenase [acylating]	P28810	P28810_C114_M1	1	Carbamidomethyl (C)	C	114	IEVVEHACNVPSLLM	1	23783.6
P28811	mmsB	3-hydroxyisobutyrate dehydrogenase	P28811	P28811_C94_M1	1	Carbamidomethyl (C)	C	94	GKPLLIDCSTIAPET	1	1.94096e+06
P28812	PA3568	Uncharacterized protein PA3568	P28812	P28812_C571_M1	1	Carbamidomethyl (C)	C	571	EQIGALACFQRVVVV	1	73232.7
P29248	fliA	RNA polymerase sigma factor FliA	P29248	P29248_C233_M1	1	Carbamidomethyl (C)	C	233	VSQLHSQCAARLRAR	1	6.67978e+06
P29363	thrC	Threonine synthase	P29363	P29363_C152_M1	1	Carbamidomethyl (C)	C	152	GSAAIEGCRRCDNVD	1	13722533
P29363	thrC	Threonine synthase	P29363	P29363_C155_M1	1	Carbamidomethyl (C)	C	155	AIEGCRRCDNVDIFI	1	351537
P29363	thrC	Threonine synthase	P29363	P29363_C445_M1	1	Carbamidomethyl (C)	C	445	LFEREERCTVLPNEL	1	237337
P29363	thrC	Threonine synthase	P29363	P29363_C369_M1	1	Carbamidomethyl (C)	C	369	AVSDEQTCETIAEVY	1	236504
P29364	thrB	Homoserine kinase	P29364	P29364_C117_M1	1	Carbamidomethyl (C)	C	117	RQPNAHHCQEVGDLL	1	383542
P29365	hom	Homoserine dehydrogenase	P29365	P29365_C9_M1	1	Carbamidomethyl (C)	C	9	KPVKVGICGLGTVGG	1	226108
P29365	hom	Homoserine dehydrogenase	P29365	P29365_C348_M1	1	Carbamidomethyl (C)	C	348	PILPIEACESAYYLR	1	33480.7
P30718	groEL	Chaperonin GroEL	P30718	P30718_C138_M1	1	Carbamidomethyl (C)	C	138	LKELAKPCADTKAIA	1	561912
P30819	nadC	Nicotinate-nucleotide pyrophosphorylase [carboxylating]	P30819	P30819_C177_M1	1	Carbamidomethyl (C)	C	177	KENHIAACGGIDRAI	1	435605
P30819	nadC	Nicotinate-nucleotide pyrophosphorylase [carboxylating]	P30819	P30819_C156_M2	2	Carbamidomethyl (C)	C	156	YAVTCGGCHNHRIGL	1	44651.9
P30819	nadC	Nicotinate-nucleotide pyrophosphorylase [carboxylating]	P30819	P30819_C153_M2	2	Carbamidomethyl (C)	C	153	AQKYAVTCGGCHNHR	1	44651.9
P31961	edd	Phosphogluconate dehydratase	P31961	P31961_C578_M1	1	Carbamidomethyl (C)	C	578	PQDGNLGCGRELFAF	1	49855372
P31961	edd	Phosphogluconate dehydratase	P31961	P31961_C598_M1	1	Carbamidomethyl (C)	C	598	SSAEEGACSFTESLN	1	338503
P33642	thiO	Glycine oxidase	P33642	P33642_C339_M1	1	Carbamidomethyl (C)	C	339	LVLAPASCRLLADLM	1	2.51266e+06
P33642	thiO	Glycine oxidase	P33642	P33642_C231_M1	1	Carbamidomethyl (C)	C	231	GQMILYKCAADFLPR	1	49186.5
P33883	lasI	Acyl-homoserine-lactone synthase	P33883	P33883_C120_M1	1	Carbamidomethyl (C)	C	120	GSLGFSDCTLEAMRA	1	24398122
P33883	lasI	Acyl-homoserine-lactone synthase	P33883	P33883_C95_M1	1	Carbamidomethyl (C)	C	95	LHGKEAPCSPHIWEL	1	9498029
P37452	lexA	LexA repressor	P37452	P37452_C104_M1	1	Carbamidomethyl (C)	C	104	EQNIEESCRINPAFF	1	3.20795e+06
P37452	lexA	LexA repressor	P37452	P37452_C18_M1	1	Carbamidomethyl (C)	C	18	ILSFIKRCLEDHGFP	1	142006
P37798	accC	Biotin carboxylase	P37798	P37798_C337_M1	1	Carbamidomethyl (C)	C	337	IRGHALECRINAEDP	1	122061
P37798	accC	Biotin carboxylase	P37798	P37798_C230_M1	1	Carbamidomethyl (C)	C	230	IHLGDRDCSLQRRHQ	1	33478.7
P37799	accB	Biotin carboxyl carrier protein of acetyl-CoA carboxylase	P37799	P37799_C116_M1	1	Carbamidomethyl (C)	C	116	VKKGDILCIVEAMKM	1	15197387
P37860	recX	Regulatory protein RecX	P37860	P37860_C100_M1	1	Carbamidomethyl (C)	C	100	IERALGACEVDWSAQ	1	323340
P38098	carA	Carbamoyl phosphate synthase small chain	P38098	P38098_C131_M1	1	Carbamidomethyl (C)	C	131	EKGSQNGCILAGADA	1	16437596
P38100	carB	Carbamoyl phosphate synthase large chain	P38100	P38100_C143_M1	1	Carbamidomethyl (C)	C	143	MKDIGLACPRSGIAH	1	41013772
P38100	carB	Carbamoyl phosphate synthase large chain	P38100	P38100_C98_M1	1	Carbamidomethyl (C)	C	98	GGQTALNCALDLERH	1	5.9759e+06
P38100	carB	Carbamoyl phosphate synthase large chain	P38100	P38100_C1050_M3	3	Carbamidomethyl (C)	C	1050	IAGGQAICEALKFGP	1	5.27431e+06
P38100	carB	Carbamoyl phosphate synthase large chain	P38100	P38100_C1039_M3	3	Carbamidomethyl (C)	C	1039	ALQHKICCTTTIAGG	1	5.27431e+06
P38100	carB	Carbamoyl phosphate synthase large chain	P38100	P38100_C1038_M3	3	Carbamidomethyl (C)	C	1038	NALQHKICCTTTIAG	1	5.27431e+06
P38100	carB	Carbamoyl phosphate synthase large chain	P38100	P38100_C943_M1	1	Carbamidomethyl (C)	C	943	EILPTAGCAFISVRE	1	311591
P38100	carB	Carbamoyl phosphate synthase large chain	P38100	P38100_C192_M1	1	Carbamidomethyl (C)	C	192	REEFEEICARGLDLS	1	7799.74
P38107	mucA	Sigma factor AlgU negative regulatory protein	P38107	P38107_C30_M1	1	Carbamidomethyl (C)	C	30	LRRVLAACGEDAELR	1	22937724
P38108	mucB	Sigma factor AlgU regulatory protein MucB	P38108	P38108_C198_M1	1	Carbamidomethyl (C)	C	198	QLQAGAECQVVGPAK	1	286152
P38108	mucB	Sigma factor AlgU regulatory protein MucB	P38108	P38108_C90_M1	1	Carbamidomethyl (C)	C	90	RVDGRTQCISGGLAD	1	239768
P40882	PA3753	Uncharacterized protein PA3753	P40882	P40882_C112_M1	1	Carbamidomethyl (C)	C	112	GAKIGKYCIIGANAL	1	11589819
P40883	pchR	Regulatory protein PchR	P40883	P40883_C260_M1	1	Carbamidomethyl (C)	C	260	REAHRMLCDEEANVS	1	63561.2
P42805	ispE	4-diphosphocytidyl-2-C-methyl-D-erythritol kinase	P42805	P42805_C239_M1	1	Carbamidomethyl (C)	C	239	RLTGTGGCVFGSFPN	1	40503.2
P42806	prfA	Peptide chain release factor 1	P42806	P42806_C203_M1	1	Carbamidomethyl (C)	C	203	GRIHTSACTVAVLPE	1	42842.2
P42806	prfA	Peptide chain release factor 1	P42806	P42806_C259_M1	1	Carbamidomethyl (C)	C	259	PSGIVVECQEERSQH	1	6009.36
P42807	hemA	Glutamyl-tRNA reductase	P42807	P42807_C85_M1	1	Carbamidomethyl (C)	C	85	TLDELRACAYVHQDE	1	1479460
P42807	hemA	Glutamyl-tRNA reductase	P42807	P42807_C50_M1	1	Carbamidomethyl (C)	C	50	EAAILSTCNRSELYL	1	1450461
P42807	hemA	Glutamyl-tRNA reductase	P42807	P42807_C36_M1	1	Carbamidomethyl (C)	C	36	VEALQQLCRLTTSRE	1	167341
P43334	phhA	Phenylalanine-4-hydroxylase	P43334	P43334_C43_M1	1	Carbamidomethyl (C)	C	43	KVIEGRACQEYLDGI	1	128186
P43336	phhC	Aromatic-amino-acid aminotransferase	P43336	P43336_C262_M1	1	Carbamidomethyl (C)	C	262	RVGALIVCAQNAEKL	1	14406258
P43336	phhC	Aromatic-amino-acid aminotransferase	P43336	P43336_C397_M1	1	Carbamidomethyl (C)	C	397	AQAIAQVCAD_____	1	2.32339e+06
P43336	phhC	Aromatic-amino-acid aminotransferase	P43336	P43336_C119_M1	1	Carbamidomethyl (C)	C	119	AGDFIAHCLPGRGIW	1	857660
P43336	phhC	Aromatic-amino-acid aminotransferase	P43336	P43336_C245_M1	1	Carbamidomethyl (C)	C	245	EVLVTSSCSKNFGLY	1	573439
P43336	phhC	Aromatic-amino-acid aminotransferase	P43336	P43336_C182_M2	2	Carbamidomethyl (C)	C	182	VVLLHACCHNPTGFD	1	467478
P43336	phhC	Aromatic-amino-acid aminotransferase	P43336	P43336_C181_M2	2	Carbamidomethyl (C)	C	181	DVVLLHACCHNPTGF	1	467478
P43898	hemF	Oxygen-dependent coproporphyrinogen-III oxidase	P43898	P43898_C153_M1	1	Carbamidomethyl (C)	C	153	HRVARDACAPFGADV	1	27731036
P43898	hemF	Oxygen-dependent coproporphyrinogen-III oxidase	P43898	P43898_C168_M1	1	Carbamidomethyl (C)	C	168	YPRYKEWCDRYFHLK	1	1.68052e+06
P43898	hemF	Oxygen-dependent coproporphyrinogen-III oxidase	P43898	P43898_C20_M1	1	Carbamidomethyl (C)	C	20	LDLQDRICAALEAED	1	1.24074e+06
P43903	qor	Quinone oxidoreductase	P43903	P43903_C228_M1	1	Carbamidomethyl (C)	C	228	TWETSLDCVAPRGLL	1	5159299
P43903	qor	Quinone oxidoreductase	P43903	P43903_C210_M1	1	Carbamidomethyl (C)	C	210	ELTDGKKCPVVYDSV	1	125089
P43904	aroE	Shikimate dehydrogenase (NADP(+))	P43904	P43904_C211_M1	1	Carbamidomethyl (C)	C	211	IEPGRTVCYDMMYAK	1	829136
P43904	aroE	Shikimate dehydrogenase (NADP(+))	P43904	P43904_C142_M1	1	Carbamidomethyl (C)	C	142	LEPFLGECPAELLIA	1	145734
P43904	aroE	Shikimate dehydrogenase (NADP(+))	P43904	P43904_C5_M1	1	Carbamidomethyl (C)	C	5	___MDRYCVFGNPIG	1	143966
P46384	pilG	Protein PilG	P46384	P46384_C70_M1	1	Carbamidomethyl (C)	C	70	RLDGYQTCALIKNNS	1	32209068
P46384	pilG	Protein PilG	P46384	P46384_C32_M1	1	Carbamidomethyl (C)	C	32	TLLKKVGCDVITAID	1	8003876
P47203	ftsA	Cell division protein FtsA	P47203	P47203_C74_M1	1	Carbamidomethyl (C)	C	74	EAQQMAGCRIHSAFV	1	5.19039e+06
P47203	ftsA	Cell division protein FtsA	P47203	P47203_C163_M1	1	Carbamidomethyl (C)	C	163	AKVHVVTCAVNASQN	1	388975
P47204	ftsZ	Cell division protein FtsZ	P47204	P47204_C42_M1	1	Carbamidomethyl (C)	C	42	VEGVEFICANTDAQA	1	11698955
P47204	ftsZ	Cell division protein FtsZ	P47204	P47204_C230_M1	1	Carbamidomethyl (C)	C	230	MAMMGTGCASGPNRA	1	731960
P47205	lpxC	UDP-3-O-acyl-N-acetylglucosamine deacetylase	P47205	P47205_C40_M1	1	Carbamidomethyl (C)	C	40	VDTGIVFCRTDLDPV	1	8639555
P48246	hemD	Uroporphyrinogen-III synthase	P48246	P48246_C57_M1	1	Carbamidomethyl (C)	C	57	MLDLDRYCAVVVVSK	1	12483.3
P48247	hemL	Glutamate-1-semialdehyde 2,1-aminomutase	P48247	P48247_C141_M1	1	Carbamidomethyl (C)	C	141	SIIKFEGCYHGHSDS	1	19070012
P48636	PA4923	Cytokinin riboside 5'-monophosphate phosphoribohydrolase	P48636	P48636_C10_M2	2	Carbamidomethyl (C)	C	10	LRSVCVFCGASPGAS	1	267312
P48636	PA4923	Cytokinin riboside 5'-monophosphate phosphoribohydrolase	P48636	P48636_C7_M2	2	Carbamidomethyl (C)	C	7	_MTLRSVCVFCGASP	1	267312
P49988	rpoN	RNA polymerase sigma-54 factor	P49988	P49988_C275_M1	1	Carbamidomethyl (C)	C	275	QVIELIQCLHPRPGS	1	2.16089e+06
P49988	rpoN	RNA polymerase sigma-54 factor	P49988	P49988_C218_M1	1	Carbamidomethyl (C)	C	218	GARNLRECLLLQLRQ	1	12095.1
P50587	pyrE	Orotate phosphoribosyltransferase	P50587	P50587_C96_M1	1	Carbamidomethyl (C)	C	96	HQRDLPWCFNRKEAK	1	17238306
P50597	rph	Ribonuclease PH	P50597	P50597_C40_M1	1	Carbamidomethyl (C)	C	40	FGDTKVICTVSAESG	1	97149744
P50597	rph	Ribonuclease PH	P50597	P50597_C117_M1	1	Carbamidomethyl (C)	C	117	ENTLYIDCDVIQADG	1	443077
P50987	argH	Argininosuccinate lyase	P50987	P50987_C279_M1	1	Carbamidomethyl (C)	C	279	IDLPDRFCTGSSIMP	1	2.6475e+06
P50987	argH	Argininosuccinate lyase	P50987	P50987_C218_M1	1	Carbamidomethyl (C)	C	218	PIQREITCQLLGFDA	1	1.12544e+06
P50987	argH	Argininosuccinate lyase	P50987	P50987_C389_M1	1	Carbamidomethyl (C)	C	389	KGLPFRDCHEIVGHA	1	39159.7
P52002	mexB	Multidrug resistance protein MexB	P52002	P52002_C966_M1	1	Carbamidomethyl (C)	C	966	VEAAIEACRMRLRPI	1	97606712
P52003	mexR	Multidrug resistance operon repressor	P52003	P52003_C30_M1	1	Carbamidomethyl (C)	C	30	RIQSELDCQRLDLTP	1	2.61994e+06
P52024	holB	DNA polymerase III subunit delta'	P52024	P52024_C63_M1	1	Carbamidomethyl (C)	C	63	ACGECKACQLLAAGT	1	3.43879e+06
P52024	holB	DNA polymerase III subunit delta'	P52024	P52024_C60_M2	2	Carbamidomethyl (C)	C	60	AAGACGECKACQLLA	1	585984
P52024	holB	DNA polymerase III subunit delta'	P52024	P52024_C57_M2	2	Carbamidomethyl (C)	C	57	RPAAAGACGECKACQ	1	585984
P52024	holB	DNA polymerase III subunit delta'	P52024	P52024_C60_M3	3	Carbamidomethyl (C)	C	60	AAGACGECKACQLLA	1	246571
P52024	holB	DNA polymerase III subunit delta'	P52024	P52024_C57_M3	3	Carbamidomethyl (C)	C	57	RPAAAGACGECKACQ	1	246571
P52024	holB	DNA polymerase III subunit delta'	P52024	P52024_C48_M3	3	Carbamidomethyl (C)	C	48	HWAAQLLCQRPAAAG	1	246571
P52111	glpD	Glycerol-3-phosphate dehydrogenase	P52111	P52111_C155_M1	1	Carbamidomethyl (C)	C	155	RGFEYSDCAVDDARL	1	53072396
P52111	glpD	Glycerol-3-phosphate dehydrogenase	P52111	P52111_C330_M1	1	Carbamidomethyl (C)	C	330	FAGVRPLCDDESDEP	1	5.06871e+06
P52111	glpD	Glycerol-3-phosphate dehydrogenase	P52111	P52111_C465_M1	1	Carbamidomethyl (C)	C	465	AREVDYLCKHEWAQD	1	577614
P53593	sucC	Succinate--CoA ligase [ADP-forming] subunit beta	P53593	P53593_C101_M1	1	Carbamidomethyl (C)	C	101	SKILVESCTDIDKEL	1	149958256
P53593	sucC	Succinate--CoA ligase [ADP-forming] subunit beta	P53593	P53593_C325_M1	1	Carbamidomethyl (C)	C	325	IFGGIVRCDMIAEGI	1	46727564
P53593	sucC	Succinate--CoA ligase [ADP-forming] subunit beta	P53593	P53593_C35_M1	1	Carbamidomethyl (C)	C	35	PEEAAEACDKIGGSE	1	7025900
P53593	sucC	Succinate--CoA ligase [ADP-forming] subunit beta	P53593	P53593_C211_M1	1	Carbamidomethyl (C)	C	211	KKDGNLHCLDAKINI	1	3.7981e+06
P54292	rhlR	HTH-type quorum-sensing regulator RhlR	P54292	P54292_C180_M1	1	Carbamidomethyl (C)	C	180	MLMSNPVCLSHRERE	1	11783861
P54292	rhlR	HTH-type quorum-sensing regulator RhlR	P54292	P54292_C117_M1	1	Carbamidomethyl (C)	C	117	EARDWGLCVGATLPI	1	460474
P54292	rhlR	HTH-type quorum-sensing regulator RhlR	P54292	P54292_C157_M1	1	Carbamidomethyl (C)	C	157	EIRLRLRCMIELLTQ	1	16018.2
P55218	metZ	O-succinylhomoserine sulfhydrylase	P55218	P55218_C198_M2	2	Carbamidomethyl (C)	C	198	LAVDNCFCTPALQQP	1	1.3219e+06
P55218	metZ	O-succinylhomoserine sulfhydrylase	P55218	P55218_C196_M2	2	Carbamidomethyl (C)	C	196	ALLAVDNCFCTPALQ	1	1.3219e+06
P55218	metZ	O-succinylhomoserine sulfhydrylase	P55218	P55218_C155_M1	1	Carbamidomethyl (C)	C	155	LAAWEAACKPNTKLF	1	127893
P55222	vfr	cAMP-activated global transcriptional regulator Vfr	P55222	P55222_C97_M1	1	Carbamidomethyl (C)	C	97	WVRAKVECEVAEISY	1	46973624
P55222	vfr	cAMP-activated global transcriptional regulator Vfr	P55222	P55222_C20_M1	1	Carbamidomethyl (C)	C	20	LDKLLAHCHRRRYTA	1	354915
P55222	vfr	cAMP-activated global transcriptional regulator Vfr	P55222	P55222_C156_M1	1	Carbamidomethyl (C)	C	156	ARTLLDLCQQPDAMT	1	113262
P55222	vfr	cAMP-activated global transcriptional regulator Vfr	P55222	P55222_C38_M1	1	Carbamidomethyl (C)	C	38	IIYAGDRCETLFFII	1	26738.9
P57112	sthA	Soluble pyridine nucleotide transhydrogenase	P57112	P57112_C267_M1	1	Carbamidomethyl (C)	C	267	KADALLWCNGRTGNT	1	13563587
P57665	orn	Oligoribonuclease	P57665	P57665_C109_M2	2	Carbamidomethyl (C)	C	109	PICGNSICQDRRFLY	1	474448
P57665	orn	Oligoribonuclease	P57665	P57665_C104_M2	2	Carbamidomethyl (C)	C	104	PKRSSPICGNSICQD	1	474448
P57668	tpx	Thiol peroxidase	P57668	P57668_C94_M1	1	Carbamidomethyl (C)	C	94	PFAQKRFCGAEGLEN	1	8708905
P57668	tpx	Thiol peroxidase	P57668	P57668_C60_M1	1	Carbamidomethyl (C)	C	60	PSVDTPTCATSVRKF	1	86357.7
P57698	kdpB	Potassium-transporting ATPase ATP-binding subunit	P57698	P57698_C329_M1	1	Carbamidomethyl (C)	C	329	ITFGNRRCSALYAAP	1	142824
P57701	dsbB2	Disulfide bond formation protein B 2	P57701	P57701_C105_M1	1	Carbamidomethyl (C)	C	105	AAQGMGSCKMFMGFP	1	147694
P57703	metE	5-methyltetrahydropteroyltriglutamate--homocysteine methyltransferase	P57703	P57703_C735_M1	1	Carbamidomethyl (C)	C	735	RLWVNPDCGLKTRAW	1	685724
P57703	metE	5-methyltetrahydropteroyltriglutamate--homocysteine methyltransferase	P57703	P57703_C525_M1	1	Carbamidomethyl (C)	C	525	VQSYGSRCVKPAVIY	1	80502
P57703	metE	5-methyltetrahydropteroyltriglutamate--homocysteine methyltransferase	P57703	P57703_C109_M2	2	Carbamidomethyl (C)	C	109	GVSDDSCCGGAHAQE	1	18219.4
P57703	metE	5-methyltetrahydropteroyltriglutamate--homocysteine methyltransferase	P57703	P57703_C108_M2	2	Carbamidomethyl (C)	C	108	RGVSDDSCCGGAHAQ	1	18219.4
P57707	ispD	2-C-methyl-D-erythritol 4-phosphate cytidylyltransferase	P57707	P57707_C45_M1	1	Carbamidomethyl (C)	C	45	VIERTLDCFLEHPML	1	2.76763e+06
P57714	metXS	Homoserine O-succinyltransferase	P57714	P57714_C82_M1	1	Carbamidomethyl (C)	C	82	KPGWWDSCIGPGKPI	1	2.32364e+06
P57714	metXS	Homoserine O-succinyltransferase	P57714	P57714_C179_M2	2	Carbamidomethyl (C)	C	179	ERVRHCLCIASAPKL	1	167290
P57714	metXS	Homoserine O-succinyltransferase	P57714	P57714_C177_M2	2	Carbamidomethyl (C)	C	177	YPERVRHCLCIASAP	1	167290
P57714	metXS	Homoserine O-succinyltransferase	P57714	P57714_C105_M1	1	Carbamidomethyl (C)	C	105	ALNNLGGCNGSSGPA	1	33778.5
P72138	hisH2	Imidazole glycerol phosphate synthase subunit HisH 2	P72138	P72138_C80_M1	1	Carbamidomethyl (C)	C	80	RKPVMGVCLGSQMLG	1	332256
P72138	hisH2	Imidazole glycerol phosphate synthase subunit HisH 2	P72138	P72138_C162_M1	1	Carbamidomethyl (C)	C	162	PDDILLSCNYGQKFT	1	222229
P72139	hisF2	Putative imidazole glycerol phosphate synthase subunit hisF2	P72139	P72139_C131_M1	1	Carbamidomethyl (C)	C	131	SVVGSIDCRKGFWGG	1	16190734
P72139	hisF2	Putative imidazole glycerol phosphate synthase subunit hisF2	P72139	P72139_C9_M1	1	Carbamidomethyl (C)	C	9	VRRRVIPCLLLKDRG	1	20063.5
P72154	truB	tRNA pseudouridine synthase B	P72154	P72154_C193_M1	1	Carbamidomethyl (C)	C	193	DLGQVLGCGAHVAAL	1	405433
P72154	truB	tRNA pseudouridine synthase B	P72154	P72154_C58_M1	1	Carbamidomethyl (C)	C	58	ATGVLPLCFGEATKF	1	350870
P72154	truB	tRNA pseudouridine synthase B	P72154	P72154_C174_M2	2	Carbamidomethyl (C)	C	174	CATLAVSCSKGTYVR	1	4735.56
P72154	truB	tRNA pseudouridine synthase B	P72154	P72154_C167_M2	2	Carbamidomethyl (C)	C	167	LLSFEPPCATLAVSC	1	4735.56
P72157	purE	N5-carboxyaminoimidazole ribonucleotide mutase	P72157	P72157_C75_M1	1	Carbamidomethyl (C)	C	75	AAHLPGMCAAKTHLP	1	22124626
P72158	purK	N5-carboxyaminoimidazole ribonucleotide synthase	P72158	P72158_C274_M1	1	Carbamidomethyl (C)	C	274	WTIEGAECSQFENHL	1	4839322
P72170	pyrC	Dihydroorotase	P72170	P72170_C219_M1	1	Carbamidomethyl (C)	C	219	GIRPHFYCLPILKRN	1	1.08176e+06
P72173	aspC	Aspartate aminotransferase	P72173	P72173_C183_M2	2	Carbamidomethyl (C)	C	183	IVVLHACCHNPTGVD	1	68991.2
P72173	aspC	Aspartate aminotransferase	P72173	P72173_C182_M2	2	Carbamidomethyl (C)	C	182	SIVVLHACCHNPTGV	1	68991.2
P72173	aspC	Aspartate aminotransferase	P72173	P72173_C378_M1	1	Carbamidomethyl (C)	C	378	AVSTGRICVAALNKS	1	9933.73
P77915	hemN	Oxygen-independent coproporphyrinogen III oxidase	P77915	P77915_C441_M1	1	Carbamidomethyl (C)	C	441	RLLVRSICMLFDRYL	1	7.50705e+06
P77915	hemN	Oxygen-independent coproporphyrinogen III oxidase	P77915	P77915_C367_M1	1	Carbamidomethyl (C)	C	367	AIRRGLHCNSDDRVR	1	126790
P80358	aruG	Arginine N-succinyltransferase subunit beta	P80358	P80358_C213_M1	1	Carbamidomethyl (C)	C	213	PKFPLYTCFLSEEAR	1	5.55689e+06
P95412	nirD	Siroheme decarboxylase NirD subunit	P95412	P95412_C32_M1	1	Carbamidomethyl (C)	C	32	RMAETLGCSEAEVLE	1	3480515
P95412	nirD	Siroheme decarboxylase NirD subunit	P95412	P95412_C19_M1	1	Carbamidomethyl (C)	C	19	YQKGLPICAEPYRRM	1	965892
P95413	nirL	Siroheme decarboxylase NirL subunit	P95413	P95413_C102_M1	1	Carbamidomethyl (C)	C	102	HETIVSLCYRRPRRL	1	380051
P95415	nirH	Siroheme decarboxylase NirH subunit	P95415	P95415_C144_M1	1	Carbamidomethyl (C)	C	144	RLLLGEDCRADEMLV	1	5.10016e+06
P95415	nirH	Siroheme decarboxylase NirH subunit	P95415	P95415_C4_M1	1	Carbamidomethyl (C)	C	4	____MSACISPSDAL	1	2787574
P95453	PA4753	Probable RNA-binding protein PA4753	P95453	P95453_C67_M1	1	Carbamidomethyl (C)	C	67	RALLDELCAQSRSDL	1	53340924
P95454	rlmE	Ribosomal RNA large subunit methyltransferase E	P95454	P95454_C141_M1	1	Carbamidomethyl (C)	C	141	QPRAMYLCELALDLA	1	66632.5
P96963	radA	DNA repair protein RadA	P96963	P96963_C13_M2	2	Carbamidomethyl (C)	C	13	RMYGCTECGATFPKW	1	1.60991e+06
P96963	radA	DNA repair protein RadA	P96963	P96963_C10_M2	2	Carbamidomethyl (C)	C	10	KAKRMYGCTECGATF	1	1.60991e+06
Q00512	xcpR	Type II secretion system protein E	Q00512	Q00512_C410_M1	1	Carbamidomethyl (C)	C	410	YRADEAECALLGVDP	1	11077071
Q00934	pilR	Response regulator protein PilR	Q00934	Q00934_C51_M1	1	Carbamidomethyl (C)	C	51	AREPFDLCLTDMRLP	1	2.44936e+06
Q00934	pilR	Response regulator protein PilR	Q00934	Q00934_C192_M1	1	Carbamidomethyl (C)	C	192	RPFVPVNCGAIPSEL	1	805477
Q00934	pilR	Response regulator protein PilR	Q00934	Q00934_C273_M1	1	Carbamidomethyl (C)	C	273	AVDVRILCATHKDLA	1	789949
Q00934	pilR	Response regulator protein PilR	Q00934	Q00934_C366_M1	1	Carbamidomethyl (C)	C	366	LERAYTLCEDDQIQP	1	72037.5
Q01269	pheC	Cyclohexadienyl dehydratase	Q01269	Q01269_C131_M1	1	Carbamidomethyl (C)	C	131	GKTPITLCSEEARFQ	1	5.5002e+06
Q01269	pheC	Cyclohexadienyl dehydratase	Q01269	Q01269_C210_M1	1	Carbamidomethyl (C)	C	210	SRLHPELCAVHPQQP	1	281059
Q01610	PA2220	Putative transcriptional regulator	Q01610	Q01610_C100_M1	1	Carbamidomethyl (C)	C	100	SGTVRITCGDHIQRT	1	197240
Q01610	PA2220	Putative transcriptional regulator	Q01610	Q01610_C192_M1	1	Carbamidomethyl (C)	C	192	RDLVDHNCINMRMQS	1	99117.9
Q03024	aprD	Alkaline protease secretion ATP-binding protein AprD	Q03024	Q03024_C533_M1	1	Carbamidomethyl (C)	C	533	HRAGVLGCADRLLAL	1	3405451
Q03024	aprD	Alkaline protease secretion ATP-binding protein AprD	Q03024	Q03024_C519_M1	1	Carbamidomethyl (C)	C	519	QALKARGCTVLLITH	1	771034
Q06062	algF	Alginate biosynthesis protein AlgF	Q06062	Q06062_C194_M1	1	Carbamidomethyl (C)	C	194	LARGEVVCLYVTGSG	1	117982
Q14T72	fdnG	Formate dehydrogenase-O, major subunit	Q14T72	Q14T72_C526_M1	1	Carbamidomethyl (C)	C	526	ATKENNWCYDWLPKL	1	24020406
Q14T72	fdnG	Formate dehydrogenase-O, major subunit	Q14T72	Q14T72_C623_M1	1	Carbamidomethyl (C)	C	623	VFRLPTSCFAEEDGS	1	10121552
Q14T72	fdnG	Formate dehydrogenase-O, major subunit	Q14T72	Q14T72_C240_M1	1	Carbamidomethyl (C)	C	240	NAAEAHPCGFKWVTE	1	8408621
Q14T72	fdnG	Formate dehydrogenase-O, major subunit	Q14T72	Q14T72_C382_M1	1	Carbamidomethyl (C)	C	382	PDVVSNICGTPKDMM	1	3.25992e+06
Q14T72	fdnG	Formate dehydrogenase-O, major subunit	Q14T72	Q14T72_C58_M3	3	Carbamidomethyl (C)	C	58	CTYCSVGCGLIMYSQ	1	1.04557e+06
Q14T72	fdnG	Formate dehydrogenase-O, major subunit	Q14T72	Q14T72_C54_M3	3	Carbamidomethyl (C)	C	54	TRNTCTYCSVGCGLI	1	1.04557e+06
Q14T72	fdnG	Formate dehydrogenase-O, major subunit	Q14T72	Q14T72_C51_M3	3	Carbamidomethyl (C)	C	51	TVETRNTCTYCSVGC	1	1.04557e+06
Q14T72	fdnG	Formate dehydrogenase-O, major subunit	Q14T72	Q14T72_C58_M1	1	Carbamidomethyl (C)	C	58	CTYCSVGCGLIMYSQ	1	139391
Q14T72	fdnG	Formate dehydrogenase-O, major subunit	Q14T72	Q14T72_C742_M1	1	Carbamidomethyl (C)	C	742	DGSTASGCWIFAGSW	1	37052.3
Q14T72	fdnG	Formate dehydrogenase-O, major subunit	Q14T72	Q14T72_C361_M1	1	Carbamidomethyl (C)	C	361	PTLTHPRCVFNLLKQ	1	24064.5
Q14T72	fdnG	Formate dehydrogenase-O, major subunit	Q14T72	Q14T72_C559_M1	1	Carbamidomethyl (C)	C	559	GKVNGYFCQGFNPIA	1	11107.9
Q14T74	pntAA	proton-translocating NAD(P)(+) transhydrogenase	Q14T74	Q14T74_C223_M1	1	Carbamidomethyl (C)	C	223	ETDEERECAEGVGGY	1	65152.5
Q51342	purF	Amidophosphoribosyltransferase	Q51342	Q51342_C37_M1	1	Carbamidomethyl (C)	C	37	DAAGIVTCHDDKLYL	1	5501379
Q51342	purF	Amidophosphoribosyltransferase	Q51342	Q51342_C392_M1	1	Carbamidomethyl (C)	C	392	GAKNVYFCSAAPAVR	1	3.14692e+06
Q51342	purF	Amidophosphoribosyltransferase	Q51342	Q51342_C251_M1	1	Carbamidomethyl (C)	C	251	KAPKYAPCIFEHVYL	1	1981885
Q51342	purF	Amidophosphoribosyltransferase	Q51342	Q51342_C457_M1	1	Carbamidomethyl (C)	C	457	IKIDHFDCAVFDGEY	1	1.74744e+06
Q51342	purF	Amidophosphoribosyltransferase	Q51342	Q51342_C2_M1	1	Carbamidomethyl (C)	C	2	______MCGIVGIVG	1	94620.1
Q51344	asd	Aspartate-semialdehyde dehydrogenase	Q51344	Q51344_C266_M1	1	Carbamidomethyl (C)	C	266	PIPVDGICVRVGAMR	1	1.93113e+06
Q51344	asd	Aspartate-semialdehyde dehydrogenase	Q51344	Q51344_C72_M1	1	Carbamidomethyl (C)	C	72	TLDVILTCQGGDYTS	1	898510
Q51363	nadB	L-aspartate oxidase	Q51363	Q51363_C308_M1	1	Carbamidomethyl (C)	C	308	MKRLGIDCVYLDISH	1	265442
Q51363	nadB	L-aspartate oxidase	Q51363	Q51363_C179_M1	1	Carbamidomethyl (C)	C	179	LGLPSKRCLGAYVLN	1	201537
Q51363	nadB	L-aspartate oxidase	Q51363	Q51363_C395_M1	1	Carbamidomethyl (C)	C	395	ASNSLLECFVYARSA	1	146214
Q51366	gmd	GDP-mannose 4,6-dehydratase	Q51366	Q51366_C256_M1	1	Carbamidomethyl (C)	C	256	TTTVRDMCQIAFEHV	1	213435
Q51368	tonB	Protein TonB	Q51368	Q51368_C36_M1	1	Carbamidomethyl (C)	C	36	DESESLPCVNAQRGE	1	24594.9
Q51373	gacA	Response regulator GacA	Q51373	Q51373_C84_M1	1	Carbamidomethyl (C)	C	84	KVVVVTVCEEDPFPT	1	653476
Q51373	gacA	Response regulator GacA	Q51373	Q51373_C39_M2	2	Carbamidomethyl (C)	C	39	QADCGEDCLKLAREL	1	47971.2
Q51373	gacA	Response regulator GacA	Q51373	Q51373_C35_M2	2	Carbamidomethyl (C)	C	35	QVVGQADCGEDCLKL	1	47971.2
Q51375	leuB	3-isopropylmalate dehydrogenase	Q51375	Q51375_C341_M1	1	Carbamidomethyl (C)	C	341	GDIWSEGCRKVGTRE	1	1.43687e+06
Q51383	fdx	2Fe-2S ferredoxin	Q51383	Q51383_C42_M1	1	Carbamidomethyl (C)	C	42	GIEIEHACEKSCACT	1	1.88679e+06
Q51383	fdx	2Fe-2S ferredoxin	Q51383	Q51383_C13_M1	1	Carbamidomethyl (C)	C	13	ILPHADHCPEGAVFE	1	646991
Q51383	fdx	2Fe-2S ferredoxin	Q51383	Q51383_C87_M1	1	Carbamidomethyl (C)	C	87	EPDSRLSCQAVVADE	1	119062
Q51385	rlmN	Dual-specificity RNA methyltransferase RlmN	Q51385	Q51385_C253_M1	1	Carbamidomethyl (C)	C	253	LGMLLDACRRYISRL	1	33152854
Q51385	rlmN	Dual-specificity RNA methyltransferase RlmN	Q51385	Q51385_C95_M1	1	Carbamidomethyl (C)	C	95	VRVASGSCVETVYIP	1	535488
Q51385	rlmN	Dual-specificity RNA methyltransferase RlmN	Q51385	Q51385_C124_M3	4	Carbamidomethyl (C)	C	124	CALDCSFCSTGKQGF	1	335213
Q51385	rlmN	Dual-specificity RNA methyltransferase RlmN	Q51385	Q51385_C121_M3	4	Carbamidomethyl (C)	C	121	QAGCALDCSFCSTGK	1	335213
Q51385	rlmN	Dual-specificity RNA methyltransferase RlmN	Q51385	Q51385_C117_M3	4	Carbamidomethyl (C)	C	117	CVSSQAGCALDCSFC	1	335213
Q51385	rlmN	Dual-specificity RNA methyltransferase RlmN	Q51385	Q51385_C110_M3	4	Carbamidomethyl (C)	C	110	QGGRGTLCVSSQAGC	1	335213
Q51390	glpK2	Glycerol kinase 2	Q51390	Q51390_C478_M1	1	Carbamidomethyl (C)	C	478	ERVFEPECDEPRREK	1	64564924
Q51390	glpK2	Glycerol kinase 2	Q51390	Q51390_C296_M1	1	Carbamidomethyl (C)	C	296	GLLTTIACGPRGEVG	1	6.87708e+06
Q51390	glpK2	Glycerol kinase 2	Q51390	Q51390_C116_M1	1	Carbamidomethyl (C)	C	116	CRRSAAICAQLKRDG	1	3486971
Q51390	glpK2	Glycerol kinase 2	Q51390	Q51390_C109_M1	1	Carbamidomethyl (C)	C	109	HNAIVWQCRRSAAIC	1	1.38535e+06
Q51390	glpK2	Glycerol kinase 2	Q51390	Q51390_C259_M1	1	Carbamidomethyl (C)	C	259	AALFGQMCVEPGQAK	1	185778
Q51416	amiB	ATP-dependent protease ATP-binding subunit-like protein AmiB	Q51416	Q51416_C56_M1	1	Carbamidomethyl (C)	C	56	DPAAVMDCLRAEVLG	1	2448607
Q51416	amiB	ATP-dependent protease ATP-binding subunit-like protein AmiB	Q51416	Q51416_C121_M1	1	Carbamidomethyl (C)	C	121	HGDAEGFCRVDMNTL	1	1235403
Q51416	amiB	ATP-dependent protease ATP-binding subunit-like protein AmiB	Q51416	Q51416_C217_M1	1	Carbamidomethyl (C)	C	217	VFMTSNLCAHEIQRY	1	90064.3
Q51422	aspS	Aspartate--tRNA(Asp/Asn) ligase	Q51422	Q51422_C458_M1	1	Carbamidomethyl (C)	C	458	HPFTSPKCTPAELEA	1	1.44052e+06
Q51422	aspS	Aspartate--tRNA(Asp/Asn) ligase	Q51422	Q51422_C406_M1	1	Carbamidomethyl (C)	C	406	ADKAKIVCDALGALR	1	200133
Q51422	aspS	Aspartate--tRNA(Asp/Asn) ligase	Q51422	Q51422_C218_M1	1	Carbamidomethyl (C)	C	218	RYYQIAKCFRDEDLR	1	49539.4
Q51423	pmpR	Transcriptional regulatory protein PmpR	Q51423	Q51423_C120_M1	1	Carbamidomethyl (C)	C	120	VRHAFSKCGGNLGTD	1	17382440
Q51424	ruvC	Crossover junction endodeoxyribonuclease RuvC	Q51424	Q51424_C33_M2	2	Carbamidomethyl (C)	C	33	CEYVASGCIRTGNGP	1	399552
Q51424	ruvC	Crossover junction endodeoxyribonuclease RuvC	Q51424	Q51424_C26_M2	2	Carbamidomethyl (C)	C	26	VRETARGCEYVASGC	1	399552
Q51425	ruvA	Holliday junction branch migration complex subunit RuvA	Q51425	Q51425_C101_M1	1	Carbamidomethyl (C)	C	101	EVDELVRCVQAQDTS	1	9441.09
Q51470	miaB	tRNA-2-methylthio-N(6)-dimethylallyladenosine synthase	Q51470	Q51470_C157_M1	1	Carbamidomethyl (C)	C	157	FVSVMEGCSKYCSFC	1	2834968
Q51470	miaB	tRNA-2-methylthio-N(6)-dimethylallyladenosine synthase	Q51470	Q51470_C164_M2	2	Carbamidomethyl (C)	C	164	CSKYCSFCVVPYTRG	1	44631
Q51470	miaB	tRNA-2-methylthio-N(6)-dimethylallyladenosine synthase	Q51470	Q51470_C161_M2	2	Carbamidomethyl (C)	C	161	MEGCSKYCSFCVVPY	1	44631
Q51481	nirQ	Denitrification regulatory protein NirQ	Q51481	Q51481_C184_M1	1	Carbamidomethyl (C)	C	184	ILVGESGCAETLAQR	1	3498859
Q51481	nirQ	Denitrification regulatory protein NirQ	Q51481	Q51481_C58_M1	1	Carbamidomethyl (C)	C	58	LPLYSVACHDDLGAA	1	1.24685e+06
Q51481	nirQ	Denitrification regulatory protein NirQ	Q51481	Q51481_C95_M1	1	Carbamidomethyl (C)	C	95	AVREGGICYLDEVVE	1	1.1807e+06
Q51507	pchB	Isochorismate pyruvate lyase	Q51507	Q51507_C7_M1	1	Carbamidomethyl (C)	C	7	_MKTPEDCTGLADIR	1	8956.88
Q51546	pstB	Phosphate import ATP-binding protein PstB	Q51546	Q51546_C86_M1	1	Carbamidomethyl (C)	C	86	MNDLVDGCRVEGEIR	1	1.49359e+06
Q51546	pstB	Phosphate import ATP-binding protein PstB	Q51546	Q51546_C67_M1	1	Carbamidomethyl (C)	C	67	AFIGPSGCGKSTLLR	1	506490
Q51546	pstB	Phosphate import ATP-binding protein PstB	Q51546	Q51546_C201_M1	1	Carbamidomethyl (C)	C	201	VLLLDEPCSALDPIS	1	16054.9
Q51547	phoU	Phosphate-specific transport system accessory protein PhoU homolog	Q51547	Q51547_C118_M1	1	Carbamidomethyl (C)	C	118	ARRAIQLCEEGESPR	1	10159009
Q51551	pyrC'	Dihydroorotase-like protein	Q51551	Q51551_C405_M1	1	Carbamidomethyl (C)	C	405	NSPFVGHCLPGRVRY	1	1.22749e+06
Q51551	pyrC'	Dihydroorotase-like protein	Q51551	Q51551_C92_M2	2	Carbamidomethyl (C)	C	92	GGTTSLCCPPYTRPV	1	523980
Q51551	pyrC'	Dihydroorotase-like protein	Q51551	Q51551_C91_M2	2	Carbamidomethyl (C)	C	91	AGGTTSLCCPPYTRP	1	523980
Q51553	phaG	(R)-3-hydroxydecanoyl-ACP:CoA transacylase	Q51553	Q51553_C149_M1	1	Carbamidomethyl (C)	C	149	GLDYLAACDRTQIGN	1	165730
Q51559	rhlA	3-(3-hydroxydecanoyloxy)decanoate synthase	Q51559	Q51559_C11_M1	1	Carbamidomethyl (C)	C	11	ESLLVSVCKGLRVHV	1	4.03151e+06
Q51559	rhlA	3-(3-hydroxydecanoyloxy)decanoate synthase	Q51559	Q51559_C207_M1	1	Carbamidomethyl (C)	C	207	NDRGYLACLERIQSH	1	3.78294e+06
Q51559	rhlA	3-(3-hydroxydecanoyloxy)decanoate synthase	Q51559	Q51559_C241_M1	1	Carbamidomethyl (C)	C	241	FRDYLPHCSFSRVEG	1	1.1009e+06
Q51561	rpoB	DNA-directed RNA polymerase subunit beta	Q51561	Q51561_C564_M1	1	Carbamidomethyl (C)	C	564	PTHYGRVCPIETPEG	1	18403726
Q51561	rpoB	DNA-directed RNA polymerase subunit beta	Q51561	Q51561_C769_M1	1	Carbamidomethyl (C)	C	769	TRSNQNTCINQRPLV	1	11420310
Q51561	rpoB	DNA-directed RNA polymerase subunit beta	Q51561	Q51561_C348_M1	1	Carbamidomethyl (C)	C	348	LYTNDIDCGPFISDT	1	7682561
Q51561	rpoB	DNA-directed RNA polymerase subunit beta	Q51561	Q51561_C460_M1	1	Carbamidomethyl (C)	C	460	LGNRRVRCVGEMAEN	1	1.31513e+06
Q51561	rpoB	DNA-directed RNA polymerase subunit beta	Q51561	Q51561_C843_M1	1	Carbamidomethyl (C)	C	843	IHIQELTCVARDTKL	1	559393
Q51564	dapF	Diaminopimelate epimerase	Q51564	Q51564_C75_M1	1	Carbamidomethyl (C)	C	75	DGSEVEQCGNGARCF	1	2.06478e+06
Q51564	dapF	Diaminopimelate epimerase	Q51564	Q51564_C224_M2	2	Carbamidomethyl (C)	C	224	QACGTGACAAAVAGI	1	59132.4
Q51564	dapF	Diaminopimelate epimerase	Q51564	Q51564_C219_M2	2	Carbamidomethyl (C)	C	219	GVGETQACGTGACAA	1	59132.4
Q51567	sucD	Succinate--CoA ligase [ADP-forming] subunit alpha	Q51567	Q51567_C133_M2	2	Carbamidomethyl (C)	C	133	GVITPGECKIGIMPG	1	131726624
Q51567	sucD	Succinate--CoA ligase [ADP-forming] subunit alpha	Q51567	Q51567_C124_M2	2	Carbamidomethyl (C)	C	124	VRLIGPNCPGVITPG	1	131726624
Q51567	sucD	Succinate--CoA ligase [ADP-forming] subunit alpha	Q51567	Q51567_C13_M1	1	Carbamidomethyl (C)	C	13	NKDTKVICQGFTGSQ	1	18733686
Q51567	sucD	Succinate--CoA ligase [ADP-forming] subunit alpha	Q51567	Q51567_C112_M1	1	Carbamidomethyl (C)	C	112	MLDAKVKCDELGVRL	1	1.91059e+06
Q51567	sucD	Succinate--CoA ligase [ADP-forming] subunit alpha	Q51567	Q51567_C78_M1	1	Carbamidomethyl (C)	C	78	IYVPAPFCKDSILEA	1	960930
Q51576	PA3106	Uncharacterized oxidoreductase PA3106	Q51576	Q51576_C90_M1	1	Carbamidomethyl (C)	C	90	GRLDGLVCNAAIANP	1	5982670
Q59636	ndk	Nucleoside diphosphate kinase	Q59636	Q59636_C139_M1	1	Carbamidomethyl (C)	C	139	FFAATEVCERIR___	1	380024
Q59637	aceE	Pyruvate dehydrogenase E1 component	Q59637	Q59637_C785_M1	1	Carbamidomethyl (C)	C	785	KQSYVEECLGGRRGP	1	86746752
Q59637	aceE	Pyruvate dehydrogenase E1 component	Q59637	Q59637_C649_M1	1	Carbamidomethyl (C)	C	649	LASTIPNCRTYDPTY	1	24720604
Q59637	aceE	Pyruvate dehydrogenase E1 component	Q59637	Q59637_C254_M1	1	Carbamidomethyl (C)	C	254	NLIFVINCNLQRLDG	1	362513
Q59637	aceE	Pyruvate dehydrogenase E1 component	Q59637	Q59637_C228_M2	2	Carbamidomethyl (C)	C	228	CFMGDGECDEPESLG	1	5124.86
Q59637	aceE	Pyruvate dehydrogenase E1 component	Q59637	Q59637_C221_M2	2	Carbamidomethyl (C)	C	221	AGKQKVWCFMGDGEC	1	5124.86
Q59638	aceF	Dihydrolipoyllysine-residue acetyltransferase component of pyruvate dehydrogenase complex	Q59638	Q59638_C384_M1	1	Carbamidomethyl (C)	C	384	LPILLKACAHLLKEL	1	37238020
Q59650	murE	UDP-N-acetylmuramoyl-L-alanyl-D-glutamate--2,6-diaminopimelate ligase	Q59650	Q59650_C374_M2	2	Carbamidomethyl (C)	C	374	RLLCLFGCGGDRDAG	1	1.08421e+06
Q59650	murE	UDP-N-acetylmuramoyl-L-alanyl-D-glutamate--2,6-diaminopimelate ligase	Q59650	Q59650_C370_M2	2	Carbamidomethyl (C)	C	370	HAAARLLCLFGCGGD	1	1.08421e+06
Q59650	murE	UDP-N-acetylmuramoyl-L-alanyl-D-glutamate--2,6-diaminopimelate ligase	Q59650	Q59650_C130_M1	1	Carbamidomethyl (C)	C	130	LDLLGERCGIVGTLG	1	87198.9
Q59653	pyrB	Aspartate carbamoyltransferase catalytic subunit	Q59653	Q59653_C61_M1	1	Carbamidomethyl (C)	C	61	LLRGKTVCNVFFENS	1	25895690
Q59653	pyrB	Aspartate carbamoyltransferase catalytic subunit	Q59653	Q59653_C197_M1	1	Carbamidomethyl (C)	C	197	LALKTLGCPDIRVIA	1	2645.06
Q59654	pyrF	Orotidine 5'-phosphate decarboxylase	Q59654	Q59654_C159_M1	1	Carbamidomethyl (C)	C	159	AGMDGLVCSAQEAPA	1	9531154
Q59654	pyrF	Orotidine 5'-phosphate decarboxylase	Q59654	Q59654_C44_M1	1	Carbamidomethyl (C)	C	44	GKELFTSCAAGIVET	1	3.06905e+06
Q59654	pyrF	Orotidine 5'-phosphate decarboxylase	Q59654	Q59654_C4_M1	1	Carbamidomethyl (C)	C	4	____MSACQSPIIVA	1	517435
Q60169	hemC	Porphobilinogen deaminase	Q60169	Q60169_C99_M1	1	Carbamidomethyl (C)	C	99	GLGLYTICEREDPRD	1	361173
Q60169	hemC	Porphobilinogen deaminase	Q60169	Q60169_C205_M1	1	Carbamidomethyl (C)	C	205	QGAVGIECRTADSDL	1	319646
Q60169	hemC	Porphobilinogen deaminase	Q60169	Q60169_C248_M2	2	Carbamidomethyl (C)	C	248	GCQVPIACYAIREGD	1	160933
Q60169	hemC	Porphobilinogen deaminase	Q60169	Q60169_C242_M2	2	Carbamidomethyl (C)	C	242	NKRLNGGCQVPIACY	1	160933
Q7DC81	phzE1	anthranilate synthase	Q7DC81	Q7DC81_C309_M1	1	Carbamidomethyl (C)	C	309	GSPLESACRVIRRYE	1	85546.5
Q7DC82	phzC1	Phospho-2-dehydro-3-deoxyheptonate aldolase	Q7DC82	Q7DC82_C11_M1	1	Carbamidomethyl (C)	C	11	LLQRVRRCEALQQPE	1	5571845
Q7DC82	phzC1	Phospho-2-dehydro-3-deoxyheptonate aldolase	Q7DC82	Q7DC82_C254_M1	1	Carbamidomethyl (C)	C	254	RDQLLALCERLDPRR	1	4427042
Q7DC82	phzC1	Phospho-2-dehydro-3-deoxyheptonate aldolase	Q7DC82	Q7DC82_C239_M1	1	Carbamidomethyl (C)	C	239	EVLNPVACKVGPEIG	1	383214
Q7DC82	phzC1	Phospho-2-dehydro-3-deoxyheptonate aldolase	Q7DC82	Q7DC82_C311_M1	1	Carbamidomethyl (C)	C	311	GNTIVAPCGNKTRLV	1	282835
Q7DC82	phzC1	Phospho-2-dehydro-3-deoxyheptonate aldolase	Q7DC82	Q7DC82_C67_M2	2	Carbamidomethyl (C)	C	67	LVVQCGDCAEDMDDH	1	162214
Q7DC82	phzC1	Phospho-2-dehydro-3-deoxyheptonate aldolase	Q7DC82	Q7DC82_C64_M2	2	Carbamidomethyl (C)	C	64	GEALVVQCGDCAEDM	1	162214
Q7DC82	phzC1	Phospho-2-dehydro-3-deoxyheptonate aldolase	Q7DC82	Q7DC82_C372_M1	1	Carbamidomethyl (C)	C	372	SRHYTSLCDPRLNPW	1	35836.6
Q9HI36	hcpA	Major exported protein	Q9HI36	Q9HI36_C130_M1	1	Carbamidomethyl (C)	C	130	IKDYMHNCQDPGNAH	1	256189
Q9HI37	PA0445	Probable family 20 transposase	Q9HI37	Q9HI37_C136_M1	1	Carbamidomethyl (C)	C	136	VRARTALCNEVRGLL	1	13705.7
Q9HT06	yidC	Membrane protein insertase YidC	Q9HT06	Q9HT06_C207_M1	1	Carbamidomethyl (C)	C	207	KAQKKIECINENAYQ	1	923967
Q9HT07	mnmE	tRNA modification GTPase MnmE	Q9HT07	Q9HT07_C376_M1	1	Carbamidomethyl (C)	C	376	LREHLKACMGFEQTA	1	2078330
Q9HT07	mnmE	tRNA modification GTPase MnmE	Q9HT07	Q9HT07_C452_M1	1	Carbamidomethyl (C)	C	452	GRIFSSFCIGK____	1	215921
Q9HT07	mnmE	tRNA modification GTPase MnmE	Q9HT07	Q9HT07_C98_M1	1	Carbamidomethyl (C)	C	98	LDLLVQRCLELGARQ	1	61129.4
Q9HT09	mnmG	tRNA uridine 5-carboxymethylaminomethyl modification enzyme MnmG	Q9HT09	Q9HT09_C47_M1	1	Carbamidomethyl (C)	C	47	ETLGQMSCNPAIGGI	1	1.55458e+06
Q9HT10	rsmG	Ribosomal RNA small subunit methyltransferase G	Q9HT10	Q9HT10_C201_M1	1	Carbamidomethyl (C)	C	201	HALAVPGCQGQRHLL	1	3413789
Q9HT11	soj	Chromosome partitioning protein Soj	Q9HT11	Q9HT11_C20_M1	1	Carbamidomethyl (C)	C	20	GVGKTTTCINLAASL	1	223885
Q9HT17	atpH	ATP synthase subunit delta	Q9HT17	Q9HT17_C66_M1	1	Carbamidomethyl (C)	C	66	AQSLIDVCGDKLNAP	1	89285776
Q9HT18	atpA	ATP synthase subunit alpha	Q9HT18	Q9HT18_C194_M1	1	Carbamidomethyl (C)	C	194	QKDSGIKCVYVAIGQ	1	78630.2
Q9HT19	atpG	ATP synthase gamma chain	Q9HT19	Q9HT19_C237_M1	1	Carbamidomethyl (C)	C	237	AVVENNACEQAARMI	1	16126956
Q9HT19	atpG	ATP synthase gamma chain	Q9HT19	Q9HT19_C116_M1	1	Carbamidomethyl (C)	C	116	QGAEIDLCVIGSKGA	1	3212953
Q9HT19	atpG	ATP synthase gamma chain	Q9HT19	Q9HT19_C88_M1	1	Carbamidomethyl (C)	C	88	VSSDRGLCGGLNINL	1	2.40734e+06
Q9HT20	atpD	ATP synthase subunit beta	Q9HT20	Q9HT20_C136_M1	1	Carbamidomethyl (C)	C	136	IKVIDLVCPFAKGGK	1	4.73087e+06
Q9HT22	glmU	Bifunctional protein GlmU	Q9HT22	Q9HT22_C39_M1	1	Carbamidomethyl (C)	C	39	MLGHVIDCARQLQPE	1	14020577
Q9HT22	glmU	Bifunctional protein GlmU	Q9HT22	Q9HT22_C293_M1	1	Carbamidomethyl (C)	C	293	DVRIGPNCVIRDSVL	1	6584.21
Q9HT24	glmR	GlmR transcriptional regulator	Q9HT24	Q9HT24_C252_M1	1	Carbamidomethyl (C)	C	252	ARGVTLICTPVEA__	1	140571
Q9HT25	glmS	Glutamine--fructose-6-phosphate aminotransferase [isomerizing]	Q9HT25	Q9HT25_C2_M1	1	Carbamidomethyl (C)	C	2	______MCGIVGAIA	1	17063688
Q9HT25	glmS	Glutamine--fructose-6-phosphate aminotransferase [isomerizing]	Q9HT25	Q9HT25_C302_M1	1	Carbamidomethyl (C)	C	302	RNVQIVACGTSYHAG	1	14245.9
Q9HT26	PA5548	Probable major facilitator superfamily (MFS) transporter	Q9HT26	Q9HT26_C207_M1	1	Carbamidomethyl (C)	C	207	EGHALGWCRQWSILR	1	18932.9
Q9HT28	PA5546	Polyketide synthase methyltransferase domain-containing protein	Q9HT28	Q9HT28_C168_M1	1	Carbamidomethyl (C)	C	168	EKLLDVGCGWGGLAR	1	14412202
Q9HT28	PA5546	Polyketide synthase methyltransferase domain-containing protein	Q9HT28	Q9HT28_C358_M1	1	Carbamidomethyl (C)	C	358	WRLYLAGCAYGFKRG	1	12490914
Q9HT30	PA5544	TRAP C4-dicarboxylate transport system permease DctM subunit domain-containing protein	Q9HT30	Q9HT30_C331_M1	1	Carbamidomethyl (C)	C	331	KGLPRDQCPSAWGAV	1	81080.4
Q9HT33	pyrQ	Dihydroorotase	Q9HT33	Q9HT33_C436_M1	1	Carbamidomethyl (C)	C	436	AGRLSDDCQGLPLRF	1	36297.2
Q9HT38	dksA	RNA polymerase-binding transcription factor DksA	Q9HT38	Q9HT38_C96_M1	1	Carbamidomethyl (C)	C	96	ARGDYGWCQETGEPI	1	0.278526
Q9HT41	PA5533	NADH:ubiquinone oxidoreductase	Q9HT41	Q9HT41_C50_M1	1	Carbamidomethyl (C)	C	50	KLFREGFCQPQLQGQ	1	371019
Q9HT41	PA5533	NADH:ubiquinone oxidoreductase	Q9HT41	Q9HT41_C105_M1	1	Carbamidomethyl (C)	C	105	ARYLEPFCASQSQGR	1	111393
Q9HT48	PA5525	Probable transcriptional regulator	Q9HT48	Q9HT48_C128_M1	1	Carbamidomethyl (C)	C	128	ALEGLEGCLRRMEDA	1	766123
Q9HT48	PA5525	Probable transcriptional regulator	Q9HT48	Q9HT48_C159_M1	1	Carbamidomethyl (C)	C	159	HLTLYRACGNPVLLR	1	4272.32
Q9HT49	PA5524	Probable short-chain dehydrogenase	Q9HT49	Q9HT49_C57_M1	1	Carbamidomethyl (C)	C	57	RAEELSACGHDVRAA	1	65863
Q9HT50	PA5523	Glutamate-1-semialdehyde 2,1-aminomutase	Q9HT50	Q9HT50_C376_M1	1	Carbamidomethyl (C)	C	376	ARSEFQFCPQPPRDG	1	1.13632e+06
Q9HT51	PA5522	Probable glutamine synthetase	Q9HT51	Q9HT51_C250_M1	1	Carbamidomethyl (C)	C	250	NRHGLQACFMAKPFA	1	384938
Q9HT52	PA5521	Probable short-chain dehydrogenase	Q9HT52	Q9HT52_C115_M1	1	Carbamidomethyl (C)	C	115	LKASFYMCQAAIPYL	1	983231
Q9HT52	PA5521	Probable short-chain dehydrogenase	Q9HT52	Q9HT52_C63_M1	1	Carbamidomethyl (C)	C	63	DLRSADNCHTLMSKI	1	813359
Q9HT52	PA5521	Probable short-chain dehydrogenase	Q9HT52	Q9HT52_C148_M1	1	Carbamidomethyl (C)	C	148	YRGSAAYCASKAALT	1	91399.3
Q9HT53	PA5520	Tetratricopeptide repeat protein	Q9HT53	Q9HT53_C223_M1	1	Carbamidomethyl (C)	C	223	VESLGGDCQGYGGMG	1	76619.7
Q9HT54	PA5519	HotDog ACOT-type domain-containing protein	Q9HT54	Q9HT54_C69_M1	1	Carbamidomethyl (C)	C	69	LDEVAYACASRYAGR	1	6518748
Q9HT54	PA5519	HotDog ACOT-type domain-containing protein	Q9HT54	Q9HT54_C134_M1	1	Carbamidomethyl (C)	C	134	SVRHTNSCFFTMVAL	1	19143.6
Q9HT55	PA5518	Probable potassium efflux transporter	Q9HT55	Q9HT55_C544_M1	1	Carbamidomethyl (C)	C	544	MGEREIACGMVHRLG	1	415513
Q9HT57	pdxY	Pyridoxal kinase PdxY	Q9HT57	Q9HT57_C166_M1	1	Carbamidomethyl (C)	C	166	QPNSLADCVEMARSL	1	482289
Q9HT57	pdxY	Pyridoxal kinase PdxY	Q9HT57	Q9HT57_C113_M1	1	Carbamidomethyl (C)	C	113	NPRALYLCDPVMGHP	1	186914
Q9HT62	mifR	MifR	Q9HT62	Q9HT62_C38_M1	1	Carbamidomethyl (C)	C	38	LCLRAEECLGALDKS	1	898419
Q9HT62	mifR	MifR	Q9HT62	Q9HT62_C401_M1	1	Carbamidomethyl (C)	C	401	MEAFEAECLRQALGQ	1	548414
Q9HT64	PA5509	N-formylglutamate amidohydrolase	Q9HT64	Q9HT64_C99_M1	1	Carbamidomethyl (C)	C	99	VRRYRQDCLFHPFHQ	1	248324
Q9HT65	PA5508	Probable glutamine synthetase	Q9HT65	Q9HT65_C436_M1	1	Carbamidomethyl (C)	C	436	GLSDDDLCRHYAELY	1	1.70871e+06
Q9HT65	PA5508	Probable glutamine synthetase	Q9HT65	Q9HT65_C107_M1	1	Carbamidomethyl (C)	C	107	DGTPWPACPRSLLRA	1	929966
Q9HT65	PA5508	Probable glutamine synthetase	Q9HT65	Q9HT65_C315_M1	1	Carbamidomethyl (C)	C	315	REAALRICPVVSVGG	1	308122
Q9HT65	PA5508	Probable glutamine synthetase	Q9HT65	Q9HT65_C397_M1	1	Carbamidomethyl (C)	C	397	TLGDALDCLQRDEAL	1	266764
Q9HT65	PA5508	Probable glutamine synthetase	Q9HT65	Q9HT65_C405_M1	1	Carbamidomethyl (C)	C	405	LQRDEALCAELPKPL	1	253683
Q9HT66	PA5507	Isochorismatase-like domain-containing protein	Q9HT66	Q9HT66_C178_M1	1	Carbamidomethyl (C)	C	178	VTLVEDACATHTPER	1	10271203
Q9HT66	PA5507	Isochorismatase-like domain-containing protein	Q9HT66	Q9HT66_C197_M1	1	Carbamidomethyl (C)	C	197	LEAIKGYCWISDTET	1	919334
Q9HT66	PA5507	Isochorismatase-like domain-containing protein	Q9HT66	Q9HT66_C189_M1	1	Carbamidomethyl (C)	C	189	TPERHQACLEAIKGY	1	216816
Q9HT66	PA5507	Isochorismatase-like domain-containing protein	Q9HT66	Q9HT66_C156_M2	2	Carbamidomethyl (C)	C	156	CGVVTDQCVDMAVRD	1	54087.3
Q9HT66	PA5507	Isochorismatase-like domain-containing protein	Q9HT66	Q9HT66_C149_M2	2	Carbamidomethyl (C)	C	149	GTRHLIVCGVVTDQC	1	54087.3
Q9HT67	PA5506	HTH rpiR-type domain-containing protein	Q9HT67	Q9HT67_C162_M1	1	Carbamidomethyl (C)	C	162	LRLLRPQCRLLDDGA	1	33941.4
Q9HT70	metN2	Methionine import ATP-binding protein MetN 2	Q9HT70	Q9HT70_C209_M1	1	Carbamidomethyl (C)	C	209	MDVIRRVCDQVAVMD	1	383554
Q9HT73	znuC	Zinc import ATP-binding protein ZnuC	Q9HT73	Q9HT73_C201_M2	2	Carbamidomethyl (C)	C	201	CLNRHVCCSGHPEQV	1	126246
Q9HT73	znuC	Zinc import ATP-binding protein ZnuC	Q9HT73	Q9HT73_C200_M2	2	Carbamidomethyl (C)	C	200	VCLNRHVCCSGHPEQ	1	126246
Q9HT74	np20	Transcriptional regulator np20	Q9HT74	Q9HT74_C121_M1	1	Carbamidomethyl (C)	C	121	QFLICRTCHTAIELE	1	7.05575e+06
Q9HT74	np20	Transcriptional regulator np20	Q9HT74	Q9HT74_C32_M3	3	Carbamidomethyl (C)	C	32	LAEADALCARQGVRL	1	1728159
Q9HT74	np20	Transcriptional regulator np20	Q9HT74	Q9HT74_C20_M3	3	Carbamidomethyl (C)	C	20	QPHDHSQCVSTALAE	1	1728159
Q9HT74	np20	Transcriptional regulator np20	Q9HT74	Q9HT74_C12_M3	3	Carbamidomethyl (C)	C	12	APKTPLACQPHDHSQ	1	1728159
Q9HT74	np20	Transcriptional regulator np20	Q9HT74	Q9HT74_C118_M2	2	Carbamidomethyl (C)	C	118	HQGQFLICRTCHTAI	1	146975
Q9HT74	np20	Transcriptional regulator np20	Q9HT74	Q9HT74_C104_M2	2	Carbamidomethyl (C)	C	104	SLNAFVGCNNPEHSH	1	146975
Q9HT75	PA5498	High-affinity zinc uptake system protein ZnuA	Q9HT75	Q9HT75_C249_M1	1	Carbamidomethyl (C)	C	249	LKAAGPACIFSEPPL	1	81853.6
Q9HT76	nrdJa	Vitamin B12-dependent ribonucleotide reductase	Q9HT76	Q9HT76_C438_M1	1	Carbamidomethyl (C)	C	438	RYGSPEACVFTEEVA	1	63202012
Q9HT76	nrdJa	Vitamin B12-dependent ribonucleotide reductase	Q9HT76	Q9HT76_C291_M1	1	Carbamidomethyl (C)	C	291	RADGLVACKVYGQVR	1	22282274
Q9HT76	nrdJa	Vitamin B12-dependent ribonucleotide reductase	Q9HT76	Q9HT76_C151_M1	1	Carbamidomethyl (C)	C	151	GLTLKAGCGIGYEFS	1	20424570
Q9HT76	nrdJa	Vitamin B12-dependent ribonucleotide reductase	Q9HT76	Q9HT76_C333_M1	1	Carbamidomethyl (C)	C	333	ELNNNWWCEAIRATN	1	6901784
Q9HT76	nrdJa	Vitamin B12-dependent ribonucleotide reductase	Q9HT76	Q9HT76_C123_M1	1	Carbamidomethyl (C)	C	123	PATSTINCTVSGTIQ	1	302980
Q9HT76	nrdJa	Vitamin B12-dependent ribonucleotide reductase	Q9HT76	Q9HT76_C188_M1	1	Carbamidomethyl (C)	C	188	MDIYDKMCFTVSSAG	1	144442
Q9HT77	nrdJb	NrdJb	Q9HT77	Q9HT77_C203_M1	1	Carbamidomethyl (C)	C	203	FPAGAQLCGKCNSMA	1	110810416
Q9HT77	nrdJb	NrdJb	Q9HT77	Q9HT77_C115_M1	1	Carbamidomethyl (C)	C	115	VFRKGGDCTFLVEEL	1	57418884
Q9HT77	nrdJb	NrdJb	Q9HT77	Q9HT77_C223_M3	4	Carbamidomethyl (C)	C	223	GCATCLNCGHSKCG_	1	626905
Q9HT77	nrdJb	NrdJb	Q9HT77	Q9HT77_C220_M3	4	Carbamidomethyl (C)	C	220	QMDGCATCLNCGHSK	1	626905
Q9HT77	nrdJb	NrdJb	Q9HT77	Q9HT77_C217_M3	4	Carbamidomethyl (C)	C	217	AVVQMDGCATCLNCG	1	626905
Q9HT77	nrdJb	NrdJb	Q9HT77	Q9HT77_C206_M3	4	Carbamidomethyl (C)	C	206	GAQLCGKCNSMAVVQ	1	626905
Q9HT80	polA	DNA polymerase I	Q9HT80	Q9HT80_C882_M1	1	Carbamidomethyl (C)	C	882	EDLVEQVCEGIRPLM	1	691232
Q9HT81	engB	Probable GTP-binding protein EngB	Q9HT81	Q9HT81_C11_M1	1	Carbamidomethyl (C)	C	11	KNPIVGLCQKASFLI	1	702248
Q9HT84	dgcP	Diguanylate cyclase DgcP	Q9HT84	Q9HT84_C620_M1	1	Carbamidomethyl (C)	C	620	LRAAIAACPFHFKGE	1	5.02744e+06
Q9HT87	PA5484	histidine kinase	Q9HT87	Q9HT87_C566_M1	1	Carbamidomethyl (C)	C	566	AGLGLALCKEIIQLH	1	714938
Q9HT87	PA5484	histidine kinase	Q9HT87	Q9HT87_C452_M1	1	Carbamidomethyl (C)	C	452	QKLELASCDLVDLLT	1	16406.1
Q9HT89	PA5481	Uncharacterized protein PA5481	Q9HT89	Q9HT89_C86_M1	1	Carbamidomethyl (C)	C	86	KYLVGGLCEKSDCKG	1	565500
Q9HT95	PA5475	Acetyltransferase PA5475	Q9HT95	Q9HT95_C164_M2	2	Carbamidomethyl (C)	C	164	RAMRDLCCALGFVGQ	1	31937600
Q9HT95	PA5475	Acetyltransferase PA5475	Q9HT95	Q9HT95_C163_M2	2	Carbamidomethyl (C)	C	163	NRAMRDLCCALGFVG	1	31937600
Q9HT96	PA5474	Probable metalloprotease	Q9HT96	Q9HT96_C182_M1	1	Carbamidomethyl (C)	C	182	AVELGLACSQRAPLA	1	33170.6
Q9HT96	PA5474	Probable metalloprotease	Q9HT96	Q9HT96_C62_M1	1	Carbamidomethyl (C)	C	62	VGFADFSCREKQLPH	1	30443.7
Q9HT98	PA5472	Amino acid abc transporter substrate-binding paat family protein	Q9HT98	Q9HT98_C165_M1	1	Carbamidomethyl (C)	C	165	RDFTLVECVRPERCT	1	399578
Q9HTA5	PA5465	CENP-V/GFA domain-containing protein	Q9HTA5	Q9HTA5_C33_M3	3	Carbamidomethyl (C)	C	33	AHCHCSICRRTTGGI	1	1.39688e+06
Q9HTA5	PA5465	CENP-V/GFA domain-containing protein	Q9HTA5	Q9HTA5_C30_M3	3	Carbamidomethyl (C)	C	30	DDVAHCHCSICRRTT	1	1.39688e+06
Q9HTA5	PA5465	CENP-V/GFA domain-containing protein	Q9HTA5	Q9HTA5_C28_M3	3	Carbamidomethyl (C)	C	28	PLDDVAHCHCSICRR	1	1.39688e+06
Q9HTA5	PA5465	CENP-V/GFA domain-containing protein	Q9HTA5	Q9HTA5_C11_M2	2	Carbamidomethyl (C)	C	11	THTGGCHCGYLRYAV	1	35184.6
Q9HTA5	PA5465	CENP-V/GFA domain-containing protein	Q9HTA5	Q9HTA5_C9_M2	2	Carbamidomethyl (C)	C	9	PETHTGGCHCGYLRY	1	35184.6
Q9HTA6	PA5464	DUF4105 domain-containing protein	Q9HTA6	Q9HTA6_C161_M1	1	Carbamidomethyl (C)	C	161	RIAQPTDCRGQSGRR	1	92793
Q9HTB4	PA5456	Glycosyltransferase	Q9HTB4	Q9HTB4_C372_M1	1	Carbamidomethyl (C)	C	372	ITDWESLCRAYRASF	1	1.95567e+06
Q9HTB4	PA5456	Glycosyltransferase	Q9HTB4	Q9HTB4_C66_M1	1	Carbamidomethyl (C)	C	66	CRKRGEPCVFLSFSP	1	554604
Q9HTB5	PA5455	Glycosyltransferase	Q9HTB5	Q9HTB5_C65_M1	1	Carbamidomethyl (C)	C	65	LHEQGEDCLFLSFTP	1	93337.8
Q9HTB6	rmd	GDP-6-deoxy-D-mannose reductase	Q9HTB6	Q9HTB6_C228_M1	1	Carbamidomethyl (C)	C	228	AGAVYNVCSGQEQKI	1	2.72268e+06
Q9HTB9	wbpY	Glycosyltransferase WbpY	Q9HTB9	Q9HTB9_C201_M1	1	Carbamidomethyl (C)	C	201	VPRGYFLCVGTLEPR	1	103089
Q9HTB9	wbpY	Glycosyltransferase WbpY	Q9HTB9	Q9HTB9_C345_M2	2	Carbamidomethyl (C)	C	345	DTVYWECCREAGLRR	1	76262
Q9HTB9	wbpY	Glycosyltransferase WbpY	Q9HTB9	Q9HTB9_C344_M2	2	Carbamidomethyl (C)	C	344	EDTVYWECCREAGLR	1	76262
Q9HTC2	PA5445	Probable coenzyme A transferase	Q9HTC2	Q9HTC2_C468_M2	2	Carbamidomethyl (C)	C	468	LDYFEAACAKGGHTP	1	1640382
Q9HTC2	PA5445	Probable coenzyme A transferase	Q9HTC2	Q9HTC2_C451_M2	2	Carbamidomethyl (C)	C	451	ARVIIENCVHPSYQA	1	1640382
Q9HTC5	PA5441	Outer membrane assembly lipoprotein YfiO	Q9HTC5	Q9HTC5_C624_M1	1	Carbamidomethyl (C)	C	624	KDPKGLNCLGEFILR	1	2.22083e+06
Q9HTC5	PA5441	Outer membrane assembly lipoprotein YfiO	Q9HTC5	Q9HTC5_C602_M1	1	Carbamidomethyl (C)	C	602	KAESGYVCPAIAESA	1	1.25503e+06
Q9HTC6	PA5440	Probable peptidase	Q9HTC6	Q9HTC6_C181_M1	1	Carbamidomethyl (C)	C	181	CMAYSGRCLLSGYIN	1	984270
Q9HTC6	PA5440	Probable peptidase	Q9HTC6	Q9HTC6_C201_M2	2	Carbamidomethyl (C)	C	201	QGTCTNACRWEYKAV	1	77368
Q9HTC6	PA5440	Probable peptidase	Q9HTC6	Q9HTC6_C197_M2	2	Carbamidomethyl (C)	C	197	RDPNQGTCTNACRWE	1	77368
Q9HTC6	PA5440	Probable peptidase	Q9HTC6	Q9HTC6_C12_M1	1	Carbamidomethyl (C)	C	12	TLRPELLCPAGTLKS	1	68201
Q9HTC7	zwf	Glucose-6-phosphate 1-dehydrogenase	Q9HTC7	Q9HTC7_C10_M1	1	Carbamidomethyl (C)	C	10	TPATPTSCDILVFGG	1	552784
Q9HTC8	PA5438	Probable transcriptional regulator	Q9HTC8	Q9HTC8_C181_M1	1	Carbamidomethyl (C)	C	181	KPSDVAICISQSGRS	1	254122
Q9HTC8	PA5438	Probable transcriptional regulator	Q9HTC8	Q9HTC8_C60_M1	1	Carbamidomethyl (C)	C	60	RFCRAIGCSGFQDLK	1	110950
Q9HTC9	PA5437	Probable transcriptional regulator	Q9HTC9	Q9HTC9_C205_M1	1	Carbamidomethyl (C)	C	205	GSGTRKACEEFFQQR	1	1.0405e+06
Q9HTC9	PA5437	Probable transcriptional regulator	Q9HTC9	Q9HTC9_C270_M1	1	Carbamidomethyl (C)	C	270	LPLYRSWCLVHAKGK	1	71401.6
Q9HTD0	PA5436	Biotin carboxylase	Q9HTD0	Q9HTD0_C21_M1	1	Carbamidomethyl (C)	C	21	AVRIVRACAEMGIRS	1	1.19161e+06
Q9HTD0	PA5436	Biotin carboxylase	Q9HTD0	Q9HTD0_C129_M1	1	Carbamidomethyl (C)	C	129	MIAAGVPCTPGTEGN	1	686136
Q9HTD0	PA5436	Biotin carboxylase	Q9HTD0	Q9HTD0_C384_M1	1	Carbamidomethyl (C)	C	384	PPYYDSMCLKLIVWA	1	80684.7
Q9HTD1	PA5435	Probable transcarboxylase subunit	Q9HTD1	Q9HTD1_C38_M1	1	Carbamidomethyl (C)	C	38	TEDMLPICDKLDRVG	1	21616622
Q9HTD1	PA5435	Probable transcarboxylase subunit	Q9HTD1	Q9HTD1_C220_M1	1	Carbamidomethyl (C)	C	220	TAGVASMCQLKAVEN	1	919557
Q9HTD1	PA5435	Probable transcarboxylase subunit	Q9HTD1	Q9HTD1_C150_M1	1	Carbamidomethyl (C)	C	150	KHAQGTICYTTSPVH	1	343119
Q9HTD4	PA5432	Probable acetyltransferase	Q9HTD4	Q9HTD4_C115_M1	1	Carbamidomethyl (C)	C	115	AEAGAAGCSRVHWLT	1	111174
Q9HTD5	PA5431	Probable transcriptional regulator	Q9HTD5	Q9HTD5_C249_M1	1	Carbamidomethyl (C)	C	249	RLAGIAGCRLAYVTP	1	168118
Q9HTD5	PA5431	Probable transcriptional regulator	Q9HTD5	Q9HTD5_C150_M1	1	Carbamidomethyl (C)	C	150	WRNPPADCLGYGDPA	1	114356
Q9HTD5	PA5431	Probable transcriptional regulator	Q9HTD5	Q9HTD5_C320_M1	1	Carbamidomethyl (C)	C	320	VLYVGTFCKIAFPAL	1	38173.3
Q9HTD5	PA5431	Probable transcriptional regulator	Q9HTD5	Q9HTD5_C178_M1	1	Carbamidomethyl (C)	C	178	RSARGLRCEAEQVIV	1	30664.4
Q9HTD6	PA5430	Sulphur transport domain-containing protein	Q9HTD6	Q9HTD6_C404_M1	1	Carbamidomethyl (C)	C	404	REQGLTGC_______	1	85591.5
Q9HTD7	aspA	Aspartate ammonia-lyase	Q9HTD7	Q9HTD7_C392_M1	1	Carbamidomethyl (C)	C	392	MDMLREHCITGITAN	1	11951360
Q9HTD7	aspA	Aspartate ammonia-lyase	Q9HTD7	Q9HTD7_C82_M1	1	Carbamidomethyl (C)	C	82	HAAISEACARLIRGD	1	3.25857e+06
Q9HTD7	aspA	Aspartate ammonia-lyase	Q9HTD7	Q9HTD7_C297_M1	1	Carbamidomethyl (C)	C	297	AVKLSKICNDLRLLS	1	23832.1
Q9HTD7	aspA	Aspartate ammonia-lyase	Q9HTD7	Q9HTD7_C403_M1	1	Carbamidomethyl (C)	C	403	ITANVERCHELVEHS	1	17288.3
Q9HTD9	adhA	alcohol dehydrogenase	Q9HTD9	Q9HTD9_C44_M1	1	Carbamidomethyl (C)	C	44	KIEASGVCHTDLHAA	1	585663
Q9HTE2	PA5422	Putative glucose-6-phosphate 1-epimerase	Q9HTE2	Q9HTE2_C33_M1	1	Carbamidomethyl (C)	C	33	VQVDDLACWRIHTAH	1	8905684
Q9HTE2	PA5422	Putative glucose-6-phosphate 1-epimerase	Q9HTE2	Q9HTE2_C85_M1	1	Carbamidomethyl (C)	C	85	VRGGVPVCWPWFGPL	1	112107
Q9HTE3	fdhA	Glutathione-independent formaldehyde dehydrogenase	Q9HTE3	Q9HTE3_C112_M1	1	Carbamidomethyl (C)	C	112	KEQHTGVCLTVNPAR	1	28821.7
Q9HTE4	purU2	Formyltetrahydrofolate deformylase	Q9HTE4	Q9HTE4_C102_M1	1	Carbamidomethyl (C)	C	102	MVSKADHCLNDLLYR	1	368491
Q9HTE4	purU2	Formyltetrahydrofolate deformylase	Q9HTE4	Q9HTE4_C183_M1	1	Carbamidomethyl (C)	C	183	QVLSPELCRRLDGWA	1	42369.2
Q9HTE9	glyA1	Serine hydroxymethyltransferase 1	Q9HTE9	Q9HTE9_C68_M1	1	Carbamidomethyl (C)	C	68	GKRYYGGCEHVDKVE	1	1.57767e+06
Q9HTE9	glyA1	Serine hydroxymethyltransferase 1	Q9HTE9	Q9HTE9_C410_M1	1	Carbamidomethyl (C)	C	410	ATQVAGLCADFPVYR	1	29878.3
Q9HTF0	PA5414	Secreted protein	Q9HTF0	Q9HTF0_C64_M1	1	Carbamidomethyl (C)	C	64	YDFLSRQCGYNDATV	1	3499524
Q9HTF1	ltaE	Low specificity L-threonine aldolase	Q9HTF1	Q9HTF1_C202_M1	1	Carbamidomethyl (C)	C	202	KAGVDVLCFGGTKNG	1	43788332
Q9HTF1	ltaE	Low specificity L-threonine aldolase	Q9HTF1	Q9HTF1_C324_M1	1	Carbamidomethyl (C)	C	324	EGGARFMCSWDTDIE	1	1.20886e+06
Q9HTF1	ltaE	Low specificity L-threonine aldolase	Q9HTF1	Q9HTF1_C187_M2	2	Carbamidomethyl (C)	C	187	NACAFLGCSPAELSW	1	37011.6
Q9HTF1	ltaE	Low specificity L-threonine aldolase	Q9HTF1	Q9HTF1_C182_M2	2	Carbamidomethyl (C)	C	182	GARFSNACAFLGCSP	1	37011.6
Q9HTF2	PA5412	Ferredoxin	Q9HTF2	Q9HTF2_C486_M1	1	Carbamidomethyl (C)	C	486	GAAGRPGCLLQSAPL	1	1.64986e+06
Q9HTF2	PA5412	Ferredoxin	Q9HTF2	Q9HTF2_C432_M1	1	Carbamidomethyl (C)	C	432	GLDLAQPCLTYERYG	1	132148
Q9HTF2	PA5412	Ferredoxin	Q9HTF2	Q9HTF2_C237_M1	1	Carbamidomethyl (C)	C	237	QERLLYRCAVDNFWE	1	64008.3
Q9HTF4	gbcA	Glycine betaine monooxygenase oxygenase subunit	Q9HTF4	Q9HTF4_C98_M1	1	Carbamidomethyl (C)	C	98	VHAFHNVCRHRGSRL	1	646897
Q9HTF4	gbcA	Glycine betaine monooxygenase oxygenase subunit	Q9HTF4	Q9HTF4_C251_M1	1	Carbamidomethyl (C)	C	251	FKDQVAACTSAWDAE	1	347888
Q9HTF4	gbcA	Glycine betaine monooxygenase oxygenase subunit	Q9HTF4	Q9HTF4_C63_M1	1	Carbamidomethyl (C)	C	63	WLIAGMTCEIPAKGN	1	17039.1
Q9HTG0	PA5404	Transmembrane protein	Q9HTG0	Q9HTG0_C50_M1	1	Carbamidomethyl (C)	C	50	CRTQQSQCESLARLE	1	89010.4
Q9HTG0	PA5404	Transmembrane protein	Q9HTG0	Q9HTG0_C122_M2	2	Carbamidomethyl (C)	C	122	DRCFTDICGGTIRRI	1	81622.2
Q9HTG0	PA5404	Transmembrane protein	Q9HTG0	Q9HTG0_C117_M2	2	Carbamidomethyl (C)	C	117	CSSDYDRCFTDICGG	1	81622.2
Q9HTG4	PA5400	Probable electron transfer flavoprotein alpha subunit	Q9HTG4	Q9HTG4_C159_M1	1	Carbamidomethyl (C)	C	159	LLLAAAECAEPVSET	1	19963.7
Q9HTG5	dgcB	DgcB, Dimethylglycine catabolism	Q9HTG5	Q9HTG5_C478_M1	1	Carbamidomethyl (C)	C	478	RFTRIVSCDPHSFHV	1	52793.4
Q9HTG6	dgcA	DgcA, Dimethylglycine catabolism	Q9HTG6	Q9HTG6_C219_M1	1	Carbamidomethyl (C)	C	219	AEVGEDFCVGMRICG	1	42321.3
Q9HTG6	dgcA	DgcA, Dimethylglycine catabolism	Q9HTG6	Q9HTG6_C225_M1	1	Carbamidomethyl (C)	C	225	FCVGMRICGDEFHPD	1	13102.8
Q9HTH0	clsA	Cardiolipin synthase A	Q9HTH0	Q9HTH0_C244_M1	1	Carbamidomethyl (C)	C	244	VVVVDGECGFVGGHN	1	28398.3
Q9HTH4	PA5390	succinyl-diaminopimelate desuccinylase	Q9HTH4	Q9HTH4_C251_M1	1	Carbamidomethyl (C)	C	251	LNIVPAECRFDFEVR	1	248945
Q9HTH7	cdhC	CdhC, Carnitine dehydrogenase-related protein C	Q9HTH7	Q9HTH7_C48_M1	1	Carbamidomethyl (C)	C	48	AGATVAHCHVRDPAT	1	6450.66
Q9HTI2	PA5382	Probable transcriptional regulator	Q9HTI2	Q9HTI2_C240_M1	1	Carbamidomethyl (C)	C	240	AAGLGISCLSRWVVE	1	59072.1
Q9HTI6	PA5378	ABC-type glycine betaine transport system substrate-binding domain-containing protein	Q9HTI6	Q9HTI6_C241_M1	1	Carbamidomethyl (C)	C	241	RKGYAQECANVGQLL	1	6345936
Q9HTI7	PA5377	Probable permease of ABC transporter	Q9HTI7	Q9HTI7_C174_M1	1	Carbamidomethyl (C)	C	174	AAPIRLTCLGIQDVP	1	182757
Q9HTI8	PA5376	Probable ATP-binding component of ABC transporter	Q9HTI8	Q9HTI8_C47_M1	1	Carbamidomethyl (C)	C	47	VLGVEDACLDVNRGE	1	374140
Q9HTI8	PA5376	Probable ATP-binding component of ABC transporter	Q9HTI8	Q9HTI8_C289_M1	1	Carbamidomethyl (C)	C	289	LMRGLDQCIRQNDEI	1	316670
Q9HTI8	PA5376	Probable ATP-binding component of ABC transporter	Q9HTI8	Q9HTI8_C304_M1	1	Carbamidomethyl (C)	C	304	CFDQGRDCWIGLSEG	1	157660
Q9HTI8	PA5376	Probable ATP-binding component of ABC transporter	Q9HTI8	Q9HTI8_C56_M1	1	Carbamidomethyl (C)	C	56	DVNRGEICVLMGLSG	1	91504.6
Q9HTI8	PA5376	Probable ATP-binding component of ABC transporter	Q9HTI8	Q9HTI8_C297_M1	1	Carbamidomethyl (C)	C	297	IRQNDEICFDQGRDC	1	53575.9
Q9HTJ0	betI	HTH-type transcriptional regulator BetI	Q9HTJ0	Q9HTJ0_C138_M1	1	Carbamidomethyl (C)	C	138	HRLYSNLCYQFRRQL	1	755348
Q9HTJ1	betB	NAD/NADP-dependent betaine aldehyde dehydrogenase	Q9HTJ1	Q9HTJ1_C353_M1	1	Carbamidomethyl (C)	C	353	AQKARLLCGGERVTD	1	102227104
Q9HTJ1	betB	NAD/NADP-dependent betaine aldehyde dehydrogenase	Q9HTJ1	Q9HTJ1_C377_M1	1	Carbamidomethyl (C)	C	377	APTVFTDCRDDMTIV	1	22044432
Q9HTJ2	betA	Oxygen-dependent choline dehydrogenase	Q9HTJ2	Q9HTJ2_C97_M1	1	Carbamidomethyl (C)	C	97	SSLINGMCYIRGNAL	1	408360
Q9HTJ2	betA	Oxygen-dependent choline dehydrogenase	Q9HTJ2	Q9HTJ2_C259_M1	1	Carbamidomethyl (C)	C	259	ARREVLVCSGAIASP	1	230628
Q9HTJ6	PA5364	Probable two-component response regulator	Q9HTJ6	Q9HTJ6_C207_M1	1	Carbamidomethyl (C)	C	207	LPQSSMPCVIKAVSL	1	3008677
Q9HTK0	ubiA	4-hydroxybenzoate octaprenyltransferase	Q9HTK0	Q9HTK0_C271_M1	1	Carbamidomethyl (C)	C	271	RDRDPQACFRAFLHN	1	2.4155e+06
Q9HTK0	ubiA	4-hydroxybenzoate octaprenyltransferase	Q9HTK0	Q9HTK0_C70_M1	1	Carbamidomethyl (C)	C	70	ILMRAAGCVINDFAD	1	1.62675e+06
Q9HTK3	glcD	Glycolate oxidase subunit GlcD	Q9HTK3	Q9HTK3_C75_M1	1	Carbamidomethyl (C)	C	75	VQGLLALCHRLKVPV	1	257796
Q9HTK3	glcD	Glycolate oxidase subunit GlcD	Q9HTK3	Q9HTK3_C353_M1	1	Carbamidomethyl (C)	C	353	RISPDYYCMDGSIPR	1	198958
Q9HTK3	glcD	Glycolate oxidase subunit GlcD	Q9HTK3	Q9HTK3_C54_M1	1	Carbamidomethyl (C)	C	54	DGLSAYRCTPLLVAL	1	45608.5
Q9HTK4	glcE	Glycolate oxidase subunit GlcE	Q9HTK4	Q9HTK4_C66_M1	1	Carbamidomethyl (C)	C	66	GIVAYDPCELVITAR	1	160864
Q9HTK4	glcE	Glycolate oxidase subunit GlcE	Q9HTK4	Q9HTK4_C94_M1	1	Carbamidomethyl (C)	C	94	RGGQMLACEAPGFGG	1	159306
Q9HTK5	glcF	Glycolate oxidase iron-sulfur subunit	Q9HTK5	Q9HTK5_C6_M1	1	Carbamidomethyl (C)	C	6	__MQTNLCDSARQRA	1	3.2948e+06
Q9HTK5	glcF	Glycolate oxidase iron-sulfur subunit	Q9HTK5	Q9HTK5_C251_M1	1	Carbamidomethyl (C)	C	251	IVQTASGCGAFVKDY	1	74830.4
Q9HTK5	glcF	Glycolate oxidase iron-sulfur subunit	Q9HTK5	Q9HTK5_C176_M1	1	Carbamidomethyl (C)	C	176	RVLLLEGCVQPALSP	1	54232.1
Q9HTK5	glcF	Glycolate oxidase iron-sulfur subunit	Q9HTK5	Q9HTK5_C85_M2	2	Carbamidomethyl (C)	C	85	CRNCETTCPSGVEYH	1	35490.8
Q9HTK5	glcF	Glycolate oxidase iron-sulfur subunit	Q9HTK5	Q9HTK5_C81_M2	2	Carbamidomethyl (C)	C	81	RCLSCRNCETTCPSG	1	35490.8
Q9HTK6	PA5352	GlcG protein	Q9HTK6	Q9HTK6_C50_M1	1	Carbamidomethyl (C)	C	50	ALERLDGCAPIGAYI	1	206918
Q9HTK7	rubA1	Rubredoxin-1	Q9HTK7	Q9HTK7_C9_M2	2	Carbamidomethyl (C)	C	9	KKWQCVVCGLIYDEA	1	124364
Q9HTK7	rubA1	Rubredoxin-1	Q9HTK7	Q9HTK7_C6_M2	2	Carbamidomethyl (C)	C	6	__MKKWQCVVCGLIY	1	124364
Q9HTK9	alkT	Rubredoxin-NAD(+) reductase	Q9HTK9	Q9HTK9_C324_M1	1	Carbamidomethyl (C)	C	324	VTVKTPACPLVVSPP	1	17580900
Q9HTK9	alkT	Rubredoxin-NAD(+) reductase	Q9HTK9	Q9HTK9_C232_M1	1	Carbamidomethyl (C)	C	232	SDGEVIPCDLVVSAV	1	7911.13
Q9HTL2	PA5346	HDOD domain-containing protein	Q9HTL2	Q9HTL2_C387_M1	1	Carbamidomethyl (C)	C	387	DMPDDLYCALRFQQD	1	199929
Q9HTL2	PA5346	HDOD domain-containing protein	Q9HTL2	Q9HTL2_C110_M1	1	Carbamidomethyl (C)	C	110	PPLTSSPCLYDERLL	1	4019.65
Q9HTL3	recG	ATP-dependent DNA helicase RecG	Q9HTL3	Q9HTL3_C592_M1	1	Carbamidomethyl (C)	C	592	RGSAASHCVLLYHPP	1	129220
Q9HTL4	oxyR	Hydrogen peroxide-inducible genes activator	Q9HTL4	Q9HTL4_C199_M1	1	Carbamidomethyl (C)	C	199	LLLGEGHCFRDQVLE	1	56560
Q9HTL5	PA5343	NAD-dependent epimerase/dehydratase domain-containing protein	Q9HTL5	Q9HTL5_C10_M1	1	Carbamidomethyl (C)	C	10	QTVMIAGCGDVGGRL	1	2786416
Q9HTM0	spoT	guanosine-3',5'-bis(diphosphate) 3'-diphosphatase	Q9HTM0	Q9HTM0_C223_M1	1	Carbamidomethyl (C)	C	223	IQESLVNCLAREGME	1	5584602
Q9HTM0	spoT	guanosine-3',5'-bis(diphosphate) 3'-diphosphatase	Q9HTM0	Q9HTM0_C424_M2	2	Carbamidomethyl (C)	C	424	VGNSCIACRINRRLA	1	136986
Q9HTM0	spoT	guanosine-3',5'-bis(diphosphate) 3'-diphosphatase	Q9HTM0	Q9HTM0_C421_M2	2	Carbamidomethyl (C)	C	421	HTDVGNSCIACRINR	1	136986
Q9HTM0	spoT	guanosine-3',5'-bis(diphosphate) 3'-diphosphatase	Q9HTM0	Q9HTM0_C573_M2	2	Carbamidomethyl (C)	C	573	VLSYAKCCTPIPGDP	1	105309
Q9HTM0	spoT	guanosine-3',5'-bis(diphosphate) 3'-diphosphatase	Q9HTM0	Q9HTM0_C572_M2	2	Carbamidomethyl (C)	C	572	LVLSYAKCCTPIPGD	1	105309
Q9HTM0	spoT	guanosine-3',5'-bis(diphosphate) 3'-diphosphatase	Q9HTM0	Q9HTM0_C598_M1	1	Carbamidomethyl (C)	C	598	MVVHLESCKNISEVR	1	46525.1
Q9HTM1	rpoZ	DNA-directed RNA polymerase subunit omega	Q9HTM1	Q9HTM1_C9_M1	1	Carbamidomethyl (C)	C	9	ARVTVEDCLDNVDNR	1	164096
Q9HTM3	PA5335	YicC family protein	Q9HTM3	Q9HTM3_C64_M1	1	Carbamidomethyl (C)	C	64	LSRGKVECTLRFAEE	1	283629
Q9HTM4	PA5333	DUF4870 domain-containing protein	Q9HTM4	Q9HTM4_C118_M1	1	Carbamidomethyl (C)	C	118	KAYRYPFCLRLIK__	1	17954.6
Q9HTM8	PA5327	Probable oxidoreductase	Q9HTM8	Q9HTM8_C324_M1	1	Carbamidomethyl (C)	C	324	PAEHGPACLREILAL	1	23259.2
Q9HTN2	argB	Acetylglutamate kinase	Q9HTN2	Q9HTN2_C258_M1	1	Carbamidomethyl (C)	C	258	GMLPKIRCALEAVQG	1	1.10079e+06
Q9HTN4	coaC	Coenzyme A biosynthesis bifunctional protein CoaBC	Q9HTN4	Q9HTN4_C180_M1	1	Carbamidomethyl (C)	C	180	LAQRAADCFQRQALT	1	334512
Q9HTN4	coaC	Coenzyme A biosynthesis bifunctional protein CoaBC	Q9HTN4	Q9HTN4_C159_M1	1	Carbamidomethyl (C)	C	159	PAAGSQACGDVGLGR	1	69135.9
Q9HTN5	PA5319	UPF0758 protein PA5319	Q9HTN5	Q9HTN5_C41_M1	1	Carbamidomethyl (C)	C	41	LRTGVTGCSAVELSR	1	16276.4
Q9HTN6	PA5318	DUF2867 domain-containing protein	Q9HTN6	Q9HTN6_C129_M1	1	Carbamidomethyl (C)	C	129	KLVLCFRCTPSASGT	1	16503.7
Q9HTN7	PA5317	Probable binding protein component of ABC dipeptide transporter	Q9HTN7	Q9HTN7_C255_M1	1	Carbamidomethyl (C)	C	255	QKLRRGECQIALSPK	1	5.73024e+06
Q9HTN8	rpmB	Large ribosomal subunit protein bL28	Q9HTN8	Q9HTN8_C5_M1	1	Carbamidomethyl (C)	C	5	___MSRVCQVTGKGP	1	69290.1
Q9HTP1	PA5313	Probable pyridoxal-dependent aminotransferase	Q9HTP1	Q9HTP1_C283_M1	1	Carbamidomethyl (C)	C	283	VVPDLLTCAKGLTNG	1	9277873
Q9HTP1	PA5313	Probable pyridoxal-dependent aminotransferase	Q9HTP1	Q9HTP1_C401_M1	1	Carbamidomethyl (C)	C	401	GYDVFERCFWEHDLM	1	332868
Q9HTP2	PA5312	Probable aldehyde dehydrogenase	Q9HTP2	Q9HTP2_C302_M1	1	Carbamidomethyl (C)	C	302	AFNQGEVCTAGSRLL	1	48657492
Q9HTP2	PA5312	Probable aldehyde dehydrogenase	Q9HTP2	Q9HTP2_C39_M1	1	Carbamidomethyl (C)	C	39	ASGETFDCLSPVDGR	1	3.84694e+06
Q9HTP2	PA5312	Probable aldehyde dehydrogenase	Q9HTP2	Q9HTP2_C54_M1	1	Carbamidomethyl (C)	C	54	FLAKVASCDLADAEQ	1	3.30926e+06
Q9HTP3	PA5311	Probable major facilitator superfamily (MFS) transporter	Q9HTP3	Q9HTP3_C196_M1	1	Carbamidomethyl (C)	C	196	GRGLWAFCRGLPAIA	1	65967.6
Q9HTP5	PA5309	Probable oxidoreductase	Q9HTP5	Q9HTP5_C128_M1	1	Carbamidomethyl (C)	C	128	VEQYAIDCDLRWGYC	1	3653065
Q9HTP5	PA5309	Probable oxidoreductase	Q9HTP5	Q9HTP5_C289_M1	1	Carbamidomethyl (C)	C	289	LPQNMAVCDQRVALD	1	832299
Q9HTP5	PA5309	Probable oxidoreductase	Q9HTP5	Q9HTP5_C245_M1	1	Carbamidomethyl (C)	C	245	AKTLVLGCNAYMNDL	1	53064.1
Q9HTP6	lrp	Leucine-responsive regulatory protein	Q9HTP6	Q9HTP6_C44_M1	1	Carbamidomethyl (C)	C	44	VGLSTTPCTERVRRL	1	7233116
Q9HTP6	lrp	Leucine-responsive regulatory protein	Q9HTP6	Q9HTP6_C105_M1	1	Carbamidomethyl (C)	C	105	KLPHVLECHLVSGHF	1	394069
Q9HTP7	PA5307	Dicarboxylate transport domain-containing protein	Q9HTP7	Q9HTP7_C143_M1	1	Carbamidomethyl (C)	C	143	RFHLDLPCPAGRCEQ	1	296167
Q9HTQ0	dadA1	D-amino acid dehydrogenase 1	Q9HTQ0	Q9HTQ0_C200_M1	1	Carbamidomethyl (C)	C	200	PNDQTGDCQLFTTRL	1	135607152
Q9HTQ0	dadA1	D-amino acid dehydrogenase 1	Q9HTQ0	Q9HTQ0_C389_M1	1	Carbamidomethyl (C)	C	389	TLGWTMACGSGRYLA	1	638377
Q9HTQ0	dadA1	D-amino acid dehydrogenase 1	Q9HTQ0	Q9HTQ0_C118_M1	1	Carbamidomethyl (C)	C	118	LSEYSRDCLDELRAE	1	77342.3
Q9HTQ2	dadX	Alanine racemase, catabolic	Q9HTQ2	Q9HTQ2_C167_M1	1	Carbamidomethyl (C)	C	167	SRADELDCPRTEEQL	1	7.4099e+06
Q9HTQ4	cycB	Cytochrome c5	Q9HTQ4	Q9HTQ4_C42_M1	1	Carbamidomethyl (C)	C	42	VCVQGKECEGVGAVA	1	44847248
Q9HTQ4	cycB	Cytochrome c5	Q9HTQ4	Q9HTQ4_C121_M2	2	Carbamidomethyl (C)	C	121	PKGTCADCSDDELKA	1	14062488
Q9HTQ4	cycB	Cytochrome c5	Q9HTQ4	Q9HTQ4_C118_M2	2	Carbamidomethyl (C)	C	118	AMPPKGTCADCSDDE	1	14062488
Q9HTQ4	cycB	Cytochrome c5	Q9HTQ4	Q9HTQ4_C71_M2	2	Carbamidomethyl (C)	C	71	VGKTCNTCHGTGLLG	1	608377
Q9HTQ4	cycB	Cytochrome c5	Q9HTQ4	Q9HTQ4_C68_M2	2	Carbamidomethyl (C)	C	68	EDIVGKTCNTCHGTG	1	608377
Q9HTQ5	PA5299	Acetyl-CoA hydrolase/transferase C-terminal domain-containing protein	Q9HTQ5	Q9HTQ5_C105_M1	1	Carbamidomethyl (C)	C	105	AQQHYISCNYSHVAR	1	164497
Q9HTQ7	poxB	Pyruvate dehydrogenase (Cytochrome)	Q9HTQ7	Q9HTQ7_C334_M1	1	Carbamidomethyl (C)	C	334	ERSFLDECLEHRERS	1	1.31064e+06
Q9HTQ7	poxB	Pyruvate dehydrogenase (Cytochrome)	Q9HTQ7	Q9HTQ7_C145_M1	1	Carbamidomethyl (C)	C	145	RRVVALACQAALNRR	1	236128
Q9HTQ7	poxB	Pyruvate dehydrogenase (Cytochrome)	Q9HTQ7	Q9HTQ7_C128_M2	2	Carbamidomethyl (C)	C	128	YASCSVFCEQVHSPE	1	47925.4
Q9HTQ7	poxB	Pyruvate dehydrogenase (Cytochrome)	Q9HTQ7	Q9HTQ7_C124_M2	2	Carbamidomethyl (C)	C	124	FKAVYASCSVFCEQV	1	47925.4
Q9HTQ7	poxB	Pyruvate dehydrogenase (Cytochrome)	Q9HTQ7	Q9HTQ7_C22_M1	1	Carbamidomethyl (C)	C	22	EAAGVRHCYGIVGDT	1	12171.4
Q9HTQ7	poxB	Pyruvate dehydrogenase (Cytochrome)	Q9HTQ7	Q9HTQ7_C211_M1	1	Carbamidomethyl (C)	C	211	GIYAGSGCQGAHDLL	1	5908.66
Q9HTQ8	rep	ATP-dependent DNA helicase Rep	Q9HTQ8	Q9HTQ8_C625_M1	1	Carbamidomethyl (C)	C	625	QYGEIIDCSPSRFLD	1	1.1567e+06
Q9HTQ8	rep	ATP-dependent DNA helicase Rep	Q9HTQ8	Q9HTQ8_C286_M1	1	Carbamidomethyl (C)	C	286	STSRILKCANVLIAN	1	818089
Q9HTQ8	rep	ATP-dependent DNA helicase Rep	Q9HTQ8	Q9HTQ8_C44_M1	1	Carbamidomethyl (C)	C	44	IAYLVQQCGIRAQYI	1	679138
Q9HTQ8	rep	ATP-dependent DNA helicase Rep	Q9HTQ8	Q9HTQ8_C436_M1	1	Carbamidomethyl (C)	C	436	KISMYAACDEMGLAE	1	255384
Q9HTQ8	rep	ATP-dependent DNA helicase Rep	Q9HTQ8	Q9HTQ8_C467_M1	1	Carbamidomethyl (C)	C	467	MDGIRRQCAENEPIA	1	115860
Q9HTR0	norM	Probable multidrug resistance protein NorM	Q9HTR0	Q9HTR0_C462_M1	1	Carbamidomethyl (C)	C	462	SEASALNCRAAGRGA	1	11518.2
Q9HTR1	PA5293	Probable transcriptional regulator	Q9HTR1	Q9HTR1_C50_M1	1	Carbamidomethyl (C)	C	50	TLEEHFGCRLFERHG	1	1.67003e+06
Q9HTR3	PA5291	Probable choline transporter	Q9HTR3	Q9HTR3_C554_M1	1	Carbamidomethyl (C)	C	554	TDVARPACEDVAAEL	1	348886
Q9HTR4	PA5290	MCM domain-containing protein	Q9HTR4	Q9HTR4_C437_M1	1	Carbamidomethyl (C)	C	437	LQAMHRNCALAEADR	1	139530
Q9HTS1	PA5283	Probable transcriptional regulator	Q9HTS1	Q9HTS1_C112_M1	1	Carbamidomethyl (C)	C	112	STKLKLGCGWIPDSW	1	56662.4
Q9HTS3	PA5281	Probable hydrolase	Q9HTS3	Q9HTS3_C149_M1	1	Carbamidomethyl (C)	C	149	DYFRFALCAEELGVG	1	1.62597e+06
Q9HTS7	PA5273	Transmembrane protein	Q9HTS7	Q9HTS7_C71_M1	1	Carbamidomethyl (C)	C	71	LREYLLLCRAAGKRM	1	505681
Q9HTS8	cyaA	Adenylate cyclase	Q9HTS8	Q9HTS8_C514_M1	1	Carbamidomethyl (C)	C	514	LVELLAWCHRNGVID	1	173563
Q9HTS8	cyaA	Adenylate cyclase	Q9HTS8	Q9HTS8_C152_M1	1	Carbamidomethyl (C)	C	152	RQELRRKCALIEDWA	1	79324.9
Q9HTT2	corA	Magnesium/cobalt transport protein	Q9HTT2	Q9HTT2_C214_M1	1	Carbamidomethyl (C)	C	214	NSYFRQGCNGWLSEP	1	307561
Q9HTT8	PA5257	HemY N-terminal domain-containing protein	Q9HTT8	Q9HTT8_C371_M1	1	Carbamidomethyl (C)	C	371	FQRSAETCAELGRLL	1	3.87798e+06
Q9HTU2	PA5252	Probable ATP-binding component of ABC transporter	Q9HTU2	Q9HTU2_C58_M1	1	Carbamidomethyl (C)	C	58	LGQDAGDCLLPADWR	1	4602.92
Q9HTU7	PA5247	UPF0178 protein PA5247	Q9HTU7	Q9HTU7_C10_M1	1	Carbamidomethyl (C)	C	10	IWIDADACPKAAKEL	1	8318820
Q9HTU9	PA5245	Glyoxalase	Q9HTU9	Q9HTU9_C136_M1	1	Carbamidomethyl (C)	C	136	GKPVGLICIAPAMAA	1	3.24522e+06
Q9HTU9	PA5245	Glyoxalase	Q9HTU9	Q9HTU9_C112_M1	1	Carbamidomethyl (C)	C	112	FAINGAQCQVQPDVL	1	236159
Q9HTV1	rho	Transcription termination factor Rho	Q9HTV1	Q9HTV1_C165_M1	1	Carbamidomethyl (C)	C	165	TGRVIDLCAPIGKGQ	1	236125
Q9HTV3	ubiD	3-octaprenyl-4-hydroxybenzoate carboxy-lyase	Q9HTV3	Q9HTV3_C36_M1	1	Carbamidomethyl (C)	C	36	VLEMTEVCDRTLRAK	1	698030
Q9HTV3	ubiD	3-octaprenyl-4-hydroxybenzoate carboxy-lyase	Q9HTV3	Q9HTV3_C127_M1	1	Carbamidomethyl (C)	C	127	KVLKDAPCQEVVEEG	1	26316.2
Q9HTV4	PA5236	Probable aromatic hydrocarbon reductase	Q9HTV4	Q9HTV4_C260_M1	1	Carbamidomethyl (C)	C	260	HRVVSDLCGWEGRCG	1	2.078e+06
Q9HTV4	PA5236	Probable aromatic hydrocarbon reductase	Q9HTV4	Q9HTV4_C266_M1	1	Carbamidomethyl (C)	C	266	LCGWEGRCGLLHEAV	1	164244
Q9HTV4	PA5236	Probable aromatic hydrocarbon reductase	Q9HTV4	Q9HTV4_C35_M2	2	Carbamidomethyl (C)	C	35	GYDCPQSCRNGNCHI	1	116287
Q9HTV4	PA5236	Probable aromatic hydrocarbon reductase	Q9HTV4	Q9HTV4_C31_M2	2	Carbamidomethyl (C)	C	31	ARRLGYDCPQSCRNG	1	116287
Q9HTV4	PA5236	Probable aromatic hydrocarbon reductase	Q9HTV4	Q9HTV4_C11_M1	1	Carbamidomethyl (C)	C	11	VLQPSGACLELLPGE	1	30573.4
Q9HTV5	glpT	Glycerol-3-phosphate transporter	Q9HTV5	Q9HTV5_C215_M1	1	Carbamidomethyl (C)	C	215	MRDTPQSCGLPPIEK	1	3414365
Q9HTV9	PA5231	Probable ATP-binding/permease fusion ABC transporter	Q9HTV9	Q9HTV9_C282_M1	1	Carbamidomethyl (C)	C	282	IEAEGLTCRFGDFVA	1	6038106
Q9HTV9	PA5231	Probable ATP-binding/permease fusion ABC transporter	Q9HTV9	Q9HTV9_C311_M1	1	Carbamidomethyl (C)	C	311	GFLGSNGCGKSTTMK	1	668340
Q9HTV9	PA5231	Probable ATP-binding/permease fusion ABC transporter	Q9HTV9	Q9HTV9_C331_M1	1	Carbamidomethyl (C)	C	331	LPASEGTCALFGQPV	1	77636.4
Q9HTW1	PA5229	EVE domain-containing protein	Q9HTW1	Q9HTW1_C55_M1	1	Carbamidomethyl (C)	C	55	FFFYHSSCPQPGIAG	1	66362.7
Q9HTW2	PA5228	5-formyltetrahydrofolate cyclo-ligase	Q9HTW2	Q9HTW2_C173_M1	1	Carbamidomethyl (C)	C	173	LIGLAHECQKVDRLA	1	2.40369e+06
Q9HTW3	zapA	Cell division protein ZapA	Q9HTW3	Q9HTW3_C20_M2	2	Carbamidomethyl (C)	C	20	DKEYCINCPDDERAN	1	183230
Q9HTW3	zapA	Cell division protein ZapA	Q9HTW3	Q9HTW3_C17_M2	2	Carbamidomethyl (C)	C	17	QILDKEYCINCPDDE	1	183230
Q9HTW5	PA5225	UPF0149 protein PA5225	Q9HTW5	Q9HTW5_C171_M1	1	Carbamidomethyl (C)	C	171	PLLLFAECGKPLEPA	1	5.12055e+06
Q9HTW5	PA5225	UPF0149 protein PA5225	Q9HTW5	Q9HTW5_C36_M1	1	Carbamidomethyl (C)	C	36	GHLLGRVCAGAGFDE	1	489020
Q9HTW6	pepP	Aminopeptidase P	Q9HTW6	Q9HTW6_C418_M1	1	Carbamidomethyl (C)	C	418	VVVTRNGCEVLTNGV	1	3.25056e+06
Q9HTW6	pepP	Aminopeptidase P	Q9HTW6	Q9HTW6_C240_M1	1	Carbamidomethyl (C)	C	240	VAAGRNACILHYREN	1	1.05279e+06
Q9HTW6	pepP	Aminopeptidase P	Q9HTW6	Q9HTW6_C78_M1	1	Carbamidomethyl (C)	C	78	HGEYVLFCRERDPER	1	1.03507e+06
Q9HTW7	ubiH	UbiH protein	Q9HTW7	Q9HTW7_C268_M1	1	Carbamidomethyl (C)	C	268	RQVGARHCYPLHLVE	1	2.89676e+06
Q9HTW7	ubiH	UbiH protein	Q9HTW7	Q9HTW7_C132_M1	1	Carbamidomethyl (C)	C	132	PEVVRWHCPAEVKTL	1	686357
Q9HTW7	ubiH	UbiH protein	Q9HTW7	Q9HTW7_C223_M1	1	Carbamidomethyl (C)	C	223	LPLPDNRCALIWTRP	1	133047
Q9HTX0	PA5220	Uncharacterized protein	Q9HTX0	Q9HTX0_C148_M1	1	Carbamidomethyl (C)	C	148	RWLLRENCLPSAQAF	1	458432
Q9HTX2	PA5218	Probable transcriptional regulator	Q9HTX2	Q9HTX2_C9_M1	1	Carbamidomethyl (C)	C	9	LDLRRLRCFAAVAET	1	6668.32
Q9HTX7	gcvP2	Glycine dehydrogenase (decarboxylating) 2	Q9HTX7	Q9HTX7_C623_M1	1	Carbamidomethyl (C)	C	623	MRVVIVECDPRGNVD	1	1.78405e+06
Q9HTX7	gcvP2	Glycine dehydrogenase (decarboxylating) 2	Q9HTX7	Q9HTX7_C813_M1	1	Carbamidomethyl (C)	C	813	NERVAHECILDLRPL	1	1.21621e+06
Q9HTX7	gcvP2	Glycine dehydrogenase (decarboxylating) 2	Q9HTX7	Q9HTX7_C950_M2	2	Carbamidomethyl (C)	C	950	DRNLFCACVPLDDYR	1	294366
Q9HTX7	gcvP2	Glycine dehydrogenase (decarboxylating) 2	Q9HTX7	Q9HTX7_C948_M2	2	Carbamidomethyl (C)	C	948	YGDRNLFCACVPLDD	1	294366
Q9HTX7	gcvP2	Glycine dehydrogenase (decarboxylating) 2	Q9HTX7	Q9HTX7_C180_M1	1	Carbamidomethyl (C)	C	180	RFFVDAHCHPQTVSV	1	176940
Q9HTX7	gcvP2	Glycine dehydrogenase (decarboxylating) 2	Q9HTX7	Q9HTX7_C597_M1	1	Carbamidomethyl (C)	C	597	GDSQRDICLIPASAH	1	85585.4
Q9HTY0	PA5210	Probable secretion pathway ATPase	Q9HTY0	Q9HTY0_C36_M1	1	Carbamidomethyl (C)	C	36	GQEQAEQCLAIRRSA	1	10039475
Q9HTY0	PA5210	Probable secretion pathway ATPase	Q9HTY0	Q9HTY0_C485_M2	2	Carbamidomethyl (C)	C	485	VRTLCPHCKAPMQLA	1	1.48467e+06
Q9HTY0	PA5210	Probable secretion pathway ATPase	Q9HTY0	Q9HTY0_C482_M2	2	Carbamidomethyl (C)	C	482	QRLVRTLCPHCKAPM	1	1.48467e+06
Q9HTY0	PA5210	Probable secretion pathway ATPase	Q9HTY0	Q9HTY0_C520_M2	2	Carbamidomethyl (C)	C	520	QAVGCLECRDTGYRG	1	22611.2
Q9HTY0	PA5210	Probable secretion pathway ATPase	Q9HTY0	Q9HTY0_C517_M2	2	Carbamidomethyl (C)	C	517	GAHQAVGCLECRDTG	1	22611.2
Q9HTY1	PA5209	CYTH domain-containing protein	Q9HTY1	Q9HTY1_C104_M1	1	Carbamidomethyl (C)	C	104	LKKLDDKCWPAALKD	1	166219
Q9HTY1	PA5209	CYTH domain-containing protein	Q9HTY1	Q9HTY1_C162_M1	1	Carbamidomethyl (C)	C	162	GDNQEEICELELELR	1	45854.9
Q9HTY2	PA5208	TIGR00153 family protein	Q9HTY2	Q9HTY2_C28_M1	1	Carbamidomethyl (C)	C	28	HIAKAHECAAGLLPF	1	5519185
Q9HTY4	argE	Acetylornithine deacetylase	Q9HTY4	Q9HTY4_C378_M1	1	Carbamidomethyl (C)	C	378	RRLIQHYCLTPAAD_	1	1.43232e+06
Q9HTY4	argE	Acetylornithine deacetylase	Q9HTY4	Q9HTY4_C107_M1	1	Carbamidomethyl (C)	C	107	RWYGLGSCDMKGFFP	1	411518
Q9HTY4	argE	Acetylornithine deacetylase	Q9HTY4	Q9HTY4_C253_M2	2	Carbamidomethyl (C)	C	253	PNRICGQCSLEFDLR	1	23211.1
Q9HTY4	argE	Acetylornithine deacetylase	Q9HTY4	Q9HTY4_C250_M2	2	Carbamidomethyl (C)	C	250	GDNPNRICGQCSLEF	1	23211.1
Q9HTY4	argE	Acetylornithine deacetylase	Q9HTY4	Q9HTY4_C350_M1	1	Carbamidomethyl (C)	C	350	LGAGDIACAHQPDEH	1	7147.84
Q9HTY6	gshA	Glutamate--cysteine ligase	Q9HTY6	Q9HTY6_C108_M1	1	Carbamidomethyl (C)	C	108	LWSPSMPCELPDEES	1	0.15192
Q9HTY8	PA5201	S1 motif domain-containing protein	Q9HTY8	Q9HTY8_C256_M1	1	Carbamidomethyl (C)	C	256	APGTLHPCEVMIAER	1	34489.1
Q9HTZ0	amgS	histidine kinase	Q9HTZ0	Q9HTZ0_C427_M1	1	Carbamidomethyl (C)	C	427	GGLEARVCLPLGLLL	1	180596
Q9HTZ1	PA5198	Murein tetrapeptide carboxypeptidase	Q9HTZ1	Q9HTZ1_C91_M1	1	Carbamidomethyl (C)	C	91	CLRGGYGCGQLLPGL	1	786346
Q9HTZ1	PA5198	Murein tetrapeptide carboxypeptidase	Q9HTZ1	Q9HTZ1_C253_M2	2	Carbamidomethyl (C)	C	253	CLGSFTDCPRKEVAH	1	732155
Q9HTZ1	PA5198	Murein tetrapeptide carboxypeptidase	Q9HTZ1	Q9HTZ1_C246_M2	2	Carbamidomethyl (C)	C	246	ARQLGAICLGSFTDC	1	732155
Q9HTZ2	rimK	Probable alpha-L-glutamate ligase	Q9HTZ2	Q9HTZ2_C154_M1	1	Carbamidomethyl (C)	C	154	QGIGVVLCETEKAAE	1	218131
Q9HTZ3	PA5196	Putative ATP-dependent zinc protease domain-containing protein	Q9HTZ3	Q9HTZ3_C91_M1	1	Carbamidomethyl (C)	C	91	PVEFTLACRKSMRYR	1	392459
Q9HTZ3	PA5196	Putative ATP-dependent zinc protease domain-containing protein	Q9HTZ3	Q9HTZ3_C49_M1	1	Carbamidomethyl (C)	C	49	LVQRRHRCEAPMVAR	1	184132
Q9HTZ6	hslO	33 kDa chaperonin	Q9HTZ6	Q9HTZ6_C251_M1	1	Carbamidomethyl (C)	C	251	VSLGQADCERLLEEE	1	8601729
Q9HTZ6	hslO	33 kDa chaperonin	Q9HTZ6	Q9HTZ6_C82_M1	1	Carbamidomethyl (C)	C	82	VPLLMVECSSDRQVR	1	1.89411e+06
Q9HTZ6	hslO	33 kDa chaperonin	Q9HTZ6	Q9HTZ6_C234_M2	2	Carbamidomethyl (C)	C	234	PLVFHCSCSRERSAN	1	284035
Q9HTZ6	hslO	33 kDa chaperonin	Q9HTZ6	Q9HTZ6_C232_M2	2	Carbamidomethyl (C)	C	232	PQPLVFHCSCSRERS	1	284035
Q9HTZ7	pckA	Phosphoenolpyruvate carboxykinase (ATP)	Q9HTZ7	Q9HTZ7_C124_M1	1	Carbamidomethyl (C)	C	124	WQNLFGRCLFIEPEQ	1	42868296
Q9HTZ7	pckA	Phosphoenolpyruvate carboxykinase (ATP)	Q9HTZ7	Q9HTZ7_C380_M1	1	Carbamidomethyl (C)	C	380	IKSTFSTCFGAPFFP	1	18962018
Q9HTZ7	pckA	Phosphoenolpyruvate carboxykinase (ATP)	Q9HTZ7	Q9HTZ7_C261_M1	1	Carbamidomethyl (C)	C	261	EGGCYAKCIDLSEKN	1	3.56085e+06
Q9HTZ7	pckA	Phosphoenolpyruvate carboxykinase (ATP)	Q9HTZ7	Q9HTZ7_C162_M1	1	Carbamidomethyl (C)	C	162	DGTNSDGCVILNFAQ	1	1.80747e+06
Q9HTZ7	pckA	Phosphoenolpyruvate carboxykinase (ATP)	Q9HTZ7	Q9HTZ7_C150_M1	1	Carbamidomethyl (C)	C	150	LNVANFECVPERDGT	1	31548.6
Q9HTZ9	PA5190	Probable nitroreductase	Q9HTZ9	Q9HTZ9_C147_M1	1	Carbamidomethyl (C)	C	147	RGQGLDSCPMDGFDF	1	967814
Q9HU01	PA5188	Probable 3-hydroxyacyl-CoA dehydrogenase	Q9HU01	Q9HU01_C321_M1	1	Carbamidomethyl (C)	C	321	DEEILERCLLALVNE	1	415778
Q9HU02	PA5187	Probable acyl-CoA dehydrogenase	Q9HU02	Q9HU02_C263_M1	1	Carbamidomethyl (C)	C	263	GIKGASTCVMNFDGA	1	126945
Q9HU02	PA5187	Probable acyl-CoA dehydrogenase	Q9HU02	Q9HU02_C506_M1	1	Carbamidomethyl (C)	C	506	TGQVLEACARDPQEI	1	59157.9
Q9HU02	PA5187	Probable acyl-CoA dehydrogenase	Q9HU02	Q9HU02_C248_M1	1	Carbamidomethyl (C)	C	248	GERNSLGCGAIEHKM	1	36364.8
Q9HU05	aroQ	Monofunctional chorismate mutase	Q9HU05	Q9HU05_C180_M1	1	Carbamidomethyl (C)	C	180	SRAAGDLCHWAEL__	1	4668748
Q9HU05	aroQ	Monofunctional chorismate mutase	Q9HU05	Q9HU05_C147_M1	1	Carbamidomethyl (C)	C	147	AELRVDDCRPRLNQA	1	624892
Q9HU08	PA5181	Probable oxidoreductase	Q9HU08	Q9HU08_C247_M1	1	Carbamidomethyl (C)	C	247	KRGAQVVCFNPLKER	1	342687
Q9HU08	PA5181	Probable oxidoreductase	Q9HU08	Q9HU08_C514_M1	1	Carbamidomethyl (C)	C	514	RDALILPCLGRTDID	1	34738.3
Q9HU10	PA5179	Probable transcriptional regulator	Q9HU10	Q9HU10_C281_M1	1	Carbamidomethyl (C)	C	281	RSALAEACFEEARNW	1	2.19175e+06
Q9HU10	PA5179	Probable transcriptional regulator	Q9HU10	Q9HU10_C10_M1	1	Carbamidomethyl (C)	C	10	IKQLKFLCALDETRH	1	295570
Q9HU10	PA5179	Probable transcriptional regulator	Q9HU10	Q9HU10_C25_M1	1	Carbamidomethyl (C)	C	25	FGQAAARCHVTQPTL	1	250487
Q9HU10	PA5179	Probable transcriptional regulator	Q9HU10	Q9HU10_C85_M1	1	Carbamidomethyl (C)	C	85	LYAEAAACRGQLVGT	1	22820.7
Q9HU10	PA5179	Probable transcriptional regulator	Q9HU10	Q9HU10_C237_M2	2	Carbamidomethyl (C)	C	237	AVQRGLCCAIMPLGS	1	10028.2
Q9HU10	PA5179	Probable transcriptional regulator	Q9HU10	Q9HU10_C236_M2	2	Carbamidomethyl (C)	C	236	QAVQRGLCCAIMPLG	1	10028.2
Q9HU14	cysQ	3'(2'),5'-bisphosphate nucleotidase CysQ	Q9HU14	Q9HU14_C205_M2	2	Carbamidomethyl (C)	C	205	LAEGAADCYPRLTPT	1	99114.1
Q9HU14	cysQ	3'(2'),5'-bisphosphate nucleotidase CysQ	Q9HU14	Q9HU14_C196_M2	2	Carbamidomethyl (C)	C	196	IGSSLKFCLLAEGAA	1	99114.1
Q9HU15	fabY	Beta-ketoacyl-[acyl-carrier-protein] synthase FabY	Q9HU15	Q9HU15_C528_M1	1	Carbamidomethyl (C)	C	528	QDKPLEVCFINSKGF	1	4336922
Q9HU21	rmlC	dTDP-4-dehydrorhamnose 3,5-epimerase	Q9HU21	Q9HU21_C144_M1	1	Carbamidomethyl (C)	C	144	WAPEHERCIVWNDPE	1	4.13488e+06
Q9HU21	rmlC	dTDP-4-dehydrorhamnose 3,5-epimerase	Q9HU21	Q9HU21_C39_M1	1	Carbamidomethyl (C)	C	39	QRAFEEACGHPVSFV	1	80677.2
Q9HU21	rmlC	dTDP-4-dehydrorhamnose 3,5-epimerase	Q9HU21	Q9HU21_C179_M1	1	Carbamidomethyl (C)	C	179	KAFADADCFP_____	1	65046.2
Q9HU22	rmlA	Glucose-1-phosphate thymidylyltransferase	Q9HU22	Q9HU22_C252_M1	1	Carbamidomethyl (C)	C	252	RQGLKVACPEEIAYR	1	1.43159e+06
Q9HU23	rmlD	dTDP-4-dehydrorhamnose reductase	Q9HU23	Q9HU23_C30_M1	1	Carbamidomethyl (C)	C	30	PLGELLVCDRRRADL	1	24700032
Q9HU24	rmlB	dTDP-glucose 4,6-dehydratase	Q9HU24	Q9HU24_C186_M1	1	Carbamidomethyl (C)	C	186	LPVLTTNCSNNYGPY	1	341768
Q9HU24	rmlB	dTDP-glucose 4,6-dehydratase	Q9HU24	Q9HU24_C232_M1	1	Carbamidomethyl (C)	C	232	WLYVKDHCSAIRRVL	1	46035.1
Q9HU24	rmlB	dTDP-glucose 4,6-dehydratase	Q9HU24	Q9HU24_C266_M1	1	Carbamidomethyl (C)	C	266	LDVVETLCAILDQEQ	1	1964.85
Q9HU28	PA5156	Methyltransferase domain-containing protein	Q9HU28	Q9HU28_C295_M1	1	Carbamidomethyl (C)	C	295	SVRLGEFCPTSLSPR	1	264771
Q9HU28	PA5156	Methyltransferase domain-containing protein	Q9HU28	Q9HU28_C279_M1	1	Carbamidomethyl (C)	C	279	LWLLLDRCLYLVEQG	1	66960.1
Q9HU28	PA5156	Methyltransferase domain-containing protein	Q9HU28	Q9HU28_C137_M2	2	Carbamidomethyl (C)	C	137	QLAVAPCCYNRIPGP	1	45229.9
Q9HU28	PA5156	Methyltransferase domain-containing protein	Q9HU28	Q9HU28_C136_M2	2	Carbamidomethyl (C)	C	136	RQLAVAPCCYNRIPG	1	45229.9
Q9HU28	PA5156	Methyltransferase domain-containing protein	Q9HU28	Q9HU28_C96_M1	1	Carbamidomethyl (C)	C	96	QDVLAADCAERLLPG	1	41208.1
Q9HU38	PA5146	AsmA domain-containing protein	Q9HU38	Q9HU38_C678_M1	1	Carbamidomethyl (C)	C	678	SDMPDPACQVNQRYA	1	3826367
Q9HU38	PA5146	AsmA domain-containing protein	Q9HU38	Q9HU38_C693_M1	1	Carbamidomethyl (C)	C	693	GIEWPLLCRGPLELG	1	3597503
Q9HU39	PA5145	FAD dependent oxidoreductase domain-containing protein	Q9HU39	Q9HU39_C112_M1	1	Carbamidomethyl (C)	C	112	LAANARACGVDDLMP	1	395454
Q9HU39	PA5145	FAD dependent oxidoreductase domain-containing protein	Q9HU39	Q9HU39_C66_M1	1	Carbamidomethyl (C)	C	66	GSLKADLCLEGRERL	1	55591.8
Q9HU39	PA5145	FAD dependent oxidoreductase domain-containing protein	Q9HU39	Q9HU39_C77_M1	1	Carbamidomethyl (C)	C	77	RERLYAWCARHGVGH	1	48915.8
Q9HU40	PA5144	N-acetyltransferase domain-containing protein	Q9HU40	Q9HU40_C78_M1	1	Carbamidomethyl (C)	C	78	AWQLSHLCVRGITRG	1	792657
Q9HU41	hisB	Imidazoleglycerol-phosphate dehydratase	Q9HU41	Q9HU41_C57_M1	1	Carbamidomethyl (C)	C	57	LIDLDIECKGDLHID	1	14919155
Q9HU42	hisH1	Imidazole glycerol phosphate synthase subunit HisH 1	Q9HU42	Q9HU42_C100_M1	1	Carbamidomethyl (C)	C	100	EENDGVDCIGLFPGQ	1	27492.9
Q9HU42	hisH1	Imidazole glycerol phosphate synthase subunit HisH 1	Q9HU42	Q9HU42_C56_M1	1	Carbamidomethyl (C)	C	56	GVGAIRDCMAEIRRL	1	5719.48
Q9HU43	hisA	1-(5-phosphoribosyl)-5-[(5-phosphoribosylamino)methylideneamino] imidazole-4-carboxamide isomerase	Q9HU43	Q9HU43_C178_M1	1	Carbamidomethyl (C)	C	178	KDGMMQGCNVEATAA	1	810101
Q9HU43	hisA	1-(5-phosphoribosyl)-5-[(5-phosphoribosylamino)methylideneamino] imidazole-4-carboxamide isomerase	Q9HU43	Q9HU43_C118_M1	1	Carbamidomethyl (C)	C	118	PEFVGEACRAFPGKV	1	387257
Q9HU43	hisA	1-(5-phosphoribosyl)-5-[(5-phosphoribosylamino)methylideneamino] imidazole-4-carboxamide isomerase	Q9HU43	Q9HU43_C44_M1	1	Carbamidomethyl (C)	C	44	AKWVDGGCRRLHLVD	1	217422
Q9HU43	hisA	1-(5-phosphoribosyl)-5-[(5-phosphoribosylamino)methylideneamino] imidazole-4-carboxamide isomerase	Q9HU43	Q9HU43_C14_M1	1	Carbamidomethyl (C)	C	14	IDLKDGACVRLRQGL	1	9142.72
Q9HU44	hisF1	Imidazole glycerol phosphate synthase subunit hisF1	Q9HU44	Q9HU44_C125_M1	1	Carbamidomethyl (C)	C	125	ADRFGSQCIVVAIDA	1	142211
Q9HU45	PA5139	Solute-binding protein family 3/N-terminal domain-containing protein	Q9HU45	Q9HU45_C72_M1	1	Carbamidomethyl (C)	C	72	CERAQIECQLILRFP	1	864873
Q9HU48	PA5136	Exo-alpha-sialidase	Q9HU48	Q9HU48_C61_M1	1	Carbamidomethyl (C)	C	61	QRAMEQFCTGVRATP	1	32516.1
Q9HU51	PA5133	Peptidase M23 domain-containing protein	Q9HU51	Q9HU51_C424_M1	1	Carbamidomethyl (C)	C	424	PADPTTWCRAQG___	1	515173
Q9HU53	gpmI	2,3-bisphosphoglycerate-independent phosphoglycerate mutase	Q9HU53	Q9HU53_C425_M2	2	Carbamidomethyl (C)	C	425	AVECLDTCMGRIVEA	1	6394248
Q9HU53	gpmI	2,3-bisphosphoglycerate-independent phosphoglycerate mutase	Q9HU53	Q9HU53_C421_M2	2	Carbamidomethyl (C)	C	421	AAVKAVECLDTCMGR	1	6394248
Q9HU53	gpmI	2,3-bisphosphoglycerate-independent phosphoglycerate mutase	Q9HU53	Q9HU53_C466_M1	1	Carbamidomethyl (C)	C	466	QAHTAHTCEPVPFVY	1	257747
Q9HU55	grx	Glutaredoxin	Q9HU55	Q9HU55_C34_M1	1	Carbamidomethyl (C)	C	34	VDFQEIACDGKPELR	1	2.53063e+06
Q9HU55	grx	Glutaredoxin	Q9HU55	Q9HU55_C66_M1	1	Carbamidomethyl (C)	C	66	GETHVGGCDDLHALE	1	796961
Q9HU56	secB	Protein-export protein SecB	Q9HU56	Q9HU56_C109_M1	1	Carbamidomethyl (C)	C	109	SHTLGAFCPNILFPY	1	677360
Q9HU57	trmL	tRNA (cytidine(34)-2'-O)-methyltransferase	Q9HU57	Q9HU57_C66_M1	1	Carbamidomethyl (C)	C	66	RYPYLQSCLEALGQP	1	7317385
Q9HU64	PA5120	Secreted protein	Q9HU64	Q9HU64_C116_M1	1	Carbamidomethyl (C)	C	116	VSRAPWQCDGIDDRD	1	706618
Q9HU64	PA5120	Secreted protein	Q9HU64	Q9HU64_C58_M1	1	Carbamidomethyl (C)	C	58	SRDMRRYCGALLAPG	1	244544
Q9HU64	PA5120	Secreted protein	Q9HU64	Q9HU64_C46_M1	1	Carbamidomethyl (C)	C	46	ERGDSGDCGDIDSRD	1	170101
Q9HU65	glnA	Glutamine synthetase	Q9HU65	Q9HU65_C242_M1	1	Carbamidomethyl (C)	C	242	EVQTLKYCVHNVADA	1	196544640
Q9HU65	glnA	Glutamine synthetase	Q9HU65	Q9HU65_C197_M1	1	Carbamidomethyl (C)	C	197	HEIRTAMCNALEEMG	1	2.54498e+06
Q9HU65	glnA	Glutamine synthetase	Q9HU65	Q9HU65_C412_M1	1	Carbamidomethyl (C)	C	412	AKEIPQVCGSLKEAL	1	13937.3
Q9HU66	thiI	tRNA sulfurtransferase	Q9HU66	Q9HU66_C457_M1	1	Carbamidomethyl (C)	C	457	NRQYLLYCDKGVMSR	1	1.88713e+06
Q9HU66	thiI	tRNA sulfurtransferase	Q9HU66	Q9HU66_C346_M1	1	Carbamidomethyl (C)	C	346	ARHMPEYCGVISVNP	1	1.03216e+06
Q9HU69	PA5115	Methyltransferase domain-containing protein	Q9HU69	Q9HU69_C162_M1	1	Carbamidomethyl (C)	C	162	LEAELPECEVLLARE	1	2.88235e+06
Q9HU69	PA5115	Methyltransferase domain-containing protein	Q9HU69	Q9HU69_C185_M1	1	Carbamidomethyl (C)	C	185	RFHTGAACVVQFIAR	1	229034
Q9HU70	PA5114	DUF2339 domain-containing protein	Q9HU70	Q9HU70_C582_M1	1	Carbamidomethyl (C)	C	582	LADWEPACRPLLAAA	1	272107
Q9HU72	gloA	Lactoylglutathione lyase	Q9HU72	Q9HU72_C130_M2	2	Carbamidomethyl (C)	C	130	VPDLVAACERFETLG	1	40662.5
Q9HU72	gloA	Lactoylglutathione lyase	Q9HU72	Q9HU72_C120_M2	2	Carbamidomethyl (C)	C	120	PRGFGHICFSVPDLV	1	40662.5
Q9HU72	gloA	Lactoylglutathione lyase	Q9HU72	Q9HU72_C12_M1	1	Carbamidomethyl (C)	C	12	TEVQPGICMEPDAIT	1	20590.6
Q9HU73	fbp	Fructose-1,6-bisphosphatase class 1	Q9HU73	Q9HU73_C135_M1	1	Carbamidomethyl (C)	C	135	TIFSVLRCPNEYLNQ	1	30605144
Q9HU75	PA5108	Lipoprotein SmpA/OmlA domain-containing protein	Q9HU75	Q9HU75_C58_M2	2	Carbamidomethyl (C)	C	58	GALGMSSCTWGDEKA	1	4991.29
Q9HU75	PA5108	Lipoprotein SmpA/OmlA domain-containing protein	Q9HU75	Q9HU75_C49_M2	2	Carbamidomethyl (C)	C	49	ILGKPTECSGALGMS	1	4991.29
Q9HU76	blc	Outer membrane lipoprotein Blc	Q9HU76	Q9HU76_C78_M1	1	Carbamidomethyl (C)	C	78	SIQVINRCLTLDGDW	1	368204
Q9HU76	blc	Outer membrane lipoprotein Blc	Q9HU76	Q9HU76_C57_M1	1	Carbamidomethyl (C)	C	57	PMFFQRNCAQSEAHY	1	60349.7
Q9HU77	hutF	Formimidoylglutamate deiminase	Q9HU77	Q9HU77_C204_M1	1	Carbamidomethyl (C)	C	204	AGHSLGLCFHSLRAV	1	2854229
Q9HU77	hutF	Formimidoylglutamate deiminase	Q9HU77	Q9HU77_C266_M1	1	Carbamidomethyl (C)	C	266	VAVDQRWCLVHATHA	1	275735
Q9HU78	hutC	Histidine utilization repressor	Q9HU78	Q9HU78_C113_M1	1	Carbamidomethyl (C)	C	113	ARGHRHRCQVITLGE	1	2.34892e+06
Q9HU79	PA5104	HutD family protein	Q9HU79	Q9HU79_C168_M2	2	Carbamidomethyl (C)	C	168	LAAHDCLCAEGLQGL	1	72191.3
Q9HU79	PA5104	HutD family protein	Q9HU79	Q9HU79_C166_M2	2	Carbamidomethyl (C)	C	166	GQLAAHDCLCAEGLQ	1	72191.3
Q9HU82	PA5101	Phosphate ABC transporter substrate-binding protein	Q9HU82	Q9HU82_C31_M1	1	Carbamidomethyl (C)	C	31	ATFIGEVCRRLGVRR	1	202699
Q9HU83	hutU	Urocanate hydratase	Q9HU83	Q9HU83_C544_M1	1	Carbamidomethyl (C)	C	544	GYQVAIDCAKEQGLN	1	4.06637e+06
Q9HU83	hutU	Urocanate hydratase	Q9HU83	Q9HU83_C411_M1	1	Carbamidomethyl (C)	C	411	QGLPARICWVGLGLR	1	2731.64
Q9HU85	hutH	Histidine ammonia-lyase	Q9HU85	Q9HU85_C292_M2	2	Carbamidomethyl (C)	C	292	QPQVMGACLTQMRQA	1	84312.5
Q9HU85	hutH	Histidine ammonia-lyase	Q9HU85	Q9HU85_C284_M2	2	Carbamidomethyl (C)	C	284	QDPYSLRCQPQVMGA	1	84312.5
Q9HU90	PA5093	Probable histidine/phenylalanine ammonia-lyase	Q9HU90	Q9HU90_C291_M1	1	Carbamidomethyl (C)	C	291	IPQIHGACRDQLAHA	1	191093
Q9HU90	PA5093	Probable histidine/phenylalanine ammonia-lyase	Q9HU90	Q9HU90_C89_M1	1	Carbamidomethyl (C)	C	89	NTLLSHACGVGEPLR	1	40915.6
Q9HU90	PA5093	Probable histidine/phenylalanine ammonia-lyase	Q9HU90	Q9HU90_C105_M1	1	Carbamidomethyl (C)	C	105	EQTRAIICAAVANYS	1	32972.3
Q9HU91	hutI	Imidazolonepropionase	Q9HU91	Q9HU91_C330_M1	1	Carbamidomethyl (C)	C	330	RLMLNMACTLFRLTP	1	59591.8
Q9HU91	hutI	Imidazolonepropionase	Q9HU91	Q9HU91_C8_M1	1	Carbamidomethyl (C)	C	8	MKRLWQHCHAATLKG	1	28724
Q9HU92	hutG	N-formylglutamate deformylase	Q9HU92	Q9HU92_C187_M1	1	Carbamidomethyl (C)	C	187	AARLEAVCAAAEGYS	1	5683361
Q9HU92	hutG	N-formylglutamate deformylase	Q9HU92	Q9HU92_C175_M1	1	Carbamidomethyl (C)	C	175	GTNAGASCDPALAAR	1	246364
Q9HU98	PA5085	Probable transcriptional regulator	Q9HU98	Q9HU98_C138_M1	1	Carbamidomethyl (C)	C	138	ARYPQSGCELATLHS	1	713772
Q9HUA1	PA5082	Probable binding protein component of ABC transporter	Q9HUA1	Q9HUA1_C108_M1	1	Carbamidomethyl (C)	C	108	NGTVDLECGSTGVTA	1	2600.67
Q9HUA3	PA5080	Proline iminopeptidase	Q9HUA3	Q9HUA3_C48_M1	1	Carbamidomethyl (C)	C	48	HGGPGSGCDALSRRF	1	626219
Q9HUA6	opgH	Glucans biosynthesis glucosyltransferase H	Q9HUA6	Q9HUA6_C433_M1	1	Carbamidomethyl (C)	C	433	MQPFIDHCALAPLPG	1	5.19192e+06
Q9HUA6	opgH	Glucans biosynthesis glucosyltransferase H	Q9HUA6	Q9HUA6_C254_M1	1	Carbamidomethyl (C)	C	254	TAIVMPICNEDVPRV	1	3613742
Q9HUA6	opgH	Glucans biosynthesis glucosyltransferase H	Q9HUA6	Q9HUA6_C335_M1	1	Carbamidomethyl (C)	C	335	SGNIDDFCRRWGGDY	1	1.3777e+06
Q9HUA6	opgH	Glucans biosynthesis glucosyltransferase H	Q9HUA6	Q9HUA6_C494_M1	1	Carbamidomethyl (C)	C	494	LKRDRRWCHGNLMNF	1	91396.8
Q9HUA6	opgH	Glucans biosynthesis glucosyltransferase H	Q9HUA6	Q9HUA6_C764_M1	1	Carbamidomethyl (C)	C	764	PLLNALACAMGTARH	1	80945.8
Q9HUA9	PA5074	Probable ATP-binding component of ABC transporter	Q9HUA9	Q9HUA9_C156_M1	1	Carbamidomethyl (C)	C	156	VAIARALCMDPKVML	1	262081
Q9HUB2	PA5071	Ribosomal RNA small subunit methyltransferase E	Q9HUB2	Q9HUB2_C180_M1	1	Carbamidomethyl (C)	C	180	HPGPWPACPRAVEKP	1	18431.6
Q9HUB8	ubiB	Probable protein kinase UbiB	Q9HUB8	Q9HUB8_C368_M1	1	Carbamidomethyl (C)	C	368	EAAIRTVCEPIFEKP	1	2902985
Q9HUB9	ubiJ	Ubiquinone biosynthesis accessory factor UbiJ	Q9HUB9	Q9HUB9_C43_M1	1	Carbamidomethyl (C)	C	43	AKVIEVDCLSPPLRV	1	10473930
Q9HUB9	ubiJ	Ubiquinone biosynthesis accessory factor UbiJ	Q9HUB9	Q9HUB9_C71_M1	1	Carbamidomethyl (C)	C	71	QHEAEVDCTLRAPAG	1	882522
Q9HUC5	hslU	ATP-dependent protease ATPase subunit HslU	Q9HUC5	Q9HUC5_C288_M1	1	Carbamidomethyl (C)	C	288	LLPLIEGCTVNTKLG	1	8299274
Q9HUC8	argS	Arginine--tRNA ligase	Q9HUC8	Q9HUC8_C227_M1	1	Carbamidomethyl (C)	C	227	LQAGDPDCLRLWTRF	1	25064636
Q9HUC8	argS	Arginine--tRNA ligase	Q9HUC8	Q9HUC8_C242_M1	1	Carbamidomethyl (C)	C	242	NEISLSHCQKVYDRL	1	125402
Q9HUC9	priA	Primosomal protein N'	Q9HUC9	Q9HUC9_C85_M1	1	Carbamidomethyl (C)	C	85	PAHLLELCRWTAQYY	1	294998
Q9HUC9	priA	Primosomal protein N'	Q9HUC9	Q9HUC9_C701_M1	1	Carbamidomethyl (C)	C	701	RAQLLLQCMSRAPLH	1	161510
Q9HUC9	priA	Primosomal protein N'	Q9HUC9	Q9HUC9_C483_M2	2	Carbamidomethyl (C)	C	483	PPMNCPQCGKLDLRP	1	3407.92
Q9HUC9	priA	Primosomal protein N'	Q9HUC9	Q9HUC9_C480_M2	2	Carbamidomethyl (C)	C	480	RQRPPMNCPQCGKLD	1	3407.92
Q9HUD0	rpmE	Large ribosomal subunit protein bL31	Q9HUD0	Q9HUD0_C18_M2	2	Carbamidomethyl (C)	C	18	AIEATCSCGNVIKTR	1	32126258
Q9HUD0	rpmE	Large ribosomal subunit protein bL31	Q9HUD0	Q9HUD0_C16_M2	2	Carbamidomethyl (C)	C	16	YEAIEATCSCGNVIK	1	32126258
Q9HUD0	rpmE	Large ribosomal subunit protein bL31	Q9HUD0	Q9HUD0_C40_M3	3	Carbamidomethyl (C)	C	40	HLDVCSECHPFYTGK	1	2.87617e+06
Q9HUD0	rpmE	Large ribosomal subunit protein bL31	Q9HUD0	Q9HUD0_C37_M3	3	Carbamidomethyl (C)	C	37	KPIHLDVCSECHPFY	1	2.87617e+06
Q9HUD0	rpmE	Large ribosomal subunit protein bL31	Q9HUD0	Q9HUD0_C29_M3	3	Carbamidomethyl (C)	C	29	IKTRSTLCKPIHLDV	1	2.87617e+06
Q9HUD0	rpmE	Large ribosomal subunit protein bL31	Q9HUD0	Q9HUD0_C29_M1	1	Carbamidomethyl (C)	C	29	IKTRSTLCKPIHLDV	0.991892	93753.3
Q9HUD3	PA5046	Malic enzyme	Q9HUD3	Q9HUD3_C361_M1	1	Carbamidomethyl (C)	C	361	QPVPEDVCAAYGVDK	1	49164280
Q9HUD3	PA5046	Malic enzyme	Q9HUD3	Q9HUD3_C283_M1	1	Carbamidomethyl (C)	C	283	PNPIVFACSNPDPEI	1	8.04578e+06
Q9HUD3	PA5046	Malic enzyme	Q9HUD3	Q9HUD3_C201_M2	2	Carbamidomethyl (C)	C	201	AGAAAISCMKLLVSM	1	4.27738e+06
Q9HUD3	PA5046	Malic enzyme	Q9HUD3	Q9HUD3_C191_M2	2	Carbamidomethyl (C)	C	191	LEEAKIVCLGAGAAA	1	4.27738e+06
Q9HUD3	PA5046	Malic enzyme	Q9HUD3	Q9HUD3_C142_M1	1	Carbamidomethyl (C)	C	142	EDIKAPECFEIERAL	1	804030
Q9HUD5	gltB	Glutamate synthase large chain	Q9HUD5	Q9HUD5_C644_M1	1	Carbamidomethyl (C)	C	644	LVQTGLRCDSNILVE	1	944453
Q9HUD5	gltB	Glutamate synthase large chain	Q9HUD5	Q9HUD5_C180_M1	1	Carbamidomethyl (C)	C	180	ADSDHYICSFSHKTI	1	934490
Q9HUD5	gltB	Glutamate synthase large chain	Q9HUD5	Q9HUD5_C352_M1	1	Carbamidomethyl (C)	C	352	TDGRYAVCLLDRNGL	1	846390
Q9HUD5	gltB	Glutamate synthase large chain	Q9HUD5	Q9HUD5_C58_M1	1	Carbamidomethyl (C)	C	58	DGKTGDGCGLLIQKP	1	236404
Q9HUD5	gltB	Glutamate synthase large chain	Q9HUD5	Q9HUD5_C1376_M3	3	Carbamidomethyl (C)	C	1376	YMTGGFVCVLGKTGY	1	25181.1
Q9HUD5	gltB	Glutamate synthase large chain	Q9HUD5	Q9HUD5_C1367_M3	3	Carbamidomethyl (C)	C	1367	EGTGDHCCEYMTGGF	1	25181.1
Q9HUD5	gltB	Glutamate synthase large chain	Q9HUD5	Q9HUD5_C1366_M3	3	Carbamidomethyl (C)	C	1366	VEGTGDHCCEYMTGG	1	25181.1
Q9HUD5	gltB	Glutamate synthase large chain	Q9HUD5	Q9HUD5_C1101_M1	1	Carbamidomethyl (C)	C	1101	APMIALGCKYLRICH	1	20567
Q9HUD5	gltB	Glutamate synthase large chain	Q9HUD5	Q9HUD5_C1329_M1	1	Carbamidomethyl (C)	C	1329	SAIVGNTCLYGATGG	1	0.241277
Q9HUE1	PA5028	AAA domain-containing protein	Q9HUE1	Q9HUE1_C19_M1	1	Carbamidomethyl (C)	C	19	VGKSSIACNLAAVSA	1	10165225
Q9HUE1	PA5028	AAA domain-containing protein	Q9HUE1	Q9HUE1_C230_M1	1	Carbamidomethyl (C)	C	230	MRESHQACTPLIFLE	1	3.01369e+06
Q9HUE1	PA5028	AAA domain-containing protein	Q9HUE1	Q9HUE1_C155_M2	2	Carbamidomethyl (C)	C	155	RCLIPFDCDSFSRQA	1	1109273
Q9HUE1	PA5028	AAA domain-containing protein	Q9HUE1	Q9HUE1_C149_M2	2	Carbamidomethyl (C)	C	149	ALIAADRCLIPFDCD	1	1109273
Q9HUE2	PA5027	UspA domain-containing protein	Q9HUE2	Q9HUE2_C147_M2	2	Carbamidomethyl (C)	C	147	LDFSQCACTALRQAY	1	2.57849e+06
Q9HUE2	PA5027	UspA domain-containing protein	Q9HUE2	Q9HUE2_C145_M2	2	Carbamidomethyl (C)	C	145	SALDFSQCACTALRQ	1	2.57849e+06
Q9HUE4	metY	Homocysteine synthase	Q9HUE4	Q9HUE4_C188_M1	1	Carbamidomethyl (C)	C	188	TVATPVLCRPFEHGA	1	6728254
Q9HUE4	metY	Homocysteine synthase	Q9HUE4	Q9HUE4_C149_M1	1	Carbamidomethyl (C)	C	149	ERTKAVFCETIGNPA	1	170937
Q9HUE4	metY	Homocysteine synthase	Q9HUE4	Q9HUE4_C375_M1	1	Carbamidomethyl (C)	C	375	GDAKSLACHPASTTH	1	160616
Q9HUE4	metY	Homocysteine synthase	Q9HUE4	Q9HUE4_C295_M1	1	Carbamidomethyl (C)	C	295	ALRMERHCDNALAVA	1	131098
Q9HUE6	selO	Protein adenylyltransferase SelO	Q9HUE6	Q9HUE6_C155_M1	1	Carbamidomethyl (C)	C	155	IPSSRALCVIGSSTP	1	56962.3
Q9HUE9	PA5020	Probable acyl-CoA dehydrogenase	Q9HUE9	Q9HUE9_C554_M1	1	Carbamidomethyl (C)	C	554	EGLARGDCADADFYR	1	844793
Q9HUE9	PA5020	Probable acyl-CoA dehydrogenase	Q9HUE9	Q9HUE9_C406_M1	1	Carbamidomethyl (C)	C	406	KSWPSEFCLKANELA	1	57260.4
Q9HUE9	PA5020	Probable acyl-CoA dehydrogenase	Q9HUE9	Q9HUE9_C275_M1	1	Carbamidomethyl (C)	C	275	NFGDNGACVGYLVGK	1	16671.7
Q9HUF1	msrA	Peptide methionine sulfoxide reductase MsrA	Q9HUF1	Q9HUF1_C212_M2	2	Carbamidomethyl (C)	C	212	GLGGTGVCLPA____	1	1.41582e+06
Q9HUF1	msrA	Peptide methionine sulfoxide reductase MsrA	Q9HUF1	Q9HUF1_C204_M2	2	Carbamidomethyl (C)	C	204	AKNPNGYCGLGGTGV	1	1.41582e+06
Q9HUF2	PA5017	EAL domain-containing protein	Q9HUF2	Q9HUF2_C537_M1	1	Carbamidomethyl (C)	C	537	LARRLRSCLGDGATL	1	487980
Q9HUF2	PA5017	EAL domain-containing protein	Q9HUF2	Q9HUF2_C304_M1	1	Carbamidomethyl (C)	C	304	GEVVGVLCLEHAGEN	1	253170
Q9HUF2	PA5017	EAL domain-containing protein	Q9HUF2	Q9HUF2_C869_M1	1	Carbamidomethyl (C)	C	869	AFLRRNRCDIGQGYL	1	11865.4
Q9HUF4	glnE	Bifunctional glutamine synthetase adenylyltransferase/adenylyl-removing enzyme	Q9HUF4	Q9HUF4_C100_M1	1	Carbamidomethyl (C)	C	100	LQARLEDCADEDELG	1	2.06943e+06
Q9HUF4	glnE	Bifunctional glutamine synthetase adenylyltransferase/adenylyl-removing enzyme	Q9HUF4	Q9HUF4_C159_M1	1	Carbamidomethyl (C)	C	159	EWLHRRQCEQFGTPI	1	1.92935e+06
Q9HUF4	glnE	Bifunctional glutamine synthetase adenylyltransferase/adenylyl-removing enzyme	Q9HUF4	Q9HUF4_C136_M1	1	Carbamidomethyl (C)	C	136	RAALAETCRDLSALA	1	1.59999e+06
Q9HUF4	glnE	Bifunctional glutamine synthetase adenylyltransferase/adenylyl-removing enzyme	Q9HUF4	Q9HUF4_C704_M1	1	Carbamidomethyl (C)	C	704	LRADGTPCDPDFVIV	1	828953
Q9HUF4	glnE	Bifunctional glutamine synthetase adenylyltransferase/adenylyl-removing enzyme	Q9HUF4	Q9HUF4_C583_M1	1	Carbamidomethyl (C)	C	583	LERLLTLCAASPMVA	1	49547.9
Q9HUF5	waaC	Lipopolysaccharide heptosyltransferase 1	Q9HUF5	Q9HUF5_C331_M1	1	Carbamidomethyl (C)	C	331	LKREQPLCFTRLNPQ	1	828462
Q9HUF5	waaC	Lipopolysaccharide heptosyltransferase 1	Q9HUF5	Q9HUF5_C310_M1	1	Carbamidomethyl (C)	C	310	APCLKKTCTYQPTEE	1	480826
Q9HUF7	waaP	Lipopolysaccharide core heptose(I) kinase WaaP	Q9HUF7	Q9HUF7_C167_M2	2	Carbamidomethyl (C)	C	167	NHRDCYICHFLLHTD	1	144510
Q9HUF7	waaP	Lipopolysaccharide core heptose(I) kinase WaaP	Q9HUF7	Q9HUF7_C164_M2	2	Carbamidomethyl (C)	C	164	AGVNHRDCYICHFLL	1	144510
Q9HUF9	PA5006	Serine/threonine protein kinase	Q9HUF9	Q9HUF9_C386_M1	1	Carbamidomethyl (C)	C	386	IIARFKPCLDMPDGA	1	5955183
Q9HUF9	PA5006	Serine/threonine protein kinase	Q9HUF9	Q9HUF9_C251_M1	1	Carbamidomethyl (C)	C	251	LRKVGRDCSLFSVVR	1	32785.5
Q9HUG0	PA5005	Probable carbamoyl transferase	Q9HUG0	Q9HUG0_C437_M1	1	Carbamidomethyl (C)	C	437	GGRSILGCPSVPGVA	1	48562516
Q9HUG0	PA5005	Probable carbamoyl transferase	Q9HUG0	Q9HUG0_C145_M1	1	Carbamidomethyl (C)	C	145	HASSAYHCSGFKEKT	1	3.9665e+06
Q9HUG0	PA5005	Probable carbamoyl transferase	Q9HUG0	Q9HUG0_C116_M1	1	Carbamidomethyl (C)	C	116	YYKRIEWCLQQLGFD	1	847558
Q9HUG0	PA5005	Probable carbamoyl transferase	Q9HUG0	Q9HUG0_C319_M1	1	Carbamidomethyl (C)	C	319	KVAFAGGCALNVKLN	1	328412
Q9HUG0	PA5005	Probable carbamoyl transferase	Q9HUG0	Q9HUG0_C386_M1	1	Carbamidomethyl (C)	C	386	NEDVIAACARHEARP	1	59543.3
Q9HUG1	PA5004	Probable glycosyl transferase	Q9HUG1	Q9HUG1_C247_M1	1	Carbamidomethyl (C)	C	247	EQLKDLACELGIGER	1	6626931
Q9HUG1	PA5004	Probable glycosyl transferase	Q9HUG1	Q9HUG1_C378_M1	1	Carbamidomethyl (C)	C	378	GFASESAC_______	1	1.71456e+06
Q9HUG1	PA5004	Probable glycosyl transferase	Q9HUG1	Q9HUG1_C55_M1	1	Carbamidomethyl (C)	C	55	DPEVAARCASDEVLF	1	363879
Q9HUG2	PA5003	GNAT family N-acetyltransferase	Q9HUG2	Q9HUG2_C290_M1	1	Carbamidomethyl (C)	C	290	REYKDRWCHPSPVFQ	1	810171
Q9HUH1	PA4994	Probable acyl-CoA dehydrogenase	Q9HUH1	Q9HUH1_C226_M1	1	Carbamidomethyl (C)	C	226	ASISFNDCRVPAANL	1	103846
Q9HUH3	PA4992	NADP-dependent oxidoreductase domain-containing protein	Q9HUH3	Q9HUH3_C184_M1	1	Carbamidomethyl (C)	C	184	RALREGDCAMVTYNL	1	340604
Q9HUH4	PA4991	Probable FAD-dependent oxidoreductase PA4991	Q9HUH4	Q9HUH4_C81_M1	1	Carbamidomethyl (C)	C	81	MPRRWRACLGSDGEL	1	10641957
Q9HUH4	PA4991	Probable FAD-dependent oxidoreductase PA4991	Q9HUH4	Q9HUH4_C190_M1	1	Carbamidomethyl (C)	C	190	GRELAGLCVDGREIR	1	371289
Q9HUH4	PA4991	Probable FAD-dependent oxidoreductase PA4991	Q9HUH4	Q9HUH4_C245_M1	1	Carbamidomethyl (C)	C	245	LKPLYAHCLGAGPKP	1	58090.2
Q9HUH7	waaA	3-deoxy-D-manno-octulosonic acid transferase	Q9HUH7	Q9HUH7_C104_M1	1	Carbamidomethyl (C)	C	104	FGEQVRHCYLPYDLP	1	420327
Q9HUH7	waaA	3-deoxy-D-manno-octulosonic acid transferase	Q9HUH7	Q9HUH7_C282_M1	1	Carbamidomethyl (C)	C	282	FAGVHELCRREGFAT	1	230674
Q9HUH9	PA4986	Probable oxidoreductase	Q9HUH9	Q9HUH9_C363_M1	1	Carbamidomethyl (C)	C	363	HRGYPISCIQHPETG	1	82990.3
Q9HUI2	aruR	Transcriptional regulatory protein AruR	Q9HUI2	Q9HUI2_C101_M1	1	Carbamidomethyl (C)	C	101	DRIVGLECGADDYVI	1	28367.2
Q9HUI8	aruI	Probable 2-ketoarginine decarboxylase AruI	Q9HUI8	Q9HUI8_C216_M1	1	Carbamidomethyl (C)	C	216	RPGRGVPCSEALRAA	1	174598
Q9HUI8	aruI	Probable 2-ketoarginine decarboxylase AruI	Q9HUI8	Q9HUI8_C139_M1	1	Carbamidomethyl (C)	C	139	SLGKGWGCLHETQDQ	1	75798.8
Q9HUI9	aruH	Arginine--pyruvate transaminase AruH	Q9HUI9	Q9HUI9_C385_M1	1	Carbamidomethyl (C)	C	385	ACRRIALCAAELLGQ	1	319170
Q9HUI9	aruH	Arginine--pyruvate transaminase AruH	Q9HUI9	Q9HUI9_C306_M1	1	Carbamidomethyl (C)	C	306	RRDLVIECLADSPGL	1	80139.4
Q9HUJ0	PA4975	NAD(P)H quinone oxidoreductase	Q9HUJ0	Q9HUJ0_C122_M1	1	Carbamidomethyl (C)	C	122	RVLVSGVCYGGKRFY	1	526203
Q9HUJ3	PA4972	DUF3298 domain-containing protein	Q9HUJ3	Q9HUJ3_C50_M2	2	Carbamidomethyl (C)	C	50	PGCQGEQCPLVNIDT	1	612755
Q9HUJ3	PA4972	DUF3298 domain-containing protein	Q9HUJ3	Q9HUJ3_C45_M2	2	Carbamidomethyl (C)	C	45	SEHLKPGCQGEQCPL	1	612755
Q9HUJ4	aspP	ADP-ribose pyrophosphatase	Q9HUJ4	Q9HUJ4_C57_M1	1	Carbamidomethyl (C)	C	57	FVRHDAVCVLPYDPQ	1	21102576
Q9HUJ4	aspP	ADP-ribose pyrophosphatase	Q9HUJ4	Q9HUJ4_C67_M1	1	Carbamidomethyl (C)	C	67	PYDPQRDCVVLIEQF	1	540994
Q9HUJ6	cpdA	Cyclic AMP (cAMP) Phosphodiesterase, CpdA	Q9HUJ6	Q9HUJ6_C221_M1	1	Carbamidomethyl (C)	C	221	LLASPSTCVQFAPGS	1	2.49017e+06
Q9HUJ6	cpdA	Cyclic AMP (cAMP) Phosphodiesterase, CpdA	Q9HUJ6	Q9HUJ6_C195_M1	1	Carbamidomethyl (C)	C	195	APYPQVRCLLWGHIH	1	235431
Q9HUJ8	parE	DNA topoisomerase 4 subunit B	Q9HUJ8	Q9HUJ8_C238_M1	1	Carbamidomethyl (C)	C	238	RLPDEPFCGNLEGSK	1	27071644
Q9HUJ8	parE	DNA topoisomerase 4 subunit B	Q9HUJ8	Q9HUJ8_C194_M1	1	Carbamidomethyl (C)	C	194	LKAKAVLCPGLSVVF	1	7.37159e+06
Q9HUJ8	parE	DNA topoisomerase 4 subunit B	Q9HUJ8	Q9HUJ8_C403_M1	1	Carbamidomethyl (C)	C	403	LPGKLADCAGQEPMR	1	1.38713e+06
Q9HUJ9	PA4966	Phytase-like domain-containing protein	Q9HUJ9	Q9HUJ9_C124_M1	1	Carbamidomethyl (C)	C	124	LDFEGIACDAAGNRY	1	3.47896e+06
Q9HUJ9	PA4966	Phytase-like domain-containing protein	Q9HUJ9	Q9HUJ9_C214_M2	2	Carbamidomethyl (C)	C	214	AWRCEGSCVLLAEGG	1	161782
Q9HUJ9	PA4966	Phytase-like domain-containing protein	Q9HUJ9	Q9HUJ9_C210_M2	2	Carbamidomethyl (C)	C	210	RDNSAWRCEGSCVLL	1	161782
Q9HUJ9	PA4966	Phytase-like domain-containing protein	Q9HUJ9	Q9HUJ9_C272_M1	1	Carbamidomethyl (C)	C	272	AQAKVERCWSFASAV	1	85305.4
Q9HUK1	parC	DNA topoisomerase 4 subunit A	Q9HUK1	Q9HUK1_C214_M1	1	Carbamidomethyl (C)	C	214	GATVAELCEHVPGPD	1	85108.2
Q9HUK1	parC	DNA topoisomerase 4 subunit A	Q9HUK1	Q9HUK1_C89_M1	1	Carbamidomethyl (C)	C	89	HPHGDSACYEAMVLM	1	9070.61
Q9HUK4	PA4961	Histidine kinase	Q9HUK4	Q9HUK4_C487_M2	2	Carbamidomethyl (C)	C	487	ASPEGACCVERLLEP	1	2.76879e+06
Q9HUK4	PA4961	Histidine kinase	Q9HUK4	Q9HUK4_C486_M2	2	Carbamidomethyl (C)	C	486	IASPEGACCVERLLE	1	2.76879e+06
Q9HUK4	PA4961	Histidine kinase	Q9HUK4	Q9HUK4_C396_M2	2	Carbamidomethyl (C)	C	396	YLTNALCCGELMRAL	1	377932
Q9HUK4	PA4961	Histidine kinase	Q9HUK4	Q9HUK4_C395_M2	2	Carbamidomethyl (C)	C	395	DYLTNALCCGELMRA	1	377932
Q9HUK5	PA4960	Phosphoserine phosphatase	Q9HUK5	Q9HUK5_C173_M1	1	Carbamidomethyl (C)	C	173	PADQGKGCIEFSVRG	1	19690.3
Q9HUK7	fimW	Cyclic-di-GMP receptor FimW	Q9HUK7	Q9HUK7_C23_M1	1	Carbamidomethyl (C)	C	23	TQQNLSFCDATPKDI	1	6.69843e+06
Q9HUK7	fimW	Cyclic-di-GMP receptor FimW	Q9HUK7	Q9HUK7_C211_M1	1	Carbamidomethyl (C)	C	211	LIPLLLGCARCNQMR	1	6442.96
Q9HUK7	fimW	Cyclic-di-GMP receptor FimW	Q9HUK7	Q9HUK7_C499_M1	1	Carbamidomethyl (C)	C	499	IAPAAQPCGLQLLRK	1	2750.89
Q9HUK8	psd	Phosphatidylserine decarboxylase proenzyme	Q9HUK8	Q9HUK8_C189_M1	1	Carbamidomethyl (C)	C	189	ARNERVVCLFDTERG	1	38306668
Q9HUK8	psd	Phosphatidylserine decarboxylase proenzyme	Q9HUK8	Q9HUK8_C89_M1	1	Carbamidomethyl (C)	C	89	QEPGAVLCPADGAIS	1	13155724
Q9HUK8	psd	Phosphatidylserine decarboxylase proenzyme	Q9HUK8	Q9HUK8_C30_M1	1	Carbamidomethyl (C)	C	30	LIGFAADCRATWFKD	1	8499786
Q9HUK8	psd	Phosphatidylserine decarboxylase proenzyme	Q9HUK8	Q9HUK8_C10_M1	1	Carbamidomethyl (C)	C	10	FKDRLFICSQYLLPH	1	111670
Q9HUK8	psd	Phosphatidylserine decarboxylase proenzyme	Q9HUK8	Q9HUK8_C282_M1	1	Carbamidomethyl (C)	C	282	SPVRMGECLALPKQS	1	17735.2
Q9HUK9	rhdA	Thiosulfate sulfurtransferase	Q9HUK9	Q9HUK9_C230_M1	1	Carbamidomethyl (C)	C	230	DKEVITHCQTHHRSG	1	10148.9
Q9HUL0	PA4955	HDOD domain-containing protein	Q9HUL0	Q9HUL0_C185_M1	1	Carbamidomethyl (C)	C	185	GMRLLPICLALAERW	1	3725156
Q9HUL1	motA	Chemotaxis protein MotA	Q9HUL1	Q9HUL1_C126_M1	1	Carbamidomethyl (C)	C	126	ERMTAYVCDYLRIMS	1	970601
Q9HUL3	rsgA	Small ribosomal subunit biogenesis GTPase RsgA	Q9HUL3	Q9HUL3_C308_M1	1	Carbamidomethyl (C)	C	308	KHDREPGCALLQALE	1	3.6084e+06
Q9HUL3	rsgA	Small ribosomal subunit biogenesis GTPase RsgA	Q9HUL3	Q9HUL3_C295_M1	1	Carbamidomethyl (C)	C	295	FRDLLGHCRFRDCKH	1	1.65658e+06
Q9HUL5	nnrD	Bifunctional NAD(P)H-hydrate repair enzyme	Q9HUL5	Q9HUL5_C500_M2	2	Carbamidomethyl (C)	C	500	LLEECSPCLK_____	1	1092202
Q9HUL5	nnrD	Bifunctional NAD(P)H-hydrate repair enzyme	Q9HUL5	Q9HUL5_C497_M2	2	Carbamidomethyl (C)	C	497	VRQLLEECSPCLK__	1	1092202
Q9HUL5	nnrD	Bifunctional NAD(P)H-hydrate repair enzyme	Q9HUL5	Q9HUL5_C275_M1	1	Carbamidomethyl (C)	C	275	AAESALRCGAGLVSA	1	427620
Q9HUL6	PA4948	tRNA threonylcarbamoyladenosine biosynthesis protein TsaE	Q9HUL6	Q9HUL6_C148_M1	1	Carbamidomethyl (C)	C	148	GARGEAWCATLTMGA	1	101717
Q9HUL8	mutL	DNA mismatch repair protein MutL	Q9HUL8	Q9HUL8_C220_M1	1	Carbamidomethyl (C)	C	220	ARRVGAVCGQAFLEQ	1	1.05339e+06
Q9HUM1	hflX	GTPase HflX	Q9HUM1	Q9HUM1_C400_M1	1	Carbamidomethyl (C)	C	400	EAHDEEGCTLLQVRL	1	293033
Q9HUM5	hisZ	ATP phosphoribosyltransferase regulatory subunit	Q9HUM5	Q9HUM5_C105_M1	1	Carbamidomethyl (C)	C	105	REGPSRLCYAGSVLH	1	42026.7
Q9HUM6	purA	Adenylosuccinate synthetase	Q9HUM6	Q9HUM6_C67_M1	1	Carbamidomethyl (C)	C	67	ILREGVQCLIGNGVV	1	3.74346e+06
Q9HUM6	purA	Adenylosuccinate synthetase	Q9HUM6	Q9HUM6_C104_M1	1	Carbamidomethyl (C)	C	104	RLRISPSCPLILSYH	1	2484135
Q9HUM6	purA	Adenylosuccinate synthetase	Q9HUM6	Q9HUM6_C329_M1	1	Carbamidomethyl (C)	C	329	INSISGLCLTKLDVL	1	1.74094e+06
Q9HUM6	purA	Adenylosuccinate synthetase	Q9HUM6	Q9HUM6_C308_M1	1	Carbamidomethyl (C)	C	308	TTGRARRCGWFDAVI	1	40662.1
Q9HUM7	rnr	Ribonuclease R	Q9HUM7	Q9HUM7_C633_M1	1	Carbamidomethyl (C)	C	633	LDQLGEQCSMTERRA	1	7924738
Q9HUM7	rnr	Ribonuclease R	Q9HUM7	Q9HUM7_C474_M2	2	Carbamidomethyl (C)	C	474	LIEECMLCANVATAR	1	6.16342e+06
Q9HUM7	rnr	Ribonuclease R	Q9HUM7	Q9HUM7_C471_M2	2	Carbamidomethyl (C)	C	471	AHRLIEECMLCANVA	1	6.16342e+06
Q9HUM7	rnr	Ribonuclease R	Q9HUM7	Q9HUM7_C359_M1	1	Carbamidomethyl (C)	C	359	VDRLAMVCEMTLSKA	1	675630
Q9HUM8	rlmB	23S rRNA (guanosine-2'-O-)-methyltransferase RlmB	Q9HUM8	Q9HUM8_C145_M1	1	Carbamidomethyl (C)	C	145	ATVRKVACGAAEVIP	1	2.00627e+06
Q9HUM8	rlmB	23S rRNA (guanosine-2'-O-)-methyltransferase RlmB	Q9HUM8	Q9HUM8_C114_M1	1	Carbamidomethyl (C)	C	114	DPHNLGACLRTADAA	1	69327.8
Q9HUM9	rpsF	Small ribosomal subunit protein bS6	Q9HUM9	Q9HUM9_C66_M1	1	Carbamidomethyl (C)	C	66	YVLMNVECSAKALAE	1	311025
Q9HUN3	dnaB	Replicative DNA helicase	Q9HUN3	Q9HUN3_C368_M1	1	Carbamidomethyl (C)	C	368	ALAKEFNCPVIALSQ	1	474277
Q9HUN4	alr	Alanine racemase, biosynthetic	Q9HUN4	Q9HUN4_C271_M1	1	Carbamidomethyl (C)	C	271	ARIGTVSCGYADGYP	1	155579088
Q9HUN4	alr	Alanine racemase, biosynthetic	Q9HUN4	Q9HUN4_C337_M1	1	Carbamidomethyl (C)	C	337	VDEVARACGTLGYEL	1	73232832
Q9HUN4	alr	Alanine racemase, biosynthetic	Q9HUN4	Q9HUN4_C162_M1	1	Carbamidomethyl (C)	C	162	NLISHFACADERNHP	1	963585
Q9HUN6	PA4928	UPF0313 protein PA4928	Q9HUN6	Q9HUN6_C258_M1	1	Carbamidomethyl (C)	C	258	NTQDTAACAIEQEKG	1	16802.7
Q9HUN7	PA4927	Uncharacterized protein	Q9HUN7	Q9HUN7_C804_M1	1	Carbamidomethyl (C)	C	804	LLRDIAACAGQVSDR	1	153246
Q9HUN9	PA4925	Small-conductance mechanosensitive channel	Q9HUN9	Q9HUN9_C138_M1	1	Carbamidomethyl (C)	C	138	FKVGDFICAGGVTGT	1	1.93219e+06
Q9HUP3	nadE	NH(3)-dependent NAD(+) synthetase	Q9HUP3	Q9HUP3_C186_M1	1	Carbamidomethyl (C)	C	186	TKFGDGACDLAPLSG	1	139187648
Q9HUP3	nadE	NH(3)-dependent NAD(+) synthetase	Q9HUP3	Q9HUP3_C38_M1	1	Carbamidomethyl (C)	C	38	RIAFIQQCLKDSGLK	1	2.40909e+06
Q9HUP4	pncB1	Nicotinate phosphoribosyltransferase 1	Q9HUP4	Q9HUP4_C247_M1	1	Carbamidomethyl (C)	C	247	SQQAALDCWVREYRG	1	10546683
Q9HUP4	pncB1	Nicotinate phosphoribosyltransferase 1	Q9HUP4	Q9HUP4_C365_M1	1	Carbamidomethyl (C)	C	365	IVLKMTACNGHPVAK	1	146217
Q9HUP5	PA4918	nicotinamidase	Q9HUP5	Q9HUP5_C123_M1	1	Carbamidomethyl (C)	C	123	DLHPYGACYHDLAER	1	25413744
Q9HUP5	PA4918	nicotinamidase	Q9HUP5	Q9HUP5_C202_M1	1	Carbamidomethyl (C)	C	202	RDAGVILCADLERLD	1	1.40305e+06
Q9HUP5	PA4918	nicotinamidase	Q9HUP5	Q9HUP5_C22_M1	1	Carbamidomethyl (C)	C	22	QKGFTPLCPDELPVP	1	23898.6
Q9HUP5	PA4918	nicotinamidase	Q9HUP5	Q9HUP5_C157_M1	1	Carbamidomethyl (C)	C	157	GGLALDYCVKNTALQ	1	15455.5
Q9HUP7	PA4916	Nudix hydrolase domain-containing protein	Q9HUP7	Q9HUP7_C170_M1	1	Carbamidomethyl (C)	C	170	EALKAFECAIGQEVQ	1	54412.4
Q9HUP9	PA4914	Probable transcriptional regulator	Q9HUP9	Q9HUP9_C15_M1	1	Carbamidomethyl (C)	C	15	PSMTALQCFEAVARH	1	1.12764e+06
Q9HUP9	PA4914	Probable transcriptional regulator	Q9HUP9	Q9HUP9_C229_M1	1	Carbamidomethyl (C)	C	229	RFDTFYMCIRAAQAG	1	52260.2
Q9HUQ0	PA4913	Amino acid binding protein	Q9HUQ0	Q9HUQ0_C79_M1	1	Carbamidomethyl (C)	C	79	LVKADDACEPKQAVA	1	15423.6
Q9HUQ5	PA4908	Ornithine cyclodeaminase	Q9HUQ5	Q9HUQ5_C110_M1	1	Carbamidomethyl (C)	C	110	LTARRTACSSALAAD	1	2963.37
Q9HUQ6	PA4907	Probable short-chain dehydrogenase	Q9HUQ6	Q9HUQ6_C168_M1	1	Carbamidomethyl (C)	C	168	QFSLNLRCDLQGTGV	1	360432
Q9HUQ6	PA4907	Probable short-chain dehydrogenase	Q9HUQ6	Q9HUQ6_C18_M1	1	Carbamidomethyl (C)	C	18	TSGFGEACARRFAEA	1	211595
Q9HUQ6	PA4907	Probable short-chain dehydrogenase	Q9HUQ6	Q9HUQ6_C185_M1	1	Carbamidomethyl (C)	C	185	TNLEPGLCESEFSLV	1	56971.8
Q9HUQ7	PA4906	Probable transcriptional regulator	Q9HUQ7	Q9HUQ7_C107_M1	1	Carbamidomethyl (C)	C	107	ARATLEECLAEGDRL	1	3545707
Q9HUQ7	PA4906	Probable transcriptional regulator	Q9HUQ7	Q9HUQ7_C57_M1	1	Carbamidomethyl (C)	C	57	LEQEGLLCKTGRGYR	1	2.08743e+06
Q9HUR4	PA4899	Probable aldehyde dehydrogenase	Q9HUR4	Q9HUR4_C187_M1	1	Carbamidomethyl (C)	C	187	PASDTPVCGGLLLAR	1	1.13353e+06
Q9HUS0	ureG	Urease accessory protein UreG	Q9HUS0	Q9HUS0_C26_M1	1	Carbamidomethyl (C)	C	26	TALTLALCRELRERY	1	131262
Q9HUS1	ureF	Urease accessory protein UreF	Q9HUS1	Q9HUS1_C76_M1	1	Carbamidomethyl (C)	C	76	LIGDWAACDAASERH	1	79182.3
Q9HUS2	ureE	Urease accessory protein UreE	Q9HUS2	Q9HUS2_C33_M1	1	Carbamidomethyl (C)	C	33	RSKSRLRCFAASGEE	1	86006
Q9HUS2	ureE	Urease accessory protein UreE	Q9HUS2	Q9HUS2_C80_M1	1	Carbamidomethyl (C)	C	80	ERLLHVTCASPLELT	1	40371.4
Q9HUS4	PA4889	Probable oxidoreductase	Q9HUS4	Q9HUS4_C344_M1	1	Carbamidomethyl (C)	C	344	DLRSGALCSEPGQPI	1	33494.3
Q9HUT4	PA4879	AsmA domain-containing protein	Q9HUT4	Q9HUT4_C671_M1	1	Carbamidomethyl (C)	C	671	SKSDDNQCTALLQRM	1	1.17203e+06
Q9HUT4	PA4879	AsmA domain-containing protein	Q9HUT4	Q9HUT4_C560_M1	1	Carbamidomethyl (C)	C	560	DDEVKINCAAADFGL	1	907018
Q9HUT7	osmE	Osmotically inducible lipoprotein OsmE	Q9HUT7	Q9HUT7_C102_M1	1	Carbamidomethyl (C)	C	102	DGSGFLSCSELDRHE	1	44543628
Q9HUT7	osmE	Osmotically inducible lipoprotein OsmE	Q9HUT7	Q9HUT7_C70_M1	1	Carbamidomethyl (C)	C	70	RLMKPGSCNSYILNK	1	60635.6
Q9HUT8	PA4875	MOSC domain-containing protein	Q9HUT8	Q9HUT8_C38_M1	1	Carbamidomethyl (C)	C	38	LTGLRNPCSQLDNYQ	1	875537
Q9HUT9	PA4874	Phosphate starvation-inducible protein	Q9HUT9	Q9HUT9_C135_M1	1	Carbamidomethyl (C)	C	135	RKAFMSTCLKK____	1	299092
Q9HUU1	PA4872	Oxaloacetate decarboxylase	Q9HUU1	Q9HUU1_C186_M1	1	Carbamidomethyl (C)	C	186	EAGADGICLVGVRDF	1	9019303
Q9HUU1	PA4872	Oxaloacetate decarboxylase	Q9HUU1	Q9HUU1_C134_M1	1	Carbamidomethyl (C)	C	134	RKSTDLICVEEGVGK	1	5.20365e+06
Q9HUU1	PA4872	Oxaloacetate decarboxylase	Q9HUU1	Q9HUU1_C22_M1	1	Carbamidomethyl (C)	C	22	ALLDSSRCYHTASVF	1	159082
Q9HUU1	PA4872	Oxaloacetate decarboxylase	Q9HUU1	Q9HUU1_C248_M1	1	Carbamidomethyl (C)	C	248	AIKATYDCLREERGA	1	57206.3
Q9HUU5	ureC	Urease subunit alpha	Q9HUU5	Q9HUU5_C516_M1	1	Carbamidomethyl (C)	C	516	AIGVVSGCRGVQKTD	1	1092550
Q9HUU5	ureC	Urease subunit alpha	Q9HUU5	Q9HUU5_C551_M1	1	Carbamidomethyl (C)	C	551	ADGQLLWCEPADVLP	1	486748
Q9HUU5	ureC	Urease subunit alpha	Q9HUU5	Q9HUU5_C287_M1	1	Carbamidomethyl (C)	C	287	APDIIKACGFANVLP	1	315722
Q9HUU9	ureD	Urease accessory protein UreD	Q9HUU9	Q9HUU9_C244_M1	1	Carbamidomethyl (C)	C	244	GGLLVARCLADEALH	1	29814.1
Q9HUV1	PA4862	Probable ATP-binding component of ABC transporter	Q9HUV1	Q9HUV1_C31_M1	1	Carbamidomethyl (C)	C	31	AKVGEVTCLLGRNGV	1	380596
Q9HUV7	retS	histidine kinase	Q9HUV7	Q9HUV7_C669_M1	1	Carbamidomethyl (C)	C	669	VVDDNETCRKVLVQQ	1	2844968
Q9HUV8	purD	Phosphoribosylamine--glycine ligase	Q9HUV8	Q9HUV8_C288_M1	1	Carbamidomethyl (C)	C	288	PKVIEFNCRFGDPET	1	1.10244e+06
Q9HUV8	purD	Phosphoribosylamine--glycine ligase	Q9HUV8	Q9HUV8_C384_M1	1	Carbamidomethyl (C)	C	384	TSGGRVLCATAIGES	1	206913
Q9HUV9	purH	Bifunctional purine biosynthesis protein PurH	Q9HUV9	Q9HUV9_C372_M1	1	Carbamidomethyl (C)	C	372	ANVRLLECGEWPAER	1	40364332
Q9HUV9	purH	Bifunctional purine biosynthesis protein PurH	Q9HUV9	Q9HUV9_C293_M1	1	Carbamidomethyl (C)	C	293	IVKHANPCGVAVVPE	1	14969967
Q9HUV9	purH	Bifunctional purine biosynthesis protein PurH	Q9HUV9	Q9HUV9_C275_M1	1	Carbamidomethyl (C)	C	275	DTDAALECVKSFLKP	1	592041
Q9HUV9	purH	Bifunctional purine biosynthesis protein PurH	Q9HUV9	Q9HUV9_C284_M1	1	Carbamidomethyl (C)	C	284	KSFLKPACVIVKHAN	1	249213
Q9HUW1	dusB	tRNA-dihydrouridine synthase B	Q9HUW1	Q9HUW1_C313_M1	1	Carbamidomethyl (C)	C	313	LQDTDAQCASVRQFF	1	237862
Q9HUW5	dsbD1	Thiol:disulfide interchange protein DsbD 1	Q9HUW5	Q9HUW5_C140_M1	1	Carbamidomethyl (C)	C	140	GCADKGLCYPPETRR	1	7420286
Q9HUW5	dsbD1	Thiol:disulfide interchange protein DsbD 1	Q9HUW5	Q9HUW5_C134_M1	1	Carbamidomethyl (C)	C	134	LVVTYQGCADKGLCY	1	160074
Q9HUW9	PA4841	Uncharacterized Nudix hydrolase PA4841	Q9HUW9	Q9HUW9_C156_M1	1	Carbamidomethyl (C)	C	156	EARSLPYCPDSLQAL	1	5082143
Q9HUX0	PA4840	SUI1 domain-containing protein	Q9HUX0	Q9HUX0_C36_M2	2	Carbamidomethyl (C)	C	36	QPKDACICGQAVAPV	1	1.54407e+06
Q9HUX0	PA4840	SUI1 domain-containing protein	Q9HUX0	Q9HUX0_C34_M2	2	Carbamidomethyl (C)	C	34	CQQPKDACICGQAVA	1	1.54407e+06
Q9HUX1	speA	Biosynthetic arginine decarboxylase	Q9HUX1	Q9HUX1_C508_M1	1	Carbamidomethyl (C)	C	508	AVLQDLTCDSDGKIT	1	19406964
Q9HUX1	speA	Biosynthetic arginine decarboxylase	Q9HUX1	Q9HUX1_C436_M2	2	Carbamidomethyl (C)	C	436	EQCYFAICRRLHNQL	1	4.59265e+06
Q9HUX1	speA	Biosynthetic arginine decarboxylase	Q9HUX1	Q9HUX1_C431_M2	2	Carbamidomethyl (C)	C	431	QKALAEQCYFAICRR	1	4.59265e+06
Q9HUX1	speA	Biosynthetic arginine decarboxylase	Q9HUX1	Q9HUX1_C330_M1	1	Carbamidomethyl (C)	C	330	VGMLKEFCDAQGLPH	1	579426
Q9HUX1	speA	Biosynthetic arginine decarboxylase	Q9HUX1	Q9HUX1_C154_M1	1	Carbamidomethyl (C)	C	154	PKGGTIVCNGYKDRE	1	6485.42
Q9HUX9	PA4831	Probable transcriptional regulator	Q9HUX9	Q9HUX9_C103_M1	1	Carbamidomethyl (C)	C	103	RDNPGAGCPLPTLSA	1	41040
Q9HUY1	lpd3	Dihydrolipoyl dehydrogenase 3	Q9HUY1	Q9HUY1_C332_M1	1	Carbamidomethyl (C)	C	332	AEEEAIVCIERIAGH	1	52865.5
Q9HUY1	lpd3	Dihydrolipoyl dehydrogenase 3	Q9HUY1	Q9HUY1_C48_M2	2	Carbamidomethyl (C)	C	48	GTCLNVGCMPSKALL	1	40819.5
Q9HUY1	lpd3	Dihydrolipoyl dehydrogenase 3	Q9HUY1	Q9HUY1_C43_M2	2	Carbamidomethyl (C)	C	43	RETLGGTCLNVGCMP	1	40819.5
Q9HUY1	lpd3	Dihydrolipoyl dehydrogenase 3	Q9HUY1	Q9HUY1_C211_M1	1	Carbamidomethyl (C)	C	211	LEYLERICPGLDGET	1	33599.6
Q9HUY3	PA4827	Arylamine N-acetyltransferase	Q9HUY3	Q9HUY3_C154_M1	1	Carbamidomethyl (C)	C	154	ADAGQVHCVRLVDPH	1	3.08183e+06
Q9HUY3	PA4827	Arylamine N-acetyltransferase	Q9HUY3	Q9HUY3_C73_M1	1	Carbamidomethyl (C)	C	73	EGSRGGYCFELNSLF	1	35166.4
Q9HUY5	mgtA	Magnesium-transporting ATPase, P-type 1	Q9HUY5	Q9HUY5_C469_M1	1	Carbamidomethyl (C)	C	469	DGEQLLVCKGAVEEM	1	27135.2
Q9HUY7	PA4823	Secreted protein	Q9HUY7	Q9HUY7_C54_M1	1	Carbamidomethyl (C)	C	54	EVKYLLDCSSALNRA	1	98403.9
Q9HUZ3	PA4817	YkgJ family cysteine cluster protein	Q9HUZ3	Q9HUZ3_C126_M1	1	Carbamidomethyl (C)	C	126	TRMANGDCLYLDRKT	1	181960
Q9HUZ3	PA4817	YkgJ family cysteine cluster protein	Q9HUZ3	Q9HUZ3_C159_M1	1	Carbamidomethyl (C)	C	159	IGPRPGYCAYRPR__	1	49448.5
Q9HUZ4	PA4816	DUF1835 domain-containing protein	Q9HUZ4	Q9HUZ4_C93_M1	1	Carbamidomethyl (C)	C	93	AATLHLRCGNDIAHG	1	7579.88
Q9HUZ8	fdnH	Formate dehydrogenase iron-sulfur subunit	Q9HUZ8	Q9HUZ8_C175_M1	1	Carbamidomethyl (C)	C	175	EPACVKTCPTGAIVF	1	10220668
Q9HUZ8	fdnH	Formate dehydrogenase iron-sulfur subunit	Q9HUZ8	Q9HUZ8_C171_M1	1	Carbamidomethyl (C)	C	171	SVGMEPACVKTCPTG	1	1408962
Q9HUZ8	fdnH	Formate dehydrogenase iron-sulfur subunit	Q9HUZ8	Q9HUZ8_C104_M3	3	Carbamidomethyl (C)	C	104	MHCAEPGCLKACPSP	1	1.18531e+06
Q9HUZ8	fdnH	Formate dehydrogenase iron-sulfur subunit	Q9HUZ8	Q9HUZ8_C99_M3	3	Carbamidomethyl (C)	C	99	RKDGCMHCAEPGCLK	1	1.18531e+06
Q9HUZ8	fdnH	Formate dehydrogenase iron-sulfur subunit	Q9HUZ8	Q9HUZ8_C96_M3	3	Carbamidomethyl (C)	C	96	WLIRKDGCMHCAEPG	1	1.18531e+06
Q9HUZ8	fdnH	Formate dehydrogenase iron-sulfur subunit	Q9HUZ8	Q9HUZ8_C139_M3	4	Carbamidomethyl (C)	C	139	CGYCITGCPFDIPRI	1	21386.1
Q9HUZ8	fdnH	Formate dehydrogenase iron-sulfur subunit	Q9HUZ8	Q9HUZ8_C135_M3	4	Carbamidomethyl (C)	C	135	KCIGCGYCITGCPFD	1	21386.1
Q9HUZ8	fdnH	Formate dehydrogenase iron-sulfur subunit	Q9HUZ8	Q9HUZ8_C132_M3	4	Carbamidomethyl (C)	C	132	NQDKCIGCGYCITGC	1	21386.1
Q9HUZ8	fdnH	Formate dehydrogenase iron-sulfur subunit	Q9HUZ8	Q9HUZ8_C129_M3	4	Carbamidomethyl (C)	C	129	VDFNQDKCIGCGYCI	1	21386.1
Q9HUZ8	fdnH	Formate dehydrogenase iron-sulfur subunit	Q9HUZ8	Q9HUZ8_C44_M2	2	Carbamidomethyl (C)	C	44	CKACQVACSEWNELR	1	15053.5
Q9HUZ8	fdnH	Formate dehydrogenase iron-sulfur subunit	Q9HUZ8	Q9HUZ8_C40_M2	2	Carbamidomethyl (C)	C	40	KCIGCKACQVACSEW	1	15053.5
Q9HV00	fdhE	Protein FdhE homolog	Q9HV00	Q9HV00_C56_M1	1	Carbamidomethyl (C)	C	56	LRLVAGLCRLQQALL	1	5317569
Q9HV00	fdhE	Protein FdhE homolog	Q9HV00	Q9HV00_C259_M2	2	Carbamidomethyl (C)	C	259	RAETCPSCQGYLKQF	1	647711
Q9HV00	fdhE	Protein FdhE homolog	Q9HV00	Q9HV00_C256_M2	2	Carbamidomethyl (C)	C	256	AVLRAETCPSCQGYL	1	647711
Q9HV00	fdhE	Protein FdhE homolog	Q9HV00	Q9HV00_C188_M2	2	Carbamidomethyl (C)	C	188	SRTLCPACGSPPMAG	1	152028
Q9HV00	fdhE	Protein FdhE homolog	Q9HV00	Q9HV00_C185_M2	2	Carbamidomethyl (C)	C	185	ETESRTLCPACGSPP	1	152028
Q9HV00	fdhE	Protein FdhE homolog	Q9HV00	Q9HV00_C216_M3	3	Carbamidomethyl (C)	C	216	LSCSLCACEWHYVRI	1	16225.1
Q9HV00	fdhE	Protein FdhE homolog	Q9HV00	Q9HV00_C214_M3	3	Carbamidomethyl (C)	C	214	RYLSCSLCACEWHYV	1	16225.1
Q9HV00	fdhE	Protein FdhE homolog	Q9HV00	Q9HV00_C211_M3	3	Carbamidomethyl (C)	C	211	TGLRYLSCSLCACEW	1	16225.1
Q9HV01	selA	L-seryl-tRNA(Sec) selenium transferase	Q9HV01	Q9HV01_C406_M1	1	Carbamidomethyl (C)	C	406	RLASAALCLRPRQPR	1	49872.2
Q9HV04	PA4805	Probable class III aminotransferase	Q9HV04	Q9HV04_C308_M1	1	Carbamidomethyl (C)	C	308	GYQPLGACIFSRRIW	1	37107.9
Q9HV04	PA4805	Probable class III aminotransferase	Q9HV04	Q9HV04_C256_M1	1	Carbamidomethyl (C)	C	256	HRRMWELCQRYDVLY	1	20475.2
Q9HV06	PA4803	Methyltransferase domain-containing protein	Q9HV06	Q9HV06_C155_M1	1	Carbamidomethyl (C)	C	155	AADGPTECSGLPVMR	1	53257.9
Q9HV07	PA4802	CN hydrolase domain-containing protein	Q9HV07	Q9HV07_C10_M1	1	Carbamidomethyl (C)	C	10	LIAAAQSCAHPADLP	1	45142.7
Q9HV12	PA4796	Glycine cleavage system protein H	Q9HV12	Q9HV12_C103_M1	1	Carbamidomethyl (C)	C	103	PALINRDCYGEGWMV	1	249476
Q9HV14	PA4794	N-acetyltransferase domain-containing protein	Q9HV14	Q9HV14_C29_M1	1	Carbamidomethyl (C)	C	29	DRDELFYCYPKAIWP	1	233152
Q9HV18	cmoM	tRNA 5-carboxymethoxyuridine methyltransferase	Q9HV18	Q9HV18_C246_M1	1	Carbamidomethyl (C)	C	246	GRYLHWLCRPQ____	1	35352.3
Q9HV21	PA4787	Probable transcriptional regulator	Q9HV21	Q9HV21_C178_M1	1	Carbamidomethyl (C)	C	178	RYRAVYGCPTILGMP	1	608998
Q9HV22	PA4786	Probable short-chain dehydrogenase	Q9HV22	Q9HV22_C121_M1	1	Carbamidomethyl (C)	C	121	VLKGLDKCPKVVVLG	1	3146.71
Q9HV23	PA4785	Probable acyl-CoA thiolase	Q9HV23	Q9HV23_C353_M1	1	Carbamidomethyl (C)	C	353	AWEDPEYCKTRLGLD	1	661254
Q9HV23	PA4785	Probable acyl-CoA thiolase	Q9HV23	Q9HV23_C180_M1	1	Carbamidomethyl (C)	C	180	GLSMGESCELMAQTW	1	384782
Q9HV24	PA4784	Probable transcriptional regulator	Q9HV24	Q9HV24_C76_M1	1	Carbamidomethyl (C)	C	76	LRITEKDCQSVLDEL	1	1.47851e+06
Q9HV24	PA4784	Probable transcriptional regulator	Q9HV24	Q9HV24_C65_M1	1	Carbamidomethyl (C)	C	65	KLGLPIECVIELRIT	1	367242
Q9HV24	PA4784	Probable transcriptional regulator	Q9HV24	Q9HV24_C92_M1	1	Carbamidomethyl (C)	C	92	RIPQLTLCHRITGDA	1	366174
Q9HV24	PA4784	Probable transcriptional regulator	Q9HV24	Q9HV24_C100_M1	1	Carbamidomethyl (C)	C	100	HRITGDACVLMKAAV	1	24727.8
Q9HV30	PA4778	Uncharacterized HTH-type transcriptional regulator PA4778	Q9HV30	Q9HV30_C120_M2	2	Carbamidomethyl (C)	C	120	QGDHRPDCPILKDLA	1	548836
Q9HV30	PA4778	Uncharacterized HTH-type transcriptional regulator PA4778	Q9HV30	Q9HV30_C112_M2	2	Carbamidomethyl (C)	C	112	LQDLVEHCQGDHRPD	1	548836
Q9HV30	PA4778	Uncharacterized HTH-type transcriptional regulator PA4778	Q9HV30	Q9HV30_C131_M2	2	Carbamidomethyl (C)	C	131	KDLASGCCH______	1	23052
Q9HV30	PA4778	Uncharacterized HTH-type transcriptional regulator PA4778	Q9HV30	Q9HV30_C130_M2	2	Carbamidomethyl (C)	C	130	LKDLASGCCH_____	1	23052
Q9HV33	PA4775	DUF155 domain-containing protein	Q9HV33	Q9HV33_C18_M1	1	Carbamidomethyl (C)	C	18	LAVNGAPCLLHRVRF	1	267401
Q9HV34	speE2	Polyamine aminopropyltransferase 2	Q9HV34	Q9HV34_C144_M1	1	Carbamidomethyl (C)	C	144	DRELVELCREHLFQW	1	325219
Q9HV34	speE2	Polyamine aminopropyltransferase 2	Q9HV34	Q9HV34_C303_M1	1	Carbamidomethyl (C)	C	303	DGDYLKACFVMDRET	1	32304.7
Q9HV34	speE2	Polyamine aminopropyltransferase 2	Q9HV34	Q9HV34_C161_M1	1	Carbamidomethyl (C)	C	161	GAFDDPRCELLAEDG	1	6601.39
Q9HV36	PA4772	D-lactate dehydrogenase (cytochrome)	Q9HV36	Q9HV36_C137_M1	1	Carbamidomethyl (C)	C	137	DPASINACKIGGIVA	1	11446876
Q9HV36	PA4772	D-lactate dehydrogenase (cytochrome)	Q9HV36	Q9HV36_C550_M3	4	Carbamidomethyl (C)	C	550	CGFCEPVCPSRGLTL	1	2.78464e+06
Q9HV36	PA4772	D-lactate dehydrogenase (cytochrome)	Q9HV36	Q9HV36_C546_M3	4	Carbamidomethyl (C)	C	546	KCIECGFCEPVCPSR	1	2.78464e+06
Q9HV36	PA4772	D-lactate dehydrogenase (cytochrome)	Q9HV36	Q9HV36_C543_M3	4	Carbamidomethyl (C)	C	543	IVDKCIECGFCEPVC	1	2.78464e+06
Q9HV36	PA4772	D-lactate dehydrogenase (cytochrome)	Q9HV36	Q9HV36_C540_M3	4	Carbamidomethyl (C)	C	540	ADEIVDKCIECGFCE	1	2.78464e+06
Q9HV36	PA4772	D-lactate dehydrogenase (cytochrome)	Q9HV36	Q9HV36_C898_M1	1	Carbamidomethyl (C)	C	898	LKDAVQFCEEGVSTS	1	867031
Q9HV36	PA4772	D-lactate dehydrogenase (cytochrome)	Q9HV36	Q9HV36_C326_M1	1	Carbamidomethyl (C)	C	326	KSLSAGACALLIESR	1	606610
Q9HV36	PA4772	D-lactate dehydrogenase (cytochrome)	Q9HV36	Q9HV36_C600_M2	2	Carbamidomethyl (C)	C	600	TCAATGLCAQRCPVN	1	588035
Q9HV36	PA4772	D-lactate dehydrogenase (cytochrome)	Q9HV36	Q9HV36_C594_M2	2	Carbamidomethyl (C)	C	594	RYQGIDTCAATGLCA	1	588035
Q9HV36	PA4772	D-lactate dehydrogenase (cytochrome)	Q9HV36	Q9HV36_C604_M1	1	Carbamidomethyl (C)	C	604	TGLCAQRCPVNINTG	1	343929
Q9HV36	PA4772	D-lactate dehydrogenase (cytochrome)	Q9HV36	Q9HV36_C794_M2	2	Carbamidomethyl (C)	C	794	IYCDTSPCTLRLVQG	1	172350
Q9HV36	PA4772	D-lactate dehydrogenase (cytochrome)	Q9HV36	Q9HV36_C789_M2	2	Carbamidomethyl (C)	C	789	GGLDPIYCDTSPCTL	1	172350
Q9HV36	PA4772	D-lactate dehydrogenase (cytochrome)	Q9HV36	Q9HV36_C709_M1	1	Carbamidomethyl (C)	C	709	RVVYLAACVSRAMGP	1	70614.6
Q9HV36	PA4772	D-lactate dehydrogenase (cytochrome)	Q9HV36	Q9HV36_C752_M2	2	Carbamidomethyl (C)	C	752	DNLDNLCCGQPFASK	1	34788.5
Q9HV36	PA4772	D-lactate dehydrogenase (cytochrome)	Q9HV36	Q9HV36_C751_M2	2	Carbamidomethyl (C)	C	751	PDNLDNLCCGQPFAS	1	34788.5
Q9HV36	PA4772	D-lactate dehydrogenase (cytochrome)	Q9HV36	Q9HV36_C152_M2	2	Carbamidomethyl (C)	C	152	NNASGMCCGTAQNSY	1	30559.3
Q9HV36	PA4772	D-lactate dehydrogenase (cytochrome)	Q9HV36	Q9HV36_C151_M2	2	Carbamidomethyl (C)	C	151	ANNASGMCCGTAQNS	1	30559.3
Q9HV36	PA4772	D-lactate dehydrogenase (cytochrome)	Q9HV36	Q9HV36_C870_M2	2	Carbamidomethyl (C)	C	870	IPEGIHCCGFAGDKG	1	9060.09
Q9HV36	PA4772	D-lactate dehydrogenase (cytochrome)	Q9HV36	Q9HV36_C869_M2	2	Carbamidomethyl (C)	C	869	VIPEGIHCCGFAGDK	1	9060.09
Q9HV38	lldP	L-lactate permease	Q9HV38	Q9HV38_C518_M1	1	Carbamidomethyl (C)	C	518	PQSIAVACAATGMVG	1	380822
Q9HV39	PA4769	Pyruvate dehydrogenase complex repressor	Q9HV39	Q9HV39_C137_M1	1	Carbamidomethyl (C)	C	137	AFEALQACYARNDQV	1	2443429
Q9HV39	PA4769	Pyruvate dehydrogenase complex repressor	Q9HV39	Q9HV39_C111_M1	1	Carbamidomethyl (C)	C	111	RHTLEGSCAYYAALR	1	1.17514e+06
Q9HV41	recN	DNA repair protein RecN	Q9HV41	Q9HV41_C227_M1	1	Carbamidomethyl (C)	C	227	AESLLAACRQVVEMC	1	22881960
Q9HV41	recN	DNA repair protein RecN	Q9HV41	Q9HV41_C152_M1	1	Carbamidomethyl (C)	C	152	LLDEYAGCQELARQV	1	6.53047e+06
Q9HV41	recN	DNA repair protein RecN	Q9HV41	Q9HV41_C91_M1	1	Carbamidomethyl (C)	C	91	DLEQDGPCILRRVIT	1	637884
Q9HV41	recN	DNA repair protein RecN	Q9HV41	Q9HV41_C234_M1	1	Carbamidomethyl (C)	C	234	CRQVVEMCSESDAGN	1	38354.2
Q9HV41	recN	DNA repair protein RecN	Q9HV41	Q9HV41_C112_M1	1	Carbamidomethyl (C)	C	112	AYINGTPCPLGDLKS	1	27597.3
Q9HV43	dnaK	Chaperone protein DnaK	Q9HV43	Q9HV43_C15_M1	1	Carbamidomethyl (C)	C	15	DLGTTNSCVAILENG	1	101813
Q9HV44	dnaJ	Chaperone protein DnaJ	Q9HV44	Q9HV44_C149_M1	1	Carbamidomethyl (C)	C	149	RVPTLVGCKTCNGSG	1	81364112
Q9HV44	dnaJ	Chaperone protein DnaJ	Q9HV44	Q9HV44_C328_M1	1	Carbamidomethyl (C)	C	328	GGAGDLMCKVVVETP	1	9032380
Q9HV44	dnaJ	Chaperone protein DnaJ	Q9HV44	Q9HV44_C188_M1	1	Carbamidomethyl (C)	C	188	FFSVQQTCPRCHGTG	1	2.97326e+06
Q9HV44	dnaJ	Chaperone protein DnaJ	Q9HV44	Q9HV44_C169_M2	2	Carbamidomethyl (C)	C	169	TPVTCTTCGGIGQVR	1	1.47429e+06
Q9HV44	dnaJ	Chaperone protein DnaJ	Q9HV44	Q9HV44_C166_M2	2	Carbamidomethyl (C)	C	166	PGTTPVTCTTCGGIG	1	1.47429e+06
Q9HV44	dnaJ	Chaperone protein DnaJ	Q9HV44	Q9HV44_C205_M2	2	Carbamidomethyl (C)	C	205	ISDPCGSCHGQGRVE	1	385157
Q9HV44	dnaJ	Chaperone protein DnaJ	Q9HV44	Q9HV44_C202_M2	2	Carbamidomethyl (C)	C	202	GKMISDPCGSCHGQG	1	385157
Q9HV48	ftsH	ATP-dependent zinc metalloprotease FtsH	Q9HV48	Q9HV48_C469_M1	1	Carbamidomethyl (C)	C	469	RALESQICSLFGGRI	1	26353562
Q9HV48	ftsH	ATP-dependent zinc metalloprotease FtsH	Q9HV48	Q9HV48_C159_M1	1	Carbamidomethyl (C)	C	159	TFADVAGCDEAKEEV	1	22102628
Q9HV48	ftsH	ATP-dependent zinc metalloprotease FtsH	Q9HV48	Q9HV48_C248_M1	1	Carbamidomethyl (C)	C	248	QAKKHAPCIIFIDEI	1	280231
Q9HV48	ftsH	ATP-dependent zinc metalloprotease FtsH	Q9HV48	Q9HV48_C559_M1	1	Carbamidomethyl (C)	C	559	VRRIIDDCYGTAKRL	1	86874.8
Q9HV49	folP	Dihydropteroate synthase	Q9HV49	Q9HV49_C179_M1	1	Carbamidomethyl (C)	C	179	LQERVDACVAAGIDR	1	842129
Q9HV50	glmM	Phosphoglucosamine mutase	Q9HV50	Q9HV50_C180_M1	1	Carbamidomethyl (C)	C	180	GLKVVLDCANGATYK	1	8.38017e+06
Q9HV50	glmM	Phosphoglucosamine mutase	Q9HV50	Q9HV50_C368_M1	1	Carbamidomethyl (C)	C	368	ARQGIRKCPQVLINV	1	733960
Q9HV50	glmM	Phosphoglucosamine mutase	Q9HV50	Q9HV50_C444_M1	1	Carbamidomethyl (C)	C	444	AKIVSEVCA______	1	29404.3
Q9HV51	tpiA	Triosephosphate isomerase	Q9HV51	Q9HV51_C126_M2	2	Carbamidomethyl (C)	C	126	CGLVPVLCVGETRAE	1	1.3711e+06
Q9HV51	tpiA	Triosephosphate isomerase	Q9HV51	Q9HV51_C119_M2	2	Carbamidomethyl (C)	C	119	KFAAAQSCGLVPVLC	1	1.3711e+06
Q9HV53	rimP	Ribosome maturation factor RimP	Q9HV53	Q9HV53_C52_M1	1	Carbamidomethyl (C)	C	52	EGILIDDCEAVSRQV	1	2554.66
Q9HV54	nusA	Transcription termination/antitermination protein NusA	Q9HV54	Q9HV54_C253_M1	1	Carbamidomethyl (C)	C	253	RIDPQGACIGMRGSR	1	2.13073e+06
Q9HV55	infB	Translation initiation factor IF-2	Q9HV55	Q9HV55_C812_M1	1	Carbamidomethyl (C)	C	812	EVRAGMECGIGVKSY	1	18196232
Q9HV55	infB	Translation initiation factor IF-2	Q9HV55	Q9HV55_C766_M1	1	Carbamidomethyl (C)	C	766	KFGAIAGCMVTEGMV	1	1.75228e+06
Q9HV59	pnp	Polyribonucleotide nucleotidyltransferase	Q9HV59	Q9HV59_C445_M1	1	Carbamidomethyl (C)	C	445	SSSMASVCGASLALM	1	126600
Q9HV59	pnp	Polyribonucleotide nucleotidyltransferase	Q9HV59	Q9HV59_C581_M1	1	Carbamidomethyl (C)	C	581	GATIRGICEETKASI	1	75517.7
Q9HV59	pnp	Polyribonucleotide nucleotidyltransferase	Q9HV59	Q9HV59_C114_M1	1	Carbamidomethyl (C)	C	114	MNEVQVVCTVVSTNK	1	6348.74
Q9HV63	PA4736	DUF2845 domain-containing protein	Q9HV63	Q9HV63_C27_M1	1	Carbamidomethyl (C)	C	27	AQADTMRCGSALVSV	1	1.82514e+06
Q9HV65	PA4734	ER-bound oxygenase mpaB/mpaB'/Rubber oxygenase catalytic domain-containing protein	Q9HV65	Q9HV65_C41_M1	1	Carbamidomethyl (C)	C	41	LFGPDAACWKVHGDF	1	833270
Q9HV66	acsA2	Acetyl-coenzyme A synthetase 2	Q9HV66	Q9HV66_C80_M1	1	Carbamidomethyl (C)	C	80	QLNVAYNCIDRHLER	1	1.62766e+06
Q9HV66	acsA2	Acetyl-coenzyme A synthetase 2	Q9HV66	Q9HV66_C179_M1	1	Carbamidomethyl (C)	C	179	DRILDADCRTVITAD	1	1.12848e+06
Q9HV66	acsA2	Acetyl-coenzyme A synthetase 2	Q9HV66	Q9HV66_C208_M1	1	Carbamidomethyl (C)	C	208	VEKALKDCPDVSTVV	1	873043
Q9HV66	acsA2	Acetyl-coenzyme A synthetase 2	Q9HV66	Q9HV66_C547_M1	1	Carbamidomethyl (C)	C	547	AEAAVVGCPHDVKGQ	1	208085
Q9HV67	pgi	Glucose-6-phosphate isomerase	Q9HV67	Q9HV67_C182_M1	1	Carbamidomethyl (C)	C	182	FAQKGVRCHYLANID	1	147909
Q9HV69	panC	Pantothenate synthetase	Q9HV69	Q9HV69_C119_M1	1	Carbamidomethyl (C)	C	119	PGVSEGLCGASRPGH	1	7438528
Q9HV69	panC	Pantothenate synthetase	Q9HV69	Q9HV69_C87_M1	1	Carbamidomethyl (C)	C	87	ERLLEAGCHLLFTPT	1	173540
Q9HV71	folK	2-amino-4-hydroxy-6-hydroxymethyldihydropteridine pyrophosphokinase	Q9HV71	Q9HV71_C151_M1	1	Carbamidomethyl (C)	C	151	LPELLAACPFEGIER	1	2.0299e+06
Q9HV72	pcnB	Poly(A) polymerase I	Q9HV72	Q9HV72_C62_M1	1	Carbamidomethyl (C)	C	62	QAYVVGGCVRDQMLG	1	3.2744e+06
Q9HV72	pcnB	Poly(A) polymerase I	Q9HV72	Q9HV72_C350_M1	1	Carbamidomethyl (C)	C	350	HELISEQCQRIAIPK	1	2.6658e+06
Q9HV73	cbrB	Two-component response regulator CbrB	Q9HV73	Q9HV73_C153_M1	1	Carbamidomethyl (C)	C	153	EIGIIGSCAPMQELY	1	5.63136e+06
Q9HV74	cbrA	histidine kinase	Q9HV74	Q9HV74_C507_M1	1	Carbamidomethyl (C)	C	507	EKGAAEACAVDNVRR	1	1.23552e+06
Q9HV74	cbrA	histidine kinase	Q9HV74	Q9HV74_C646_M1	1	Carbamidomethyl (C)	C	646	QDLPMGVCSLAKDQE	1	29425
Q9HV75	gluQ	Glutamyl-Q tRNA(Asp) synthetase	Q9HV75	Q9HV75_C102_M2	2	Carbamidomethyl (C)	C	102	GLAYACTCSRKQLEG	1	791068
Q9HV75	gluQ	Glutamyl-Q tRNA(Asp) synthetase	Q9HV75	Q9HV75_C100_M2	2	Carbamidomethyl (C)	C	100	RSGLAYACTCSRKQL	1	791068
Q9HV75	gluQ	Glutamyl-Q tRNA(Asp) synthetase	Q9HV75	Q9HV75_C118_M1	1	Carbamidomethyl (C)	C	118	AGIYPGFCRDAGHAR	1	351033
Q9HV76	PA4722	Aminotransferase	Q9HV76	Q9HV76_C128_M1	1	Carbamidomethyl (C)	C	128	LADPGYPCNRHFLRL	1	627523
Q9HV78	trmA	tRNA/tmRNA (uracil-C(5))-methyltransferase	Q9HV78	Q9HV78_C321_M1	1	Carbamidomethyl (C)	C	321	ERILYISCNPETLAQ	1	409048
Q9HV78	trmA	tRNA/tmRNA (uracil-C(5))-methyltransferase	Q9HV78	Q9HV78_C307_M1	1	Carbamidomethyl (C)	C	307	AGMDPDTCELARRFE	1	183431
Q9HV81	PA4717	Neutral zinc metallopeptidase	Q9HV81	Q9HV81_C289_M1	1	Carbamidomethyl (C)	C	289	ESGSPASCDTFKAQT	1	7.17194e+06
Q9HV81	PA4717	Neutral zinc metallopeptidase	Q9HV81	Q9HV81_C216_M1	1	Carbamidomethyl (C)	C	216	RQELQADCFAGVWAN	1	565814
Q9HV82	PA4716	PhzF family phenazine biosynthesis protein	Q9HV82	Q9HV82_C136_M1	1	Carbamidomethyl (C)	C	136	ATPDAGTCRWFAEAF	1	788869
Q9HV83	PA4715	Probable aminotransferase	Q9HV83	Q9HV83_C295_M1	1	Carbamidomethyl (C)	C	295	ALEGDQQCVRDIARQ	1	17906.4
Q9HV93	cbpA	cAMP-binding protein A	Q9HV93	Q9HV93_C90_M1	1	Carbamidomethyl (C)	C	90	RGLELPACRHANEEP	1	617178
Q9HV96	PA4701	Aminoglycoside phosphotransferase domain-containing protein	Q9HV96	Q9HV96_C63_M1	1	Carbamidomethyl (C)	C	63	LDKRRFYCNEELRLN	1	65035052
Q9HV96	PA4701	Aminoglycoside phosphotransferase domain-containing protein	Q9HV96	Q9HV96_C212_M1	1	Carbamidomethyl (C)	C	212	AKGFIRECHGDIHLG	1	1.37129e+06
Q9HV96	PA4701	Aminoglycoside phosphotransferase domain-containing protein	Q9HV96	Q9HV96_C158_M1	1	Carbamidomethyl (C)	C	158	PLGTAESCMAPVRQN	1	1.12136e+06
Q9HV99	PA4697	DUF4124 domain-containing protein	Q9HV99	Q9HV99_C101_M1	1	Carbamidomethyl (C)	C	101	EAERKQFCEETRNNL	1	176882
Q9HVA2	ilvC	Ketol-acid reductoisomerase (NADP(+))	Q9HVA2	Q9HVA2_C9_M1	1	Carbamidomethyl (C)	C	9	RVFYDKDCDLSIIQG	1	114640480
Q9HVA2	ilvC	Ketol-acid reductoisomerase (NADP(+))	Q9HVA2	Q9HVA2_C169_M1	1	Carbamidomethyl (C)	C	169	NVALSYACGVGGGRT	1	42392632
Q9HVA2	ilvC	Ketol-acid reductoisomerase (NADP(+))	Q9HVA2	Q9HVA2_C33_M1	1	Carbamidomethyl (C)	C	33	SQGHAHACNLKDSGV	1	454897
Q9HVA9	PA4686	Chromosome partitioning protein ParA	Q9HVA9	Q9HVA9_C223_M1	1	Carbamidomethyl (C)	C	223	NVDYIAACEEAFRDV	1	3.18759e+06
Q9HVB2	PA4683	Uncharacterized protein	Q9HVB2	Q9HVB2_C45_M1	1	Carbamidomethyl (C)	C	45	KRFENRLCIYSAYVE	1	15152
Q9HVB6	PA4679	Protein TonB	Q9HVB6	Q9HVB6_C166_M1	1	Carbamidomethyl (C)	C	166	EESERSRCLWLVGLP	1	10980.7
Q9HVB7	rimI	[Ribosomal protein bS18]-alanine N-acetyltransferase	Q9HVB7	Q9HVB7_C102_M1	1	Carbamidomethyl (C)	C	102	AGHQARECFLEVRAS	1	12791.6
Q9HVB8	PA4677	Dipeptidase	Q9HVB8	Q9HVB8_C390_M1	1	Carbamidomethyl (C)	C	390	DAAAWHACWHDQVAM	1	66841.4
Q9HVB8	PA4677	Dipeptidase	Q9HVB8	Q9HVB8_C271_M1	1	Carbamidomethyl (C)	C	271	RHNNRQVCMHAGSFW	1	65522.4
Q9HVB8	PA4677	Dipeptidase	Q9HVB8	Q9HVB8_C201_M1	1	Carbamidomethyl (C)	C	201	DQARRQGCWDGRGDF	1	9558.38
Q9HVB9	PA4676	Carbonic anhydrase	Q9HVB9	Q9HVB9_C180_M1	1	Carbamidomethyl (C)	C	180	QSLSVHGCIYGIKDG	1	7.28931e+06
Q9HVB9	PA4676	Carbonic anhydrase	Q9HVB9	Q9HVB9_C42_M1	1	Carbamidomethyl (C)	C	42	PEYLWIGCSDARVPA	1	4611350
Q9HVB9	PA4676	Carbonic anhydrase	Q9HVB9	Q9HVB9_C148_M1	1	Carbamidomethyl (C)	C	148	EERVDRLCELNVIQQ	1	1839624
Q9HVB9	PA4676	Carbonic anhydrase	Q9HVB9	Q9HVB9_C101_M1	1	Carbamidomethyl (C)	C	101	LVTGHYGCGGVRASL	1	1.01352e+06
Q9HVB9	PA4676	Carbonic anhydrase	Q9HVB9	Q9HVB9_C215_M2	2	Carbamidomethyl (C)	C	215	LSPLGGCC_______	1	604467
Q9HVB9	PA4676	Carbonic anhydrase	Q9HVB9	Q9HVB9_C214_M2	2	Carbamidomethyl (C)	C	214	RLSPLGGCC______	1	604467
Q9HVC2	ychF	Ribosome-binding ATPase YchF	Q9HVC2	Q9HVC2_C5_M1	1	Carbamidomethyl (C)	C	5	___MGFNCGIVGLPN	1	14651771
Q9HVC2	ychF	Ribosome-binding ATPase YchF	Q9HVC2	Q9HVC2_C239_M1	1	Carbamidomethyl (C)	C	239	GAVVVPVCNKIEAEI	1	5988048
Q9HVC2	ychF	Ribosome-binding ATPase YchF	Q9HVC2	Q9HVC2_C35_M1	1	Carbamidomethyl (C)	C	35	AAENFPFCTIEPNSG	1	351641
Q9HVC4	rplY	Large ribosomal subunit protein bL25	Q9HVC4	Q9HVC4_C138_M1	1	Carbamidomethyl (C)	C	138	ISEVEVSCLPKDLPE	1	407744704
Q9HVC5	prs	Ribose-phosphate pyrophosphokinase	Q9HVC5	Q9HVC5_C247_M1	1	Carbamidomethyl (C)	C	247	AAKVIAYCTHPVLSG	1	21886786
Q9HVC5	prs	Ribose-phosphate pyrophosphokinase	Q9HVC5	Q9HVC5_C215_M1	1	Carbamidomethyl (C)	C	215	GDVEGRTCVLVDDMV	1	6350767
Q9HVC5	prs	Ribose-phosphate pyrophosphokinase	Q9HVC5	Q9HVC5_C283_M1	1	Carbamidomethyl (C)	C	283	LSAAAQACGRIRQLD	1	1.86426e+06
Q9HVC9	moeB	Molybdopterin biosynthesis MoeB protein	Q9HVC9	Q9HVC9_C246_M2	2	Carbamidomethyl (C)	C	246	RDPSCAVCGQRHGG_	1	47781.1
Q9HVC9	moeB	Molybdopterin biosynthesis MoeB protein	Q9HVC9	Q9HVC9_C243_M2	2	Carbamidomethyl (C)	C	243	RVRRDPSCAVCGQRH	1	47781.1
Q9HVD0	murI	Glutamate racemase	Q9HVD0	Q9HVD0_C75_M1	1	Carbamidomethyl (C)	C	75	AKALVLACNTATAAA	1	215268
Q9HVD3	PA4659	Probable transcriptional regulator	Q9HVD3	Q9HVD3_C128_M1	1	Carbamidomethyl (C)	C	128	LYPVATLCEKLLQPL	1	354893
Q9HVD3	PA4659	Probable transcriptional regulator	Q9HVD3	Q9HVD3_C254_M1	1	Carbamidomethyl (C)	C	254	RLLAGVSCPVVLVGP	1	153665
Q9HVD5	PA4657	Renalase	Q9HVD5	Q9HVD5_C263_M2	2	Carbamidomethyl (C)	C	263	AFAEVIGCAVPEAAF	1	135297
Q9HVD5	PA4657	Renalase	Q9HVD5	Q9HVD5_C255_M2	2	Carbamidomethyl (C)	C	255	DVVEHLRCAFAEVIG	1	135297
Q9HVD5	PA4657	Renalase	Q9HVD5	Q9HVD5_C215_M2	2	Carbamidomethyl (C)	C	215	SPIAWLACNRSKPGR	1	107448
Q9HVD5	PA4657	Renalase	Q9HVD5	Q9HVD5_C203_M2	2	Carbamidomethyl (C)	C	203	LDTPVQGCFVHGSPI	1	107448
Q9HVD6	PA4656	TIGR01777 family protein	Q9HVD6	Q9HVD6_C41_M1	1	Carbamidomethyl (C)	C	41	PQQVESLCGVGVRGI	1	2.16109e+06
Q9HVD6	PA4656	TIGR01777 family protein	Q9HVD6	Q9HVD6_C224_M1	1	Carbamidomethyl (C)	C	224	ASGPYNACAPNPVRN	1	1.39487e+06
Q9HVD7	hemH	Ferrochelatase	Q9HVD7	Q9HVD7_C223_M1	1	Carbamidomethyl (C)	C	223	SPEALALCYRSQCLR	1	3.5327e+06
Q9HVD9	PA4653	Spore coat protein U domain-containing protein	Q9HVD9	Q9HVD9_C107_M1	1	Carbamidomethyl (C)	C	107	SICKDNGCGTVYNVG	1	57552.9
Q9HVE7	PA4645	Probable purine/pyrimidine phosphoribosyl transferase	Q9HVE7	Q9HVE7_C157_M1	1	Carbamidomethyl (C)	C	157	ASFTGLYCADRYVFG	1	9957400
Q9HVE7	PA4645	Probable purine/pyrimidine phosphoribosyl transferase	Q9HVE7	Q9HVE7_C17_M1	1	Carbamidomethyl (C)	C	17	QVRAEADCLFNNDEV	1	584642
Q9HVE8	PA4644	Cupin fold metalloprotein, WbuC family	Q9HVE8	Q9HVE8_C38_M1	1	Carbamidomethyl (C)	C	38	FHRMEEPCHRMAVGL	1	42155.6
Q9HVF1	mqo2	Probable malate:quinone oxidoreductase 2	Q9HVF1	Q9HVF1_C449_M1	1	Carbamidomethyl (C)	C	449	MLGLIERCFPEQARS	1	19407300
Q9HVF1	mqo2	Probable malate:quinone oxidoreductase 2	Q9HVF1	Q9HVF1_C275_M1	1	Carbamidomethyl (C)	C	275	VSGQWLRCDNPEIVK	1	13224702
Q9HVF5	PA4636	Phospholipid/glycerol acyltransferase domain-containing protein	Q9HVF5	Q9HVF5_C360_M1	1	Carbamidomethyl (C)	C	360	WNRRLEQCPAEQRSW	1	11461007
Q9HVF5	PA4636	Phospholipid/glycerol acyltransferase domain-containing protein	Q9HVF5	Q9HVF5_C101_M1	1	Carbamidomethyl (C)	C	101	VNRLKPGCAYLFIAN	1	469080
Q9HVF5	PA4636	Phospholipid/glycerol acyltransferase domain-containing protein	Q9HVF5	Q9HVF5_C243_M1	1	Carbamidomethyl (C)	C	243	ISYEYDPCDLAKARE	1	280970
Q9HVF7	PA4634	Abasic site processing protein	Q9HVF7	Q9HVF7_C90_M1	1	Carbamidomethyl (C)	C	90	EAFQQRRCLLPANGF	1	6430.21
Q9HVF8	PA4633	Probable chemotaxis transducer	Q9HVF8	Q9HVF8_C199_M1	1	Carbamidomethyl (C)	C	199	PKENKRPCIIDPAPY	1	2002322
Q9HVF9	PA4632	Peptidase M48 domain-containing protein	Q9HVF9	Q9HVF9_C115_M1	1	Carbamidomethyl (C)	C	115	SDELNANCGPGGKII	1	16459623
Q9HVG0	PA4631	NAD-dependent epimerase/dehydratase domain-containing protein	Q9HVG0	Q9HVG0_C59_M1	1	Carbamidomethyl (C)	C	59	LAYLEPECRVAEMLD	1	11058546
Q9HVG0	PA4631	NAD-dependent epimerase/dehydratase domain-containing protein	Q9HVG0	Q9HVG0_C157_M1	1	Carbamidomethyl (C)	C	157	GKSSYVLCKWALDEQ	1	316555
Q9HVG0	PA4631	NAD-dependent epimerase/dehydratase domain-containing protein	Q9HVG0	Q9HVG0_C112_M1	1	Carbamidomethyl (C)	C	112	TNPFYAACLQARVPR	1	60799.2
Q9HVG4	rsmC	Ribosomal RNA small subunit methyltransferase C	Q9HVG4	Q9HVG4_C130_M1	1	Carbamidomethyl (C)	C	130	KLDSARHCQLWQVRI	1	11196.4
Q9HVG5	hprA	Glycerate dehydrogenase	Q9HVG5	Q9HVG5_C209_M1	1	Carbamidomethyl (C)	C	209	VDALTLHCPLTEDTR	1	420238
Q9HVH0	PA4621	Probable oxidoreductase	Q9HVH0	Q9HVH0_C827_M1	1	Carbamidomethyl (C)	C	827	DHHSWIECGRVLVPE	1	2266822
Q9HVH1	PA4620	2Fe-2S ferredoxin-type domain-containing protein	Q9HVH1	Q9HVH1_C154_M1	1	Carbamidomethyl (C)	C	154	DSLGHHICRCTGYVR	1	13036775
Q9HVH1	PA4620	2Fe-2S ferredoxin-type domain-containing protein	Q9HVH1	Q9HVH1_C68_M1	1	Carbamidomethyl (C)	C	68	TSEEVRTCITGAHYF	1	4689382
Q9HVH1	PA4620	2Fe-2S ferredoxin-type domain-containing protein	Q9HVH1	Q9HVH1_C51_M3	3	Carbamidomethyl (C)	C	51	GQGICHACVVIVDNP	1	1.38981e+06
Q9HVH1	PA4620	2Fe-2S ferredoxin-type domain-containing protein	Q9HVH1	Q9HVH1_C48_M3	3	Carbamidomethyl (C)	C	48	LGCGQGICHACVVIV	1	1.38981e+06
Q9HVH1	PA4620	2Fe-2S ferredoxin-type domain-containing protein	Q9HVH1	Q9HVH1_C43_M3	3	Carbamidomethyl (C)	C	43	LTGSRLGCGQGICHA	1	1.38981e+06
Q9HVH3	PA4618	XdhC family protein	Q9HVH3	Q9HVH3_C226_M1	1	Carbamidomethyl (C)	C	226	LFIADGGCHADTAVV	1	214595
Q9HVH4	rlmG	Ribosomal RNA large subunit methyltransferase G	Q9HVH4	Q9HVH4_C47_M1	1	Carbamidomethyl (C)	C	47	ERGVTAQCRVLVLND	1	397923
Q9HVH6	PA4615	Flavodoxin/ferredoxin--NADP reductase	Q9HVH6	Q9HVH6_C223_M1	1	Carbamidomethyl (C)	C	223	EHSRVMLCGNPQMIE	1	2.28271e+06
Q9HVI1	PA4608	Cyclic diguanosine monophosphate-binding protein PA4608	Q9HVI1	Q9HVI1_C87_M1	1	Carbamidomethyl (C)	C	87	DGLLGFECQHIDLDS	1	1112060
Q9HVI7	glyA3	Serine hydroxymethyltransferase 3	Q9HVI7	Q9HVI7_C378_M1	1	Carbamidomethyl (C)	C	378	RGFKEAECRELAGWI	1	23241.2
Q9HVI7	glyA3	Serine hydroxymethyltransferase 3	Q9HVI7	Q9HVI7_C68_M1	1	Carbamidomethyl (C)	C	68	HKRYYGGCEYVDIVE	1	2919.37
Q9HVI8	morA	Motility regulator	Q9HVI8	Q9HVI8_C458_M1	1	Carbamidomethyl (C)	C	458	VEQGLDSCAALRAWL	1	1.0793e+06
Q9HVI8	morA	Motility regulator	Q9HVI8	Q9HVI8_C1046_M1	1	Carbamidomethyl (C)	C	1046	VATRLSACVSQDDTV	1	583954
Q9HVI8	morA	Motility regulator	Q9HVI8	Q9HVI8_C808_M1	1	Carbamidomethyl (C)	C	808	QHLFALDCLRADGRK	1	287296
Q9HVI8	morA	Motility regulator	Q9HVI8	Q9HVI8_C1383_M1	1	Carbamidomethyl (C)	C	1383	DFLREHGCDEVQGYL	1	276896
Q9HVJ7	gdhA	Glutamate dehydrogenase	Q9HVJ7	Q9HVJ7_C145_M1	1	Carbamidomethyl (C)	C	145	DAEVMRFCQSFMSEL	1	227052
Q9HVJ9	rtcA	RNA 3'-terminal phosphate cyclase	Q9HVJ9	Q9HVJ9_C61_M1	1	Carbamidomethyl (C)	C	61	VRAAAEICAAEVEGA	1	482396
Q9HVK1	PA4583	3'-phosphate/5'-hydroxy nucleic acid ligase	Q9HVK1	Q9HVK1_C275_M1	1	Carbamidomethyl (C)	C	275	ANLEAVDCHHNYVQK	1	80083.1
Q9HVK1	PA4583	3'-phosphate/5'-hydroxy nucleic acid ligase	Q9HVK1	Q9HVK1_C362_M1	1	Carbamidomethyl (C)	C	362	RATAHVECRKDADVI	1	37244.2
Q9HVK1	PA4583	3'-phosphate/5'-hydroxy nucleic acid ligase	Q9HVK1	Q9HVK1_C331_M2	2	Carbamidomethyl (C)	C	331	NQEAFCSCSHGAGRT	1	5974.31
Q9HVK1	PA4583	3'-phosphate/5'-hydroxy nucleic acid ligase	Q9HVK1	Q9HVK1_C329_M2	2	Carbamidomethyl (C)	C	329	LGNQEAFCSCSHGAG	1	5974.31
Q9HVK5	PA4579	DUF4105 domain-containing protein	Q9HVK5	Q9HVK5_C256_M1	1	Carbamidomethyl (C)	C	256	YYFFDENCSFRLLEL	1	29531.2
Q9HVK7	PA4577	Uncharacterized protein	Q9HVK7	Q9HVK7_C99_M1	1	Carbamidomethyl (C)	C	99	ALPAAEYCLRCADLV	1	10292614
Q9HVK7	PA4577	Uncharacterized protein	Q9HVK7	Q9HVK7_C102_M1	1	Carbamidomethyl (C)	C	102	AAEYCLRCADLVHR_	1	4520299
Q9HVK7	PA4577	Uncharacterized protein	Q9HVK7	Q9HVK7_C102_M2	2	Carbamidomethyl (C)	C	102	AAEYCLRCADLVHR_	1	8621.46
Q9HVK7	PA4577	Uncharacterized protein	Q9HVK7	Q9HVK7_C99_M2	2	Carbamidomethyl (C)	C	99	ALPAAEYCLRCADLV	1	8621.46
Q9HVL3	PA4571	Probable cytochrome c	Q9HVL3	Q9HVL3_C576_M2	2	Carbamidomethyl (C)	C	576	YARQCVVCHGENGEG	1	57316.8
Q9HVL3	PA4571	Probable cytochrome c	Q9HVL3	Q9HVL3_C573_M2	2	Carbamidomethyl (C)	C	573	RKVYARQCVVCHGEN	1	57316.8
Q9HVL5	ispB	Octaprenyl-diphosphate synthase	Q9HVL5	Q9HVL5_C297_M1	1	Carbamidomethyl (C)	C	297	YAARAIACLDTLPDN	1	39630408
Q9HVL5	ispB	Octaprenyl-diphosphate synthase	Q9HVL5	Q9HVL5_C186_M1	1	Carbamidomethyl (C)	C	186	THSAAALCQAGEEQS	1	584579
Q9HVL9	proB	Glutamate 5-kinase	Q9HVL9	Q9HVL9_C320_M1	1	Carbamidomethyl (C)	C	320	RRGEMVVCVDQGGRE	1	1.13672e+06
Q9HVM0	PA4564	CreA protein	Q9HVM0	Q9HVM0_C54_M1	1	Carbamidomethyl (C)	C	54	PKVQGVTCYLSRAKT	1	327727
Q9HVM0	PA4564	CreA protein	Q9HVM0	Q9HVM0_C81_M1	1	Carbamidomethyl (C)	C	81	RAEASIACRQVGPIQ	1	152098
Q9HVM3	ribF	Riboflavin biosynthesis protein	Q9HVM3	Q9HVM3_C17_M1	1	Carbamidomethyl (C)	C	17	LQPLAGGCVATIGNF	1	102119
Q9HVM4	ileS	Isoleucine--tRNA ligase	Q9HVM4	Q9HVM4_C97_M1	1	Carbamidomethyl (C)	C	97	PYVPGWDCHGLPIEH	1	12613366
Q9HVM4	ileS	Isoleucine--tRNA ligase	Q9HVM4	Q9HVM4_C926_M1	1	Carbamidomethyl (C)	C	926	HAAHPDLCGRCIENI	1	9108789
Q9HVM4	ileS	Isoleucine--tRNA ligase	Q9HVM4	Q9HVM4_C404_M1	1	Carbamidomethyl (C)	C	404	INHSYMHCWRHKTPL	1	7695731
Q9HVM4	ileS	Isoleucine--tRNA ligase	Q9HVM4	Q9HVM4_C584_M1	1	Carbamidomethyl (C)	C	584	HSSLLTGCAIDNHAP	1	4.84699e+06
Q9HVM4	ileS	Isoleucine--tRNA ligase	Q9HVM4	Q9HVM4_C466_M1	1	Carbamidomethyl (C)	C	466	IAGRPDWCISRQRNW	1	1.57356e+06
Q9HVM4	ileS	Isoleucine--tRNA ligase	Q9HVM4	Q9HVM4_C929_M1	1	Carbamidomethyl (C)	C	929	HPDLCGRCIENIEGS	1	895870
Q9HVM4	ileS	Isoleucine--tRNA ligase	Q9HVM4	Q9HVM4_C754_M1	1	Carbamidomethyl (C)	C	754	NSVARRSCQTALFHI	1	5191.14
Q9HVM4	ileS	Isoleucine--tRNA ligase	Q9HVM4	Q9HVM4_C188_M2	2	Carbamidomethyl (C)	C	188	PVNWCFDCGSALAEA	1	3424.38
Q9HVM4	ileS	Isoleucine--tRNA ligase	Q9HVM4	Q9HVM4_C185_M2	2	Carbamidomethyl (C)	C	185	GLKPVNWCFDCGSAL	1	3424.38
Q9HVM4	ileS	Isoleucine--tRNA ligase	Q9HVM4	Q9HVM4_C278_M1	1	Carbamidomethyl (C)	C	278	AEALVESCLARYQRE	1	2825.28
Q9HVM7	ispH	4-hydroxy-3-methylbut-2-enyl diphosphate reductase	Q9HVM7	Q9HVM7_C198_M1	1	Carbamidomethyl (C)	C	198	GPRKNDICYATQNRQ	1	3.23715e+06
Q9HVM7	ispH	4-hydroxy-3-methylbut-2-enyl diphosphate reductase	Q9HVM7	Q9HVM7_C96_M1	1	Carbamidomethyl (C)	C	96	LKVFDATCPLVTKVH	1	1.42523e+06
Q9HVM7	ispH	4-hydroxy-3-methylbut-2-enyl diphosphate reductase	Q9HVM7	Q9HVM7_C215_M1	1	Carbamidomethyl (C)	C	215	VKELADQCDMVLVVG	1	179927
Q9HVM8	pilY1	Type IV pilus biogenesis factor PilY1	Q9HVM8	Q9HVM8_C308_M1	1	Carbamidomethyl (C)	C	308	QTAPEYSCRGSYHIL	1	466604
Q9HVM8	pilY1	Type IV pilus biogenesis factor PilY1	Q9HVM8	Q9HVM8_C176_M1	1	Carbamidomethyl (C)	C	176	CNRTNQACYTRRYVS	1	440332
Q9HVM8	pilY1	Type IV pilus biogenesis factor PilY1	Q9HVM8	Q9HVM8_C169_M1	1	Carbamidomethyl (C)	C	169	DFTGSSSCNRTNQAC	1	109970
Q9HVM9	pilX	Type 4 fimbrial biogenesis protein PilX	Q9HVM9	Q9HVM9_C87_M1	1	Carbamidomethyl (C)	C	87	ADNVARPCLLDLAAL	1	1.20955e+06
Q9HVM9	pilX	Type 4 fimbrial biogenesis protein PilX	Q9HVM9	Q9HVM9_C87_M2	2	Carbamidomethyl (C)	C	87	ADNVARPCLLDLAAL	1	16443.5
Q9HVM9	pilX	Type 4 fimbrial biogenesis protein PilX	Q9HVM9	Q9HVM9_C78_M2	2	Carbamidomethyl (C)	C	78	PPEPGTGCTADNVAR	1	16443.5
Q9HVN5	clpB	Chaperone protein ClpB	Q9HVN5	Q9HVN5_C310_M1	1	Carbamidomethyl (C)	C	310	LARGELHCVGATTLD	1	21036142
Q9HVN8	PA4539	Cell division protein ZapE	Q9HVN8	Q9HVN8_C166_M1	1	Carbamidomethyl (C)	C	166	GRKITLVCTSNYAPR	1	222322
Q9HVN8	PA4539	Cell division protein ZapE	Q9HVN8	Q9HVN8_C131_M1	1	Carbamidomethyl (C)	C	131	LDELLGDCRLLCFDE	1	44995.5
Q9HVP1	PA4536	MOSC domain-containing protein	Q9HVP1	Q9HVP1_C147_M1	1	Carbamidomethyl (C)	C	147	LVIEPPVCLE_____	1	29263.5
Q9HVP7	yacG	DNA gyrase inhibitor YacG	Q9HVP7	Q9HVP7_C28_M1	1	Carbamidomethyl (C)	C	28	DNKYRPFCSDRCKLI	1	53442
Q9HVQ3	speC	ornithine decarboxylase	Q9HVQ3	Q9HVQ3_C161_M1	1	Carbamidomethyl (C)	C	161	PLSRKFGCQTDMAMD	1	88135.5
Q9HVQ4	PA4518	VOC domain-containing protein	Q9HVQ4	Q9HVQ4_C78_M2	2	Carbamidomethyl (C)	C	78	AITLACNCASRDEVD	1	30638.4
Q9HVQ4	PA4518	VOC domain-containing protein	Q9HVQ4	Q9HVQ4_C76_M2	2	Carbamidomethyl (C)	C	76	FAAITLACNCASRDE	1	30638.4
Q9HVQ9	lpxO1	Lipopolysaccharide biosynthetic protein LpxO1	Q9HVQ9	Q9HVQ9_C217_M1	1	Carbamidomethyl (C)	C	217	HNRIILFCDIERPLT	1	763111
Q9HVQ9	lpxO1	Lipopolysaccharide biosynthetic protein LpxO1	Q9HVQ9	Q9HVQ9_C125_M1	1	Carbamidomethyl (C)	C	125	HPSAGQLCPQTTALL	1	128293
Q9HVR0	pxpA3	5-oxoprolinase subunit A 3	Q9HVR0	Q9HVR0_C12_M1	1	Carbamidomethyl (C)	C	12	GRRILLNCDMGESFG	1	126172
Q9HVR0	pxpA3	5-oxoprolinase subunit A 3	Q9HVR0	Q9HVR0_C137_M1	1	Carbamidomethyl (C)	C	137	LRAVLDACAAYRKGL	1	42886.7
Q9HVR2	PA4509	Carboxyltransferase domain-containing protein	Q9HVR2	Q9HVR2_C133_M1	1	Carbamidomethyl (C)	C	133	PVLGSIACQVRDGLG	1	2007.89
Q9HVR2	PA4509	Carboxyltransferase domain-containing protein	Q9HVR2	Q9HVR2_C164_M3	3	Carbamidomethyl (C)	C	164	CVEAGAACPWDASVP	1	0.159992
Q9HVR2	PA4509	Carboxyltransferase domain-containing protein	Q9HVR2	Q9HVR2_C157_M3	3	Carbamidomethyl (C)	C	157	AEGDCLPCVEAGAAC	1	0.159992
Q9HVR2	PA4509	Carboxyltransferase domain-containing protein	Q9HVR2	Q9HVR2_C154_M3	3	Carbamidomethyl (C)	C	154	RILAEGDCLPCVEAG	1	0.159992
Q9HVR5	PA4506	Probable ATP-binding component of ABC dipeptide transporter	Q9HVR5	Q9HVR5_C315_M1	1	Carbamidomethyl (C)	C	315	LDQRQVACHHAEQFL	1	8700915
Q9HVR5	PA4506	Probable ATP-binding component of ABC dipeptide transporter	Q9HVR5	Q9HVR5_C51_M1	1	Carbamidomethyl (C)	C	51	AVVGESGCGKSTLAR	1	4.30153e+06
Q9HVR5	PA4506	Probable ATP-binding component of ABC dipeptide transporter	Q9HVR5	Q9HVR5_C285_M1	1	Carbamidomethyl (C)	C	285	PLNPPEGCAFHKRCP	1	220873
Q9HVR6	PA4505	ABC-type dipeptide transporter	Q9HVR6	Q9HVR6_C260_M1	1	Carbamidomethyl (C)	C	260	IKAIPEHCAGEARLA	1	1.12615e+06
Q9HVR6	PA4505	ABC-type dipeptide transporter	Q9HVR6	Q9HVR6_C283_M1	1	Carbamidomethyl (C)	C	283	RYDRPRGCLLSPRCP	1	14467.9
Q9HVR9	PA4502	Probable binding protein component of ABC transporter	Q9HVR9	Q9HVR9_C458_M1	1	Carbamidomethyl (C)	C	458	GENQARWCDKDFEAL	1	279724
Q9HVR9	PA4502	Probable binding protein component of ABC transporter	Q9HVR9	Q9HVR9_C257_M1	1	Carbamidomethyl (C)	C	257	QKVRAGECQVSLYPK	1	76710.9
Q9HVS1	PA4500	Dipeptide-binding protein	Q9HVS1	Q9HVS1_C260_M1	1	Carbamidomethyl (C)	C	260	QKLKAGECQITLNPR	1	15129579
Q9HVS3	PA4498	Probable metallopeptidase	Q9HVS3	Q9HVS3_C303_M1	1	Carbamidomethyl (C)	C	303	AARLGQPCEAVDAAA	1	12000493
Q9HVS3	PA4498	Probable metallopeptidase	Q9HVS3	Q9HVS3_C137_M1	1	Carbamidomethyl (C)	C	137	ERSTVALCPSLPFGM	1	9948.12
Q9HVS4	PA4497	Tripeptide-binding protein	Q9HVS4	Q9HVS4_C260_M1	1	Carbamidomethyl (C)	C	260	QRLRRNECQIALTPK	1	634223
Q9HVS7	roxS	histidine kinase	Q9HVS7	Q9HVS7_C305_M1	1	Carbamidomethyl (C)	C	305	EASYRYQCLGLGSAP	1	3564424
Q9HVS8	roxR	RoxR	Q9HVS8	Q9HVS8_C112_M2	2	Carbamidomethyl (C)	C	112	RGACNYLCKPADADD	1	1981354
Q9HVS8	roxR	RoxR	Q9HVS8	Q9HVS8_C108_M2	2	Carbamidomethyl (C)	C	108	EAIKRGACNYLCKPA	1	1981354
Q9HVT1	PA4490	Uncharacterized protein PA4490	Q9HVT1	Q9HVT1_C60_M1	1	Carbamidomethyl (C)	C	60	PRWHQQDCAGLVRFA	1	215820
Q9HVT3	PA4488	DUF2300 domain-containing protein	Q9HVT3	Q9HVT3_C364_M1	1	Carbamidomethyl (C)	C	364	NAAPRGECLAIDDSS	1	823645
Q9HVT3	PA4488	DUF2300 domain-containing protein	Q9HVT3	Q9HVT3_C488_M1	1	Carbamidomethyl (C)	C	488	EIPSFSVCRLASGRP	1	777377
Q9HVT3	PA4488	DUF2300 domain-containing protein	Q9HVT3	Q9HVT3_C110_M1	1	Carbamidomethyl (C)	C	110	DRALVRSCGLYFEPQ	1	208006
Q9HVT3	PA4488	DUF2300 domain-containing protein	Q9HVT3	Q9HVT3_C94_M2	2	Carbamidomethyl (C)	C	94	SREEVYCCENGQTIG	1	17837.9
Q9HVT3	PA4488	DUF2300 domain-containing protein	Q9HVT3	Q9HVT3_C93_M2	2	Carbamidomethyl (C)	C	93	RSREEVYCCENGQTI	1	17837.9
Q9HVT5	PA4486	Carboxymuconolactone decarboxylase-like domain-containing protein	Q9HVT5	Q9HVT5_C87_M1	1	Carbamidomethyl (C)	C	87	RGALNNGCTVEEIRE	1	5.59992e+06
Q9HVT5	PA4486	Carboxymuconolactone decarboxylase-like domain-containing protein	Q9HVT5	Q9HVT5_C71_M1	1	Carbamidomethyl (C)	C	71	AALTALKCPQELKGH	1	18253.4
Q9HVT7	gatB	Aspartyl/glutamyl-tRNA(Asn/Gln) amidotransferase subunit B	Q9HVT7	Q9HVT7_C183_M1	1	Carbamidomethyl (C)	C	183	LVRYLGICDGNMAEG	1	48001348
Q9HVT7	gatB	Aspartyl/glutamyl-tRNA(Asn/Gln) amidotransferase subunit B	Q9HVT7	Q9HVT7_C337_M1	1	Carbamidomethyl (C)	C	337	FEKVQGICGDAKLAA	1	4323445
Q9HVT7	gatB	Aspartyl/glutamyl-tRNA(Asn/Gln) amidotransferase subunit B	Q9HVT7	Q9HVT7_C275_M1	1	Carbamidomethyl (C)	C	275	NDYRYFPCPDLLPVV	1	1.63152e+06
Q9HVT7	gatB	Aspartyl/glutamyl-tRNA(Asn/Gln) amidotransferase subunit B	Q9HVT7	Q9HVT7_C60_M1	1	Carbamidomethyl (C)	C	60	EEAVRMACLFGLAID	1	791956
Q9HVT7	gatB	Aspartyl/glutamyl-tRNA(Asn/Gln) amidotransferase subunit B	Q9HVT7	Q9HVT7_C196_M2	2	Carbamidomethyl (C)	C	196	EGSLRCDCNVSVRPK	1	9021.63
Q9HVT7	gatB	Aspartyl/glutamyl-tRNA(Asn/Gln) amidotransferase subunit B	Q9HVT7	Q9HVT7_C194_M2	2	Carbamidomethyl (C)	C	194	MAEGSLRCDCNVSVR	1	9021.63
Q9HVT8	gatA	Glutamyl-tRNA(Gln) amidotransferase subunit A	Q9HVT8	Q9HVT8_C331_M1	1	Carbamidomethyl (C)	C	331	GVRYGYRCDAPQNLE	1	39248052
Q9HVT8	gatA	Glutamyl-tRNA(Gln) amidotransferase subunit A	Q9HVT8	Q9HVT8_C81_M1	1	Carbamidomethyl (C)	C	81	IAHKDLFCTQGVRTS	1	1.03147e+06
Q9HVT8	gatA	Glutamyl-tRNA(Gln) amidotransferase subunit A	Q9HVT8	Q9HVT8_C221_M1	1	Carbamidomethyl (C)	C	221	LARTAEDCALMLGVM	1	405803
Q9HVU0	mreB	Cell shape-determining protein MreB	Q9HVU0	Q9HVU0_C322_M1	1	Carbamidomethyl (C)	C	322	VAEEPLTCVARGGGR	1	36527412
Q9HVU0	mreB	Cell shape-determining protein MreB	Q9HVU0	Q9HVU0_C85_M1	1	Carbamidomethyl (C)	C	85	VIADFSVCEKMLQYF	1	4.63866e+06
Q9HVU0	mreB	Cell shape-determining protein MreB	Q9HVU0	Q9HVU0_C114_M2	2	Carbamidomethyl (C)	C	114	RVLICVPCKSTQVER	1	330093
Q9HVU0	mreB	Cell shape-determining protein MreB	Q9HVU0	Q9HVU0_C111_M2	2	Carbamidomethyl (C)	C	111	PSPRVLICVPCKSTQ	1	330093
Q9HVU3	PA4478	dTTP/UTP pyrophosphatase	Q9HVU3	Q9HVU3_C68_M1	1	Carbamidomethyl (C)	C	68	EGRGEDGCVLGADTS	1	1.14824e+06
Q9HVU3	PA4478	dTTP/UTP pyrophosphatase	Q9HVU3	Q9HVU3_C192_M1	1	Carbamidomethyl (C)	C	192	LREFGIPCWQPVGGN	1	516483
Q9HVU4	cafA	Ribonuclease G	Q9HVU4	Q9HVU4_C417_M1	1	Carbamidomethyl (C)	C	417	LKTAETTCYEIFREI	1	13989971
Q9HVU4	cafA	Ribonuclease G	Q9HVU4	Q9HVU4_C152_M1	1	Carbamidomethyl (C)	C	152	LKKVVADCVAAEGIE	1	275989
Q9HVU6	PA4475	CN hydrolase domain-containing protein	Q9HVU6	Q9HVU6_C205_M1	1	Carbamidomethyl (C)	C	205	ARAIETQCYLLAAGQ	1	3.55155e+06
Q9HVU6	PA4475	CN hydrolase domain-containing protein	Q9HVU6	Q9HVU6_C99_M1	1	Carbamidomethyl (C)	C	99	PEAKANACSLLIDEH	1	1.47224e+06
Q9HVU6	PA4475	CN hydrolase domain-containing protein	Q9HVU6	Q9HVU6_C157_M1	1	Carbamidomethyl (C)	C	157	GRLGLTVCYDLRFPE	1	10030.8
Q9HVU7	PA4474	Metalloprotease TldD	Q9HVU7	Q9HVU7_C292_M1	1	Carbamidomethyl (C)	C	292	EKVASSLCTIVDDGT	1	1.94536e+06
Q9HVU7	PA4474	Metalloprotease TldD	Q9HVU7	Q9HVU7_C452_M1	1	Carbamidomethyl (C)	C	452	LDSGVGTCGKDGQSV	1	896610
Q9HVU7	PA4474	Metalloprotease TldD	Q9HVU7	Q9HVU7_C386_M1	1	Carbamidomethyl (C)	C	386	SVEKGIYCANLGGGQ	1	700054
Q9HVU7	PA4474	Metalloprotease TldD	Q9HVU7	Q9HVU7_C318_M1	1	Carbamidomethyl (C)	C	318	DEGTPSNCNVLIENG	1	52208.2
Q9HVU9	pmbA	PmbA protein	Q9HVU9	Q9HVU9_C143_M1	1	Carbamidomethyl (C)	C	143	AVERALACEAAAFAA	1	17015756
Q9HVU9	pmbA	PmbA protein	Q9HVU9	Q9HVU9_C107_M1	1	Carbamidomethyl (C)	C	107	RHTSEDECAGLADAA	1	8895944
Q9HVU9	pmbA	PmbA protein	Q9HVU9	Q9HVU9_C168_M1	1	Carbamidomethyl (C)	C	168	TLNTHQGCRVYGNSH	1	2.73567e+06
Q9HVU9	pmbA	PmbA protein	Q9HVU9	Q9HVU9_C190_M1	1	Carbamidomethyl (C)	C	190	STRHSLSCVMIAEGE	1	2251091
Q9HVV0	PA4469	Tetratricopeptide repeat protein	Q9HVV0	Q9HVV0_C14_M1	1	Carbamidomethyl (C)	C	14	TIEQGNRCFVTGALI	1	32086.2
Q9HVV3	PA4465	Nucleotide-binding protein PA4465	Q9HVV3	Q9HVV3_C252_M1	1	Carbamidomethyl (C)	C	252	YVTVAIGCTGGHHRS	1	409240
Q9HVV4	ptsN	Nitrogen regulatory protein	Q9HVV4	Q9HVV4_C69_M1	1	Carbamidomethyl (C)	C	69	NGIAIPHCRLSGCQS	1	1.16542e+06
Q9HVV6	PA4461	Lipopolysaccharide export system ATP-binding protein LptB	Q9HVV6	Q9HVV6_C45_M1	1	Carbamidomethyl (C)	C	45	NGAGKTTCFYMIVGL	1	103915
Q9HVV9	PA4458	3-deoxy-D-manno-octulosonate 8-phosphate phosphatase KdsC	Q9HVV9	Q9HVV9_C161_M1	1	Carbamidomethyl (C)	C	161	EGAAREFCELIMRAQ	1	858422
Q9HVW0	kdsD	Arabinose 5-phosphate isomerase KdsD	Q9HVW0	Q9HVW0_C39_M1	1	Carbamidomethyl (C)	C	39	GDDFVKACELLLAGK	1	247489
Q9HVW1	PA4456	Probable ATP-binding component of ABC transporter	Q9HVW1	Q9HVW1_C45_M1	1	Carbamidomethyl (C)	C	45	GIMGPSGCGKTTLLR	1	503889
Q9HVW5	PA4452	STAS domain-containing protein	Q9HVW5	Q9HVW5_C48_M1	1	Carbamidomethyl (C)	C	48	AAELVVDCSAVERSS	1	2.93327e+06
Q9HVW7	murA	UDP-N-acetylglucosamine 1-carboxyvinyltransferase	Q9HVW7	Q9HVW7_C117_M1	1	Carbamidomethyl (C)	C	117	EVALPGGCAIGSRPV	1	49968320
Q9HVW7	murA	UDP-N-acetylglucosamine 1-carboxyvinyltransferase	Q9HVW7	Q9HVW7_C404_M1	1	Carbamidomethyl (C)	C	404	HIDRGYECIEEKLQL	1	30189292
Q9HVW9	hisD	Histidinol dehydrogenase	Q9HVW9	Q9HVW9_C402_M1	1	Carbamidomethyl (C)	C	402	KRSSIINCSAEGASV	1	9262149
Q9HVW9	hisD	Histidinol dehydrogenase	Q9HVW9	Q9HVW9_C324_M1	1	Carbamidomethyl (C)	C	324	VADQAQACAVANRIA	1	6528760
Q9HVW9	hisD	Histidinol dehydrogenase	Q9HVW9	Q9HVW9_C369_M1	1	Carbamidomethyl (C)	C	369	AEALGDYCAGPNHVL	1	23713.8
Q9HVX0	hisC1	Histidinol-phosphate aminotransferase 1	Q9HVX0	Q9HVX0_C266_M1	1	Carbamidomethyl (C)	C	266	DAYFRRTCQAVIDSR	1	17510.8
Q9HVX2	PA4445	GTP cyclohydrolase 1 type 2 homolog	Q9HVX2	Q9HVX2_C25_M1	1	Carbamidomethyl (C)	C	25	AARIQDYCPNGLQVE	1	15499122
Q9HVX2	PA4445	GTP cyclohydrolase 1 type 2 homolog	Q9HVX2	Q9HVX2_C76_M1	1	Carbamidomethyl (C)	C	76	FWKGENPCVVGMKQR	1	3.67757e+06
Q9HVX2	PA4445	GTP cyclohydrolase 1 type 2 homolog	Q9HVX2	Q9HVX2_C248_M1	1	Carbamidomethyl (C)	C	248	IEHLFIDCPNPA___	1	41487
Q9HVX5	PA4440	Thioesterase domain-containing protein	Q9HVX5	Q9HVX5_C14_M1	1	Carbamidomethyl (C)	C	14	PVSIDGPCGPLEALH	1	115113
Q9HVX7	zapE	Cell division protein ZapE	Q9HVX7	Q9HVX7_C257_M1	1	Carbamidomethyl (C)	C	257	EIRARLTCDDVAWFE	1	275221
Q9HVX9	PA4436	Probable transcriptional regulator	Q9HVX9	Q9HVX9_C156_M1	1	Carbamidomethyl (C)	C	156	IYLIERFCGGSVAQA	1	240643
Q9HVY0	PA4435	Probable acyl-CoA dehydrogenase	Q9HVY0	Q9HVY0_C323_M1	1	Carbamidomethyl (C)	C	323	DVPTAAMCKYWTTDL	1	1.03727e+06
Q9HVY0	PA4435	Probable acyl-CoA dehydrogenase	Q9HVY0	Q9HVY0_C332_M1	1	Carbamidomethyl (C)	C	332	YWTTDLQCKVLDECV	1	354077
Q9HVY0	PA4435	Probable acyl-CoA dehydrogenase	Q9HVY0	Q9HVY0_C306_M1	1	Carbamidomethyl (C)	C	306	GRVFVDRCMELHLQG	1	248444
Q9HVY1	PA4434	Probable oxidoreductase	Q9HVY1	Q9HVY1_C273_M1	1	Carbamidomethyl (C)	C	273	NPQAEAACARYVALA	1	10776408
Q9HVY1	PA4434	Probable oxidoreductase	Q9HVY1	Q9HVY1_C227_M1	1	Carbamidomethyl (C)	C	227	EIAIREQCGLLAYSP	1	209623
Q9HVY1	PA4434	Probable oxidoreductase	Q9HVY1	Q9HVY1_C17_M1	1	Carbamidomethyl (C)	C	17	DLKVSALCLGTMTWG	1	195900
Q9HVY4	PA4431	Ubiquinol-cytochrome c reductase iron-sulfur subunit	Q9HVY4	Q9HVY4_C154_M2	2	Carbamidomethyl (C)	C	154	KGGYFCPCHGSHYDL	1	26835198
Q9HVY4	PA4431	Ubiquinol-cytochrome c reductase iron-sulfur subunit	Q9HVY4	Q9HVY4_C152_M2	2	Carbamidomethyl (C)	C	152	DWKGGYFCPCHGSHY	1	26835198
Q9HVY4	PA4431	Ubiquinol-cytochrome c reductase iron-sulfur subunit	Q9HVY4	Q9HVY4_C154_M1	1	Carbamidomethyl (C)	C	154	KGGYFCPCHGSHYDL	0.973426	406732
Q9HVY6	PA4429	Probable cytochrome c1	Q9HVY6	Q9HVY6_C191_M1	1	Carbamidomethyl (C)	C	191	TPLTHEACDQLTVVP	1	7684454
Q9HVY7	sspA	Stringent starvation protein A	Q9HVY7	Q9HVY7_C18_M2	2	Carbamidomethyl (C)	C	18	SDPADHYCHRIRLVL	1	10736.4
Q9HVY7	sspA	Stringent starvation protein A	Q9HVY7	Q9HVY7_C9_M2	2	Carbamidomethyl (C)	C	9	ASINKLTCYSDPADH	1	10736.4
Q9HVZ0	gmhA	Phosphoheptose isomerase	Q9HVZ0	Q9HVZ0_C49_M1	1	Carbamidomethyl (C)	C	49	NEGKILSCGNGGSAG	1	4.26038e+06
Q9HVZ0	gmhA	Phosphoheptose isomerase	Q9HVZ0	Q9HVZ0_C185_M2	2	Carbamidomethyl (C)	C	185	LLAIHCLCDLIDRQL	1	26890.8
Q9HVZ0	gmhA	Phosphoheptose isomerase	Q9HVZ0	Q9HVZ0_C183_M2	2	Carbamidomethyl (C)	C	183	VHLLAIHCLCDLIDR	1	26890.8
Q9HVZ1	PA4424	UPF0102 protein PA4424	Q9HVZ1	Q9HVZ1_C19_M1	1	Carbamidomethyl (C)	C	19	RQAEELACAHLRRQG	1	66231.8
Q9HVZ2	PA4423	Penicillin-binding protein activator	Q9HVZ2	Q9HVZ2_C512_M1	1	Carbamidomethyl (C)	C	512	DLNGIRFCETPWLLN	1	1.71195e+06
Q9HVZ3	rsmI	Ribosomal RNA small subunit methyltransferase I	Q9HVZ3	Q9HVZ3_C57_M1	1	Carbamidomethyl (C)	C	57	IETPLAACHEHNERE	1	2.48799e+06
Q9HVZ3	rsmI	Ribosomal RNA small subunit methyltransferase I	Q9HVZ3	Q9HVZ3_C115_M1	1	Carbamidomethyl (C)	C	115	VVPVPGSCALIAALS	1	159717
Q9HVZ5	rsmH	Ribosomal RNA small subunit methyltransferase H	Q9HVZ5	Q9HVZ5_C26_M1	1	Carbamidomethyl (C)	C	26	LAPREDGCYLDGTFG	1	16084880
Q9HVZ7	murF	UDP-N-acetylmuramoyl-tripeptide--D-alanyl-D-alanine ligase	Q9HVZ7	Q9HVZ7_C451_M1	1	Carbamidomethyl (C)	C	451	DKVVAALCGSSEESH	1	10590044
Q9HVZ9	murD	UDP-N-acetylmuramoylalanine--D-glutamate ligase	Q9HVZ9	Q9HVZ9_C231_M1	1	Carbamidomethyl (C)	C	231	LIADTVPCWSFGLNK	1	467665
Q9HVZ9	murD	UDP-N-acetylmuramoylalanine--D-glutamate ligase	Q9HVZ9	Q9HVZ9_C68_M2	2	Carbamidomethyl (C)	C	68	ELDAEFLCSARELYV	1	240043
Q9HVZ9	murD	UDP-N-acetylmuramoylalanine--D-glutamate ligase	Q9HVZ9	Q9HVZ9_C59_M2	2	Carbamidomethyl (C)	C	59	YPQVEVRCGELDAEF	1	240043
Q9HVZ9	murD	UDP-N-acetylmuramoylalanine--D-glutamate ligase	Q9HVZ9	Q9HVZ9_C424_M1	1	Carbamidomethyl (C)	C	424	AVLLSPACASLDMFK	1	88549.3
Q9HW01	murG	UDP-N-acetylglucosamine--N-acetylmuramyl-(pentapeptide) pyrophosphoryl-undecaprenol N-acetylglucosamine transferase	Q9HW01	Q9HW01_C351_M1	1	Carbamidomethyl (C)	C	351	TRTVVDACLEVARG_	1	20736672
Q9HW01	murG	UDP-N-acetylglucosamine--N-acetylmuramyl-(pentapeptide) pyrophosphoryl-undecaprenol N-acetylglucosamine transferase	Q9HW01	Q9HW01_C142_M1	1	Carbamidomethyl (C)	C	142	APIARRVCEAFPDTF	1	14585684
Q9HW01	murG	UDP-N-acetylglucosamine--N-acetylmuramyl-(pentapeptide) pyrophosphoryl-undecaprenol N-acetylglucosamine transferase	Q9HW01	Q9HW01_C95_M1	1	Carbamidomethyl (C)	C	95	IRQLRPVCVLGLGGY	1	59919.7
Q9HW01	murG	UDP-N-acetylglucosamine--N-acetylmuramyl-(pentapeptide) pyrophosphoryl-undecaprenol N-acetylglucosamine transferase	Q9HW01	Q9HW01_C22_M1	1	Carbamidomethyl (C)	C	22	HVFPALACAREFQAR	1	9582.4
Q9HW02	murC	UDP-N-acetylmuramate--L-alanine ligase	Q9HW02	Q9HW02_C453_M1	1	Carbamidomethyl (C)	C	453	RAGDILLCQGAGDVG	1	8342922
Q9HW02	murC	UDP-N-acetylmuramate--L-alanine ligase	Q9HW02	Q9HW02_C417_M1	1	Carbamidomethyl (C)	C	417	GADSRQLCHSIRQRG	1	872378
Q9HW03	PA4405	DUF721 domain-containing protein	Q9HW03	Q9HW03_C28_M1	1	Carbamidomethyl (C)	C	28	QPAARPYCHVASWRG	1	16650.2
Q9HW04	argJ	Arginine biosynthesis bifunctional protein ArgJ	Q9HW04	Q9HW04_C96_M1	1	Carbamidomethyl (C)	C	96	LAAAAQTCAKLAELA	1	6620974
Q9HW04	argJ	Arginine biosynthesis bifunctional protein ArgJ	Q9HW04	Q9HW04_C347_M1	1	Carbamidomethyl (C)	C	347	DVFLGDVCIASRGGR	1	955403
Q9HW04	argJ	Arginine biosynthesis bifunctional protein ArgJ	Q9HW04	Q9HW04_C232_M2	2	Carbamidomethyl (C)	C	232	DTSTNDCCMLIATGR	1	438042
Q9HW04	argJ	Arginine biosynthesis bifunctional protein ArgJ	Q9HW04	Q9HW04_C231_M2	2	Carbamidomethyl (C)	C	231	GDTSTNDCCMLIATG	1	438042
Q9HW04	argJ	Arginine biosynthesis bifunctional protein ArgJ	Q9HW04	Q9HW04_C383_M1	1	Carbamidomethyl (C)	C	383	IELGRGTCSETIWTT	1	46131.1
Q9HW05	PA4401	Probable glutathione S-transferase	Q9HW05	Q9HW05_C144_M2	2	Carbamidomethyl (C)	C	144	ICEAWADCLRRFGQD	1	3434238
Q9HW05	PA4401	Probable glutathione S-transferase	Q9HW05	Q9HW05_C138_M2	2	Carbamidomethyl (C)	C	138	RQDIQRICEAWADCL	1	3434238
Q9HW05	PA4401	Probable glutathione S-transferase	Q9HW05	Q9HW05_C99_M1	1	Carbamidomethyl (C)	C	99	RALARSVCAEMHSGF	1	637453
Q9HW06	PA4400	8-oxo-dGTP diphosphatase	Q9HW06	Q9HW06_C182_M1	1	Carbamidomethyl (C)	C	182	AIDIQGLCAGKAQLM	1	4.01104e+06
Q9HW07	PA4399	Corrinoid adenosyltransferase	Q9HW07	Q9HW07_C143_M1	1	Carbamidomethyl (C)	C	143	ARSAERRCQALDQEE	1	1.7484e+06
Q9HW07	PA4399	Corrinoid adenosyltransferase	Q9HW07	Q9HW07_C132_M1	1	Carbamidomethyl (C)	C	132	PVAQAHVCRSLARSA	1	149966
Q9HW09	panE	2-dehydropantoate 2-reductase	Q9HW09	Q9HW09_C198_M2	2	Carbamidomethyl (C)	C	198	PLTVLHDCRNGGLRQ	1	231971
Q9HW09	panE	2-dehydropantoate 2-reductase	Q9HW09	Q9HW09_C187_M2	2	Carbamidomethyl (C)	C	187	WRKLALNCAINPLTV	1	231971
Q9HW09	panE	2-dehydropantoate 2-reductase	Q9HW09	Q9HW09_C120_M1	1	Carbamidomethyl (C)	C	120	ARLPRSRCLFASSTE	1	17299.6
Q9HW09	panE	2-dehydropantoate 2-reductase	Q9HW09	Q9HW09_C271_M1	1	Carbamidomethyl (C)	C	271	GYLLGYACQHGQRLG	1	17268.8
Q9HW11	PA4395	UPF0234 protein PA4395	Q9HW11	Q9HW11_C75_M1	1	Carbamidomethyl (C)	C	75	KRKVDSQCMEIKDAY	1	18913784
Q9HW15	speA	Probable short-chain dehydrogenase	Q9HW15	Q9HW15_C14_M1	1	Carbamidomethyl (C)	C	14	VIIITGGCQGLGRAM	1	19462982
Q9HW15	speA	Probable short-chain dehydrogenase	Q9HW15	Q9HW15_C49_M1	1	Carbamidomethyl (C)	C	49	LDEAVAACKAAGGDA	1	901892
Q9HW22	PA4380	histidine kinase	Q9HW22	Q9HW22_C317_M1	1	Carbamidomethyl (C)	C	317	HYRNEGACAGQFNAP	1	862789
Q9HW24	inaA	InaA protein	Q9HW24	Q9HW24_C99_M1	1	Carbamidomethyl (C)	C	99	PRLVYSGCRKVDGQW	1	43372.4
Q9HW26	pncB2	Nicotinate phosphoribosyltransferase 2	Q9HW26	Q9HW26_C201_M1	1	Carbamidomethyl (C)	C	201	LKEDFPGCFVGTSNV	1	3.63973e+06
Q9HW26	pncB2	Nicotinate phosphoribosyltransferase 2	Q9HW26	Q9HW26_C247_M1	1	Carbamidomethyl (C)	C	247	SQSAALDCWVREYRG	1	1.68613e+06
Q9HW26	pncB2	Nicotinate phosphoribosyltransferase 2	Q9HW26	Q9HW26_C382_M1	1	Carbamidomethyl (C)	C	382	DTPGKAQCRDPDFIH	1	212263
Q9HW29	PA4373	DUF1513 domain-containing protein	Q9HW29	Q9HW29_C316_M1	1	Carbamidomethyl (C)	C	316	LDAPLPDCAGVGAVK	1	3098455
Q9HW29	PA4373	DUF1513 domain-containing protein	Q9HW29	Q9HW29_C340_M1	1	Carbamidomethyl (C)	C	340	GRCRFYDCQGERIAA	1	276770
Q9HW29	PA4373	DUF1513 domain-containing protein	Q9HW29	Q9HW29_C65_M1	1	Carbamidomethyl (C)	C	65	ATRVAQRCHDIVQHP	1	234102
Q9HW30	PA4372	Imelysin-like domain-containing protein	Q9HW30	Q9HW30_C58_M1	1	Carbamidomethyl (C)	C	58	ASSALAYCQGKEDLA	1	2.12394e+06
Q9HW30	PA4372	Imelysin-like domain-containing protein	Q9HW30	Q9HW30_C161_M1	1	Carbamidomethyl (C)	C	161	AATKARYCPLLEAIG	1	8811.91
Q9HW32	icmP	Insulin-cleaving metalloproteinase outer membrane protein	Q9HW32	Q9HW32_C319_M1	1	Carbamidomethyl (C)	C	319	STEDEHDCFSDDTHH	1	245428
Q9HW34	PA4368	RING-type E3 ubiquitin transferase	Q9HW34	Q9HW34_C114_M1	1	Carbamidomethyl (C)	C	114	LRDATDACLVDPRGA	1	1.04876e+06
Q9HW35	bifA	BifA	Q9HW35	Q9HW35_C286_M1	1	Carbamidomethyl (C)	C	286	QRRVAVLCLGLDDFK	1	652536
Q9HW38	argP	HTH-type transcriptional regulator ArgP	Q9HW38	Q9HW38_C148_M2	2	Carbamidomethyl (C)	C	148	GEVAGCVCGSARPVA	1	15688.8
Q9HW38	argP	HTH-type transcriptional regulator ArgP	Q9HW38	Q9HW38_C146_M2	2	Carbamidomethyl (C)	C	146	RAGEVAGCVCGSARP	1	15688.8
Q9HW38	argP	HTH-type transcriptional regulator ArgP	Q9HW38	Q9HW38_C222_M1	1	Carbamidomethyl (C)	C	222	GGFIHHLCPSSEGFV	1	8668.23
Q9HW39	PA4362	Saccharopine dehydrogenase NADP binding domain-containing protein	Q9HW39	Q9HW39_C61_M1	1	Carbamidomethyl (C)	C	61	DLGDPQACREALDQV	1	575398
Q9HW39	PA4362	Saccharopine dehydrogenase NADP binding domain-containing protein	Q9HW39	Q9HW39_C50_M1	1	Carbamidomethyl (C)	C	50	GSQLGLECRVFDLGD	1	106051
Q9HW40	PA4361	Probable oxidoreductase	Q9HW40	Q9HW40_C99_M1	1	Carbamidomethyl (C)	C	99	AESVVEACMRQKVRR	1	12994.2
Q9HW43	PA4358	Ferrous iron transport protein B	Q9HW43	Q9HW43_C233_M1	1	Carbamidomethyl (C)	C	233	LEQARRGCGEEPELA	1	717776
Q9HW43	PA4358	Ferrous iron transport protein B	Q9HW43	Q9HW43_C143_M1	1	Carbamidomethyl (C)	C	143	GLARRLGCPVVPLVS	1	165782
Q9HW43	PA4358	Ferrous iron transport protein B	Q9HW43	Q9HW43_C765_M1	1	Carbamidomethyl (C)	C	765	APSGQGGCH______	1	79657.2
Q9HW44	PA4357	Transcriptional regulator HTH-type FeoC domain-containing protein	Q9HW44	Q9HW44_C70_M1	1	Carbamidomethyl (C)	C	70	GCAQRDPCAEPEPYF	1	5029092
Q9HW44	PA4357	Transcriptional regulator HTH-type FeoC domain-containing protein	Q9HW44	Q9HW44_C61_M2	2	Carbamidomethyl (C)	C	61	SGGCGGGCKGCAQRD	1	13887
Q9HW44	PA4357	Transcriptional regulator HTH-type FeoC domain-containing protein	Q9HW44	Q9HW44_C57_M2	2	Carbamidomethyl (C)	C	57	AAQSSGGCGGGCKGC	1	13887
Q9HW45	xenB	Xenobiotic reductase	Q9HW45	Q9HW45_C260_M1	1	Carbamidomethyl (C)	C	260	KRGIAFICAREAQAD	1	4.09979e+06
Q9HW52	PA4349	Acyl-CoA dehydrogenase	Q9HW52	Q9HW52_C166_M1	1	Carbamidomethyl (C)	C	166	LLLDGAHCERLPGDG	1	8536820
Q9HW52	PA4349	Acyl-CoA dehydrogenase	Q9HW52	Q9HW52_C221_M1	1	Carbamidomethyl (C)	C	221	LAGILGGCAEVARHP	1	2.54533e+06
Q9HW52	PA4349	Acyl-CoA dehydrogenase	Q9HW52	Q9HW52_C76_M1	1	Carbamidomethyl (C)	C	76	PEGLGALCVTEKRSV	1	407656
Q9HW53	PA4348	Metallo-beta-lactamase domain-containing protein	Q9HW53	Q9HW53_C140_M1	1	Carbamidomethyl (C)	C	140	QAIALGDCSLKAIPA	1	356823104
Q9HW55	PA4346	Amidase	Q9HW55	Q9HW55_C58_M1	1	Carbamidomethyl (C)	C	58	MGNSADYCRAYTQQY	1	18362.3
Q9HW57	PA4344	Probable hydrolase	Q9HW57	Q9HW57_C45_M1	1	Carbamidomethyl (C)	C	45	TAALVAECLRGWGYE	1	98022.9
Q9HW62	PA4339	Probable phospholipase	Q9HW62	Q9HW62_C146_M1	1	Carbamidomethyl (C)	C	146	FERQWLACLEEKAWK	1	92129.8
Q9HW65	PA4336	DJ-1/PfpI domain-containing protein	Q9HW65	Q9HW65_C143_M2	2	Carbamidomethyl (C)	C	143	ACSAYPACAPEVRLA	1	9397270
Q9HW65	PA4336	DJ-1/PfpI domain-containing protein	Q9HW65	Q9HW65_C137_M2	2	Carbamidomethyl (C)	C	137	GVLQGRACSAYPACA	1	9397270
Q9HW65	PA4336	DJ-1/PfpI domain-containing protein	Q9HW65	Q9HW65_C120_M1	1	Carbamidomethyl (C)	C	120	RKPIAAVCHGAQLLA	1	143045
Q9HW68	PA4333	Fumarate hydratase class I	Q9HW68	Q9HW68_C185_M1	1	Carbamidomethyl (C)	C	185	PTMGAGWCPPGMLGI	1	2.92663e+06
Q9HW68	PA4333	Fumarate hydratase class I	Q9HW68	Q9HW68_C66_M1	1	Carbamidomethyl (C)	C	66	ATGHRPICQDTGIVT	1	1.93138e+06
Q9HW68	PA4333	Fumarate hydratase class I	Q9HW68	Q9HW68_C277_M2	2	Carbamidomethyl (C)	C	277	PVCMIPNCAATRHAH	1	378104
Q9HW68	PA4333	Fumarate hydratase class I	Q9HW68	Q9HW68_C272_M2	2	Carbamidomethyl (C)	C	272	HAASLPVCMIPNCAA	1	378104
Q9HW70	PA4331	Probable ferredoxin reductase	Q9HW70	Q9HW70_C276_M1	1	Carbamidomethyl (C)	C	276	RRSMALLCGQPASVE	1	783484
Q9HW70	PA4331	Probable ferredoxin reductase	Q9HW70	Q9HW70_C99_M1	1	Carbamidomethyl (C)	C	99	LPARVVACHWLGDVL	1	113918
Q9HW72	pykA	Pyruvate kinase	Q9HW72	Q9HW72_C119_M1	1	Carbamidomethyl (C)	C	119	YPDLVKDCGVGDELL	1	16522578
Q9HW72	pykA	Pyruvate kinase	Q9HW72	Q9HW72_C359_M1	1	Carbamidomethyl (C)	C	359	LGQTFDRCDESIALA	1	3.22614e+06
Q9HW72	pykA	Pyruvate kinase	Q9HW72	Q9HW72_C382_M1	1	Carbamidomethyl (C)	C	382	PGIKAIICLTESGFT	1	42324.2
Q9HW73	PA4328	UspA domain-containing protein	Q9HW73	Q9HW73_C155_M1	1	Carbamidomethyl (C)	C	155	AWRGQRLCAALDPLH	1	26442808
Q9HW73	PA4328	UspA domain-containing protein	Q9HW73	Q9HW73_C137_M1	1	Carbamidomethyl (C)	C	137	DWQLIRHCPQPLWLV	1	2.78629e+06
Q9HW75	PA4326	Lipoprotein	Q9HW75	Q9HW75_C39_M1	1	Carbamidomethyl (C)	C	39	RAYDKGDCAQVMLDL	1	304716
Q9HW77	PA4324	PilZ domain-containing protein	Q9HW77	Q9HW77_C74_M2	2	Carbamidomethyl (C)	C	74	CIDFSADCRWTCEDV	1	73083.7
Q9HW77	PA4324	PilZ domain-containing protein	Q9HW77	Q9HW77_C67_M2	2	Carbamidomethyl (C)	C	67	GLGGRPQCIDFSADC	1	73083.7
Q9HW78	PA4323	DUF58 domain-containing protein	Q9HW78	Q9HW78_C247_M1	1	Carbamidomethyl (C)	C	247	QILFLLDCGRRMRSQ	1	182188
Q9HW78	PA4323	DUF58 domain-containing protein	Q9HW78	Q9HW78_C141_M1	1	Carbamidomethyl (C)	C	141	GHFVFPRCELELPSP	1	45902.9
Q9HW82	PA4319	Stage II sporulation protein M	Q9HW82	Q9HW82_C45_M1	1	Carbamidomethyl (C)	C	45	AADYRRLCQQLALAQ	1	2.19077e+06
Q9HW85	sbcB	Exodeoxyribonuclease I	Q9HW85	Q9HW85_C324_M1	1	Carbamidomethyl (C)	C	324	TGIELDECQQKAELL	1	5.73903e+06
Q9HW85	sbcB	Exodeoxyribonuclease I	Q9HW85	Q9HW85_C450_M1	1	Carbamidomethyl (C)	C	450	FEAALEACRQEQGGT	1	234577
Q9HW85	sbcB	Exodeoxyribonuclease I	Q9HW85	Q9HW85_C300_M1	1	Carbamidomethyl (C)	C	300	KQIQVNRCPVVAPLS	1	41955.7
Q9HW87	purU1	Formyltetrahydrofolate deformylase	Q9HW87	Q9HW87_C10_M1	1	Carbamidomethyl (C)	C	10	TFRLVIACPDGVGIV	1	45743556
Q9HW87	purU1	Formyltetrahydrofolate deformylase	Q9HW87	Q9HW87_C165_M1	1	Carbamidomethyl (C)	C	165	IDEHGADCIVLARYM	1	23510712
Q9HW87	purU1	Formyltetrahydrofolate deformylase	Q9HW87	Q9HW87_C180_M1	1	Carbamidomethyl (C)	C	180	QILPPDLCRKYAHQV	1	18601090
Q9HW87	purU1	Formyltetrahydrofolate deformylase	Q9HW87	Q9HW87_C99_M1	1	Carbamidomethyl (C)	C	99	MASKESHCLADLLHR	1	5918027
Q9HW87	purU1	Formyltetrahydrofolate deformylase	Q9HW87	Q9HW87_C118_M2	2	Carbamidomethyl (C)	C	118	ELDCEIPCVIANHDD	1	2.5813e+06
Q9HW87	purU1	Formyltetrahydrofolate deformylase	Q9HW87	Q9HW87_C114_M2	2	Carbamidomethyl (C)	C	114	WHSGELDCEIPCVIA	1	2.5813e+06
Q9HW90	PA4311	Glycosyltransferase subfamily 4-like N-terminal domain-containing protein	Q9HW90	Q9HW90_C250_M1	1	Carbamidomethyl (C)	C	250	TSVVDHFCDSREVAR	1	181885
Q9HW90	PA4311	Glycosyltransferase subfamily 4-like N-terminal domain-containing protein	Q9HW90	Q9HW90_C318_M3	3	Carbamidomethyl (C)	C	318	NNGDAMACAVRELFS	1	130463
Q9HW90	PA4311	Glycosyltransferase subfamily 4-like N-terminal domain-containing protein	Q9HW90	Q9HW90_C308_M3	3	Carbamidomethyl (C)	C	308	PERCGVLCAPNNGDA	1	130463
Q9HW90	PA4311	Glycosyltransferase subfamily 4-like N-terminal domain-containing protein	Q9HW90	Q9HW90_C304_M3	3	Carbamidomethyl (C)	C	304	AEIVPERCGVLCAPN	1	130463
Q9HW92	PA4308	AAA+ ATPase domain-containing protein	Q9HW92	Q9HW92_C67_M1	1	Carbamidomethyl (C)	C	67	ADIKGDLCGIAAPGN	1	9031.43
Q9HW97	tadZ	TadZ	Q9HW97	Q9HW97_C285_M1	1	Carbamidomethyl (C)	C	285	VDQSVPSCKKGLERL	1	124329
Q9HW98	tadA	TadA ATPase	Q9HW98	Q9HW98_C217_M1	1	Carbamidomethyl (C)	C	217	RQAVSRRCNILISGG	1	230511
Q9HWA0	tadC	TadC	Q9HWA0	Q9HWA0_C228_M2	2	Carbamidomethyl (C)	C	228	VDPLNDCCGVLRQML	1	2.87923e+06
Q9HWA0	tadC	TadC	Q9HWA0	Q9HWA0_C227_M2	2	Carbamidomethyl (C)	C	227	QVDPLNDCCGVLRQM	1	2.87923e+06
Q9HWA1	PA4299	TPR repeat-containing protein PA4299	Q9HWA1	Q9HWA1_C97_M1	1	Carbamidomethyl (C)	C	97	YQALLETCKAPEAHH	1	462563
Q9HWA4	pprB	Two-component response regulator PprB	Q9HWA4	Q9HWA4_C35_M1	1	Carbamidomethyl (C)	C	35	LENSGYRCVTSTHRE	1	208509
Q9HWA7	pprA	Two-component sensor PprA	Q9HWA7	Q9HWA7_C575_M1	1	Carbamidomethyl (C)	C	575	EDSPALICRYTADLV	1	101612
Q9HWA7	pprA	Two-component sensor PprA	Q9HWA7	Q9HWA7_C383_M1	1	Carbamidomethyl (C)	C	383	QALAQDLCLRQPDSR	1	44454.1
Q9HWA8	PA4292	Phosphate transporter	Q9HWA8	Q9HWA8_C336_M1	1	Carbamidomethyl (C)	C	336	QVRRYLLCLDDTAKK	1	6077887
Q9HWB0	PA4290	Probable chemotaxis transducer	Q9HWB0	Q9HWB0_C431_M1	1	Carbamidomethyl (C)	C	431	NLVFAIACTPEGYVP	1	66497.5
Q9HWB1	PA4289	Probable transporter	Q9HWB1	Q9HWB1_C141_M1	1	Carbamidomethyl (C)	C	141	WGMGRSLCPDRPRLT	1	62043.2
Q9HWB4	PA4286	BPL/LPL catalytic domain-containing protein	Q9HWB4	Q9HWB4_C133_M1	1	Carbamidomethyl (C)	C	133	GAVAGSFCDGRYNVT	1	17251640
Q9HWB4	PA4286	BPL/LPL catalytic domain-containing protein	Q9HWB4	Q9HWB4_C113_M2	2	Carbamidomethyl (C)	C	113	LRLCQPICDWLRERG	1	2.28731e+06
Q9HWB4	PA4286	BPL/LPL catalytic domain-containing protein	Q9HWB4	Q9HWB4_C109_M2	2	Carbamidomethyl (C)	C	109	ETAYLRLCQPICDWL	1	2.28731e+06
Q9HWB4	PA4286	BPL/LPL catalytic domain-containing protein	Q9HWB4	Q9HWB4_C36_M1	1	Carbamidomethyl (C)	C	36	GLLLWQPCDRALVMP	1	906326
Q9HWB4	PA4286	BPL/LPL catalytic domain-containing protein	Q9HWB4	Q9HWB4_C22_M1	1	Carbamidomethyl (C)	C	22	RALLDEVCGGAREHG	1	286120
Q9HWB5	recC	RecBCD enzyme subunit RecC	Q9HWB5	Q9HWB5_C699_M1	1	Carbamidomethyl (C)	C	699	AIPFRLVCLLGMNDG	1	410111
Q9HWB5	recC	RecBCD enzyme subunit RecC	Q9HWB5	Q9HWB5_C272_M2	2	Carbamidomethyl (C)	C	272	LLCVHNPCRHHWADI	1	267810
Q9HWB5	recC	RecBCD enzyme subunit RecC	Q9HWB5	Q9HWB5_C267_M2	2	Carbamidomethyl (C)	C	267	RFSQVLLCVHNPCRH	1	267810
Q9HWB6	recB	RecBCD enzyme subunit RecB	Q9HWB6	Q9HWB6_C641_M1	1	Carbamidomethyl (C)	C	641	LLHWLRACADPGADA	1	3.04775e+06
Q9HWB6	recB	RecBCD enzyme subunit RecB	Q9HWB6	Q9HWB6_C487_M1	1	Carbamidomethyl (C)	C	487	MVAAANRCFAFAEEH	1	447290
Q9HWB6	recB	RecBCD enzyme subunit RecB	Q9HWB6	Q9HWB6_C138_M1	1	Carbamidomethyl (C)	C	138	VSTIHSWCYRMLREH	1	185508
Q9HWB6	recB	RecBCD enzyme subunit RecB	Q9HWB6	Q9HWB6_C191_M1	1	Carbamidomethyl (C)	C	191	AAQAVASCYSGPEAL	1	30283.6
Q9HWB7	recD	RecBCD enzyme subunit RecD	Q9HWB7	Q9HWB7_C156_M1	1	Carbamidomethyl (C)	C	156	ATSPLVLCAQRLYLR	1	38245.9
Q9HWB8	sbcC	Nuclease SbcCD subunit C	Q9HWB8	Q9HWB8_C561_M1	1	Carbamidomethyl (C)	C	561	LKRQGSQCAEEVKAA	1	221391
Q9HWB8	sbcC	Nuclease SbcCD subunit C	Q9HWB8	Q9HWB8_C606_M2	2	Carbamidomethyl (C)	C	606	DGEACPVCGSQEHPY	1	160258
Q9HWB8	sbcC	Nuclease SbcCD subunit C	Q9HWB8	Q9HWB8_C603_M2	2	Carbamidomethyl (C)	C	603	GLVDGEACPVCGSQE	1	160258
Q9HWB8	sbcC	Nuclease SbcCD subunit C	Q9HWB8	Q9HWB8_C90_M1	1	Carbamidomethyl (C)	C	90	RNLLRRGCASGYAEV	1	46824.1
Q9HWC1	coaX	Type III pantothenate kinase	Q9HWC1	Q9HWC1_C7_M1	1	Carbamidomethyl (C)	C	7	_MILELDCGNSLIKW	1	2299555
Q9HWC1	coaX	Type III pantothenate kinase	Q9HWC1	Q9HWC1_C188_M1	1	Carbamidomethyl (C)	C	188	AEAVERGCLLMLRGF	1	175809
Q9HWC2	PA4278	SPOR domain-containing protein	Q9HWC2	Q9HWC2_C228_M1	1	Carbamidomethyl (C)	C	228	LQHQIMSCKGVASP_	1	439655
Q9HWC5	rplK	Large ribosomal subunit protein uL11	Q9HWC5	Q9HWC5_C39_M1	1	Carbamidomethyl (C)	C	39	GVNIMEFCKAFNAKT	1	1.68269e+06
Q9HWC9	rpoC	DNA-directed RNA polymerase subunit beta'	Q9HWC9	Q9HWC9_C366_M1	1	Carbamidomethyl (C)	C	366	PTLRLHQCGLPKKMA	1	25232680
Q9HWC9	rpoC	DNA-directed RNA polymerase subunit beta'	Q9HWC9	Q9HWC9_C608_M1	1	Carbamidomethyl (C)	C	608	ISKLINHCYRVVGLK	1	17468288
Q9HWC9	rpoC	DNA-directed RNA polymerase subunit beta'	Q9HWC9	Q9HWC9_C72_M2	2	Carbamidomethyl (C)	C	72	VKDYECLCGKYKRLK	1	3186812
Q9HWC9	rpoC	DNA-directed RNA polymerase subunit beta'	Q9HWC9	Q9HWC9_C70_M2	2	Carbamidomethyl (C)	C	70	GPVKDYECLCGKYKR	1	3186812
Q9HWC9	rpoC	DNA-directed RNA polymerase subunit beta'	Q9HWC9	Q9HWC9_C58_M1	1	Carbamidomethyl (C)	C	58	PERDGLFCAKIFGPV	1	1753126
Q9HWC9	rpoC	DNA-directed RNA polymerase subunit beta'	Q9HWC9	Q9HWC9_C898_M2	2	Carbamidomethyl (C)	C	898	RHGICAMCYGRDLAR	1	370698
Q9HWC9	rpoC	DNA-directed RNA polymerase subunit beta'	Q9HWC9	Q9HWC9_C895_M2	2	Carbamidomethyl (C)	C	895	CETRHGICAMCYGRD	1	370698
Q9HWC9	rpoC	DNA-directed RNA polymerase subunit beta'	Q9HWC9	Q9HWC9_C888_M1	1	Carbamidomethyl (C)	C	888	VVRSPITCETRHGIC	1	156275
Q9HWC9	rpoC	DNA-directed RNA polymerase subunit beta'	Q9HWC9	Q9HWC9_C88_M2	2	Carbamidomethyl (C)	C	88	RGVICEKCGVEVALA	1	69073.9
Q9HWC9	rpoC	DNA-directed RNA polymerase subunit beta'	Q9HWC9	Q9HWC9_C85_M2	2	Carbamidomethyl (C)	C	85	LKHRGVICEKCGVEV	1	69073.9
Q9HWC9	rpoC	DNA-directed RNA polymerase subunit beta'	Q9HWC9	Q9HWC9_C88_M1	1	Carbamidomethyl (C)	C	88	RGVICEKCGVEVALA	1	24469.2
Q9HWD0	rpsL	Small ribosomal subunit protein uS12	Q9HWD0	Q9HWD0_C27_M1	1	Carbamidomethyl (C)	C	27	DVPALQNCPQRRGVC	1	621527424
Q9HWD2	fusA	Elongation factor G 1	Q9HWD2	Q9HWD2_C398_M1	1	Carbamidomethyl (C)	C	398	VTTGDTLCSIEKPII	1	21519994
Q9HWD2	fusA	Elongation factor G 1	Q9HWD2	Q9HWD2_C266_M2	2	Carbamidomethyl (C)	C	266	CEIVPAVCGSSFKNK	1	13347212
Q9HWD2	fusA	Elongation factor G 1	Q9HWD2	Q9HWD2_C259_M2	2	Carbamidomethyl (C)	C	259	LRLRTLACEIVPAVC	1	13347212
Q9HWD2	fusA	Elongation factor G 1	Q9HWD2	Q9HWD2_C16_M1	1	Carbamidomethyl (C)	C	16	RYRNIGICAHVDAGK	1	9273153
Q9HWD2	fusA	Elongation factor G 1	Q9HWD2	Q9HWD2_C114_M1	1	Carbamidomethyl (C)	C	114	DGAVVVFCGTSGVEP	1	372799
Q9HWD5	rplC	Large ribosomal subunit protein uL3	Q9HWD5	Q9HWD5_C149_M1	1	Carbamidomethyl (C)	C	149	VPGSIGQCQTPGRVF	1	24113.8
Q9HWD8	rplB	Large ribosomal subunit protein uL2	Q9HWD8	Q9HWD8_C188_M1	1	Carbamidomethyl (C)	C	188	MRKVLAECRATLGEV	1	6760865
Q9HWD8	rplB	Large ribosomal subunit protein uL2	Q9HWD8	Q9HWD8_C6_M1	1	Carbamidomethyl (C)	C	6	__MAIVKCKPTSAGR	1	17354.4
Q9HWE0	rplV	Large ribosomal subunit protein uL22	Q9HWE0	Q9HWE0_C101_M1	1	Carbamidomethyl (C)	C	101	DRIVKRSCHITVKVA	1	25809.1
Q9HWE4	rpsQ	Small ribosomal subunit protein uS17	Q9HWE4	Q9HWE4_C56_M1	1	Carbamidomethyl (C)	C	56	AHDESNQCRIGDLVT	1	19215726
Q9HWE9	rpsH	Small ribosomal subunit protein uS8	Q9HWE9	Q9HWE9_C127_M1	1	Carbamidomethyl (C)	C	127	GVGGEVLCTVF____	1	64077944
Q9HWF2	rpsE	Small ribosomal subunit protein uS5	Q9HWF2	Q9HWF2_C128_M1	1	Carbamidomethyl (C)	C	128	VQNVLAKCYGSTNPV	1	65010244
Q9HWF6	rpmJ	Large ribosomal subunit protein bL36A	Q9HWF6	Q9HWF6_C27_M1	1	Carbamidomethyl (C)	C	27	DGIVRVICSAEPRHK	1	7323781
Q9HWF7	rpsM	Small ribosomal subunit protein uS13	Q9HWF7	Q9HWF7_C34_M1	1	Carbamidomethyl (C)	C	34	RTTAQSICAATGVNP	1	1.26886e+06
Q9HWF7	rpsM	Small ribosomal subunit protein uS13	Q9HWF7	Q9HWF7_C85_M1	1	Carbamidomethyl (C)	C	85	KRLMDLGCYRGLRHR	1	401507
Q9HWF8	rpsK	Small ribosomal subunit protein uS11	Q9HWF8	Q9HWF8_C103_M1	1	Carbamidomethyl (C)	C	103	AVRALNACGYKIASI	1	23869076
Q9HWF9	bfr	Bacterioferritin	Q9HWF9	Q9HWF9_C107_M1	1	Carbamidomethyl (C)	C	107	LAKGIALCEQHKDFV	1	88849704
Q9HWG0	uvrA	UvrABC system protein A	Q9HWG0	Q9HWG0_C440_M1	1	Carbamidomethyl (C)	C	440	AMPVGEACEYAAGLS	1	592859
Q9HWG0	uvrA	UvrABC system protein A	Q9HWG0	Q9HWG0_C409_M2	2	Carbamidomethyl (C)	C	409	STQPCPDCHGTRLRR	1	154566
Q9HWG0	uvrA	UvrABC system protein A	Q9HWG0	Q9HWG0_C406_M2	2	Carbamidomethyl (C)	C	406	KFLSTQPCPDCHGTR	1	154566
Q9HWG0	uvrA	UvrABC system protein A	Q9HWG0	Q9HWG0_C766_M2	2	Carbamidomethyl (C)	C	766	IYVPCDVCKGKRYNR	1	29082.5
Q9HWG0	uvrA	UvrABC system protein A	Q9HWG0	Q9HWG0_C763_M2	2	Carbamidomethyl (C)	C	763	LPDIYVPCDVCKGKR	1	29082.5
Q9HWG7	PA4222	Probable ATP-binding component of ABC transporter	Q9HWG7	Q9HWG7_C14_M1	1	Carbamidomethyl (C)	C	14	MRALPEDCRAALRRA	1	28852.2
Q9HWH8	nmoR	HTH-type transcriptional regulator NmoR	Q9HWH8	Q9HWH8_C141_M1	1	Carbamidomethyl (C)	C	141	VRARRLDCALVAAGP	1	19030.2
Q9HWH9	nmoA	Nitronate monooxygenase	Q9HWH9	Q9HWH9_C72_M1	1	Carbamidomethyl (C)	C	72	PFNVNLFCHRPGQAD	1	1045218
Q9HWI1	PA4200	Metallo-beta-lactamase domain-containing protein	Q9HWI1	Q9HWI1_C260_M1	1	Carbamidomethyl (C)	C	260	LVFTHDPCVAMGRVR	1	733098
Q9HWI2	PA4199	Probable acyl-CoA dehydrogenase	Q9HWI2	Q9HWI2_C252_M1	1	Carbamidomethyl (C)	C	252	GARNAVHCGSIEHKM	1	217906
Q9HWI2	PA4199	Probable acyl-CoA dehydrogenase	Q9HWI2	Q9HWI2_C267_M1	1	Carbamidomethyl (C)	C	267	GIKASATCVMNFDGA	1	47196.3
Q9HWI3	PA4198	Probable AMP-binding enzyme	Q9HWI3	Q9HWI3_C481_M1	1	Carbamidomethyl (C)	C	481	EKWGETPCAFITLKS	1	402709
Q9HWI3	PA4198	Probable AMP-binding enzyme	Q9HWI3	Q9HWI3_C502_M1	1	Carbamidomethyl (C)	C	502	ESEIVAFCREHLAAF	1	117876
Q9HWI3	PA4198	Probable AMP-binding enzyme	Q9HWI3	Q9HWI3_C274_M1	1	Carbamidomethyl (C)	C	274	EHQVSHLCGAPIVLN	1	37310.8
Q9HWI4	bfiS	histidine kinase	Q9HWI4	Q9HWI4_C685_M1	1	Carbamidomethyl (C)	C	685	VEPGGLLCLWVRDQG	1	28702.3
Q9HWJ1	pqsL	Probable FAD-dependent monooxygenase	Q9HWJ1	Q9HWJ1_C105_M1	1	Carbamidomethyl (C)	C	105	GYFILMPCESLRRLV	1	1.44799e+06
Q9HWJ1	pqsL	Probable FAD-dependent monooxygenase	Q9HWJ1	Q9HWJ1_C327_M1	1	Carbamidomethyl (C)	C	327	DLALRDACALEDALA	1	772979
Q9HWJ6	PA4185	Probable transcriptional regulator	Q9HWJ6	Q9HWJ6_C192_M1	1	Carbamidomethyl (C)	C	192	QRDLELACDQHDQIV	1	5933.76
Q9HWJ8	PA4183	VOC family protein	Q9HWJ8	Q9HWJ8_C132_M1	1	Carbamidomethyl (C)	C	132	ARAPTGACFNALLPD	1	20166.8
Q9HWJ9	PA4182	FMN-binding negative transcriptional regulator	Q9HWJ9	Q9HWJ9_C206_M1	1	Carbamidomethyl (C)	C	206	IGAAMDDCAARRDG_	1	1585814
Q9HWK0	PA4181	B3/B4 tRNA-binding domain-containing protein	Q9HWK0	Q9HWK0_C230_M1	1	Carbamidomethyl (C)	C	230	RADSRLLCVATESAD	1	174976
Q9HWK6	prpL	Lysyl endopeptidase	Q9HWK6	Q9HWK6_C435_M1	1	Carbamidomethyl (C)	C	435	LYGGPSYCGAPTSQR	1	220359
Q9HWK7	PA4174	Probable transcriptional regulator	Q9HWK7	Q9HWK7_C141_M1	1	Carbamidomethyl (C)	C	141	LIDENVDCVIRGGEL	1	352005
Q9HWK9	PA4172	Probable nuclease	Q9HWK9	Q9HWK9_C34_M1	1	Carbamidomethyl (C)	C	34	REAPDIVCLQELKTP	1	25560.9
Q9HWL0	PA4171	Probable protease	Q9HWL0	Q9HWL0_C156_M1	1	Carbamidomethyl (C)	C	156	VDTRVKVCPANGWTL	1	775513
Q9HWL6	PA4165	Probable transcriptional regulator	Q9HWL6	Q9HWL6_C431_M1	1	Carbamidomethyl (C)	C	431	LQMPGLLCAGIDETR	1	172359
Q9HWL6	PA4165	Probable transcriptional regulator	Q9HWL6	Q9HWL6_C242_M1	1	Carbamidomethyl (C)	C	242	FEAAGLECLPVPVDE	1	38435.6
Q9HWL8	PA4163	Amidase domain-containing protein	Q9HWL8	Q9HWL8_C197_M1	1	Carbamidomethyl (C)	C	197	PASNNGLCAYTPSRG	1	3.6583e+06
Q9HWL8	PA4163	Amidase domain-containing protein	Q9HWL8	Q9HWL8_C123_M1	1	Carbamidomethyl (C)	C	123	LRAAGAICLGKTNMP	1	97631.5
Q9HWL9	PA4162	Probable short-chain dehydrogenase	Q9HWL9	Q9HWL9_C111_M1	1	Carbamidomethyl (C)	C	111	AVQLAQACLPGLKRS	1	2.206e+06
Q9HWN0	acoB	Acetoin catabolism protein AcoB	Q9HWN0	Q9HWN0_C181_M1	1	Carbamidomethyl (C)	C	181	DNDPVIFCEHKLLYS	1	98209
Q9HWN4	acoR	Transcriptional regulator AcoR	Q9HWN4	Q9HWN4_C64_M1	1	Carbamidomethyl (C)	C	64	SQTLLDECRERSELF	1	133393
Q9HWN8	PA4143	Probable toxin transporter	Q9HWN8	Q9HWN8_C525_M1	1	Carbamidomethyl (C)	C	525	AIVGPSGCGKSTLFN	1	207886
Q9HWP3	tyrS1	Tyrosine--tRNA ligase 1	Q9HWP3	Q9HWP3_C23_M1	1	Carbamidomethyl (C)	C	23	ERGFVHQCTDRDGLA	1	241982
Q9HWP6	PA4135	Probable transcriptional regulator	Q9HWP6	Q9HWP6_C101_M1	1	Carbamidomethyl (C)	C	101	LTEKGQQCFVSMSGD	1	1.69595e+06
Q9HWP9	PA4132	HTH gntR-type domain-containing protein	Q9HWP9	Q9HWP9_C67_M1	1	Carbamidomethyl (C)	C	67	ARSGYFVCQHVQRPL	1	2.18928e+06
Q9HWP9	PA4132	HTH gntR-type domain-containing protein	Q9HWP9	Q9HWP9_C309_M1	1	Carbamidomethyl (C)	C	309	QEGLVMHCSSFSKSL	1	671342
Q9HWQ0	PA4131	Probable iron-sulfur protein	Q9HWQ0	Q9HWQ0_C383_M3	4	Carbamidomethyl (C)	C	383	CQQCVQVCPTGIDIR	1	257661
Q9HWQ0	PA4131	Probable iron-sulfur protein	Q9HWQ0	Q9HWQ0_C379_M3	4	Carbamidomethyl (C)	C	379	DCIDCQQCVQVCPTG	1	257661
Q9HWQ0	PA4131	Probable iron-sulfur protein	Q9HWQ0	Q9HWQ0_C376_M3	4	Carbamidomethyl (C)	C	376	GLGDCIDCQQCVQVC	1	257661
Q9HWQ0	PA4131	Probable iron-sulfur protein	Q9HWQ0	Q9HWQ0_C373_M3	4	Carbamidomethyl (C)	C	373	RAQGLGDCIDCQQCV	1	257661
Q9HWQ0	PA4131	Probable iron-sulfur protein	Q9HWQ0	Q9HWQ0_C329_M2	2	Carbamidomethyl (C)	C	329	EQVCIHMCPYSRFQS	1	224995
Q9HWQ0	PA4131	Probable iron-sulfur protein	Q9HWQ0	Q9HWQ0_C325_M2	2	Carbamidomethyl (C)	C	325	GWLREQVCIHMCPYS	1	224995
Q9HWQ0	PA4131	Probable iron-sulfur protein	Q9HWQ0	Q9HWQ0_C407_M3	4	Carbamidomethyl (C)	C	407	CAACVDACDSIMDKM	1	116464
Q9HWQ0	PA4131	Probable iron-sulfur protein	Q9HWQ0	Q9HWQ0_C403_M3	4	Carbamidomethyl (C)	C	403	ACIGCAACVDACDSI	1	116464
Q9HWQ0	PA4131	Probable iron-sulfur protein	Q9HWQ0	Q9HWQ0_C400_M3	4	Carbamidomethyl (C)	C	400	LQIACIGCAACVDAC	1	116464
Q9HWQ0	PA4131	Probable iron-sulfur protein	Q9HWQ0	Q9HWQ0_C397_M3	4	Carbamidomethyl (C)	C	397	RDGLQIACIGCAACV	1	116464
Q9HWQ1	PA4130	Probable sulfite or nitrite reductase	Q9HWQ1	Q9HWQ1_C287_M1	1	Carbamidomethyl (C)	C	287	AQLTAEECQRVAERF	1	9496882
Q9HWQ1	PA4130	Probable sulfite or nitrite reductase	Q9HWQ1	Q9HWQ1_C423_M3	3	Carbamidomethyl (C)	C	423	ACPGGDYCALANAKS	1	25460
Q9HWQ1	PA4130	Probable sulfite or nitrite reductase	Q9HWQ1	Q9HWQ1_C417_M3	3	Carbamidomethyl (C)	C	417	LLSDIIACPGGDYCA	1	25460
Q9HWQ1	PA4130	Probable sulfite or nitrite reductase	Q9HWQ1	Q9HWQ1_C399_M3	3	Carbamidomethyl (C)	C	399	HALWREACAAGLGTP	1	25460
Q9HWQ2	PA4129	DUF934 domain-containing protein	Q9HWQ2	Q9HWQ2_C15_M1	1	Carbamidomethyl (C)	C	15	RDGVAEVCRDDPWQL	1	2.93354e+06
Q9HWQ2	PA4129	DUF934 domain-containing protein	Q9HWQ2	Q9HWQ2_C121_M1	1	Carbamidomethyl (C)	C	121	QLSHMRQCGFDAFAV	1	79231.9
Q9HWQ7	hpcB	Homoprotocatechuate 2,3-dioxygenase	Q9HWQ7	Q9HWQ7_C226_M1	1	Carbamidomethyl (C)	C	226	EGRWAEFCGMLPEYA	1	641243
Q9HWQ8	hpcC	5-carboxy-2-hydroxymuconate semialdehyde dehydrogenase	Q9HWQ8	Q9HWQ8_C159_M1	1	Carbamidomethyl (C)	C	159	ATWKTAPCLALGNTA	1	1.05738e+06
Q9HWR2	aph	Aminoglycoside 3'-phosphotransferase	Q9HWR2	Q9HWR2_C136_M1	1	Carbamidomethyl (C)	C	136	HDLDPAACPFDHRLE	1	11488778
Q9HWR2	aph	Aminoglycoside 3'-phosphotransferase	Q9HWR2	Q9HWR2_C214_M1	1	Carbamidomethyl (C)	C	214	RFSGFIDCGRLGVAD	1	152219
Q9HWR2	aph	Aminoglycoside 3'-phosphotransferase	Q9HWR2	Q9HWR2_C32_M1	1	Carbamidomethyl (C)	C	32	WRGQGEGCSAATVHR	1	56786.7
Q9HWR2	aph	Aminoglycoside 3'-phosphotransferase	Q9HWR2	Q9HWR2_C78_M1	1	Carbamidomethyl (C)	C	78	LHGAGIDCPQVLNET	1	3921.16
Q9HWR3	bphP	Bacteriophytochrome	Q9HWR3	Q9HWR3_C248_M1	1	Carbamidomethyl (C)	C	248	RSVSPIHCEYLTNMG	1	185945
Q9HWR5	PA4115	AMP nucleosidase	Q9HWR5	Q9HWR5_C43_M1	1	Carbamidomethyl (C)	C	43	TYQLFRQCALAILNT	1	3439959
Q9HWR5	PA4115	AMP nucleosidase	Q9HWR5	Q9HWR5_C187_M2	2	Carbamidomethyl (C)	C	187	SLDVCTGCGPGVMKG	1	681436
Q9HWR5	PA4115	AMP nucleosidase	Q9HWR5	Q9HWR5_C184_M2	2	Carbamidomethyl (C)	C	184	GLRSLDVCTGCGPGV	1	681436
Q9HWR5	PA4115	AMP nucleosidase	Q9HWR5	Q9HWR5_C452_M1	1	Carbamidomethyl (C)	C	452	GGAAYVPCYRVVQTE	1	669210
Q9HWR6	PA4114	Spermidine acetyltransferase	Q9HWR6	Q9HWR6_C15_M1	1	Carbamidomethyl (C)	C	15	TRDDWETCIDLKVAR	1	101404
Q9HWR8	PA4112	histidine kinase	Q9HWR8	Q9HWR8_C961_M1	1	Carbamidomethyl (C)	C	961	TGLGLFICKRLVDLM	1	805246
Q9HWR8	PA4112	histidine kinase	Q9HWR8	Q9HWR8_C1037_M1	1	Carbamidomethyl (C)	C	1037	ALGWRADCVGSGSEA	1	451713
Q9HWR8	PA4112	histidine kinase	Q9HWR8	Q9HWR8_C656_M1	1	Carbamidomethyl (C)	C	656	LQWNERMCEMYGQPL	1	277623
Q9HWR8	PA4112	histidine kinase	Q9HWR8	Q9HWR8_C1002_M1	1	Carbamidomethyl (C)	C	1002	DQPLRAACPGAGEPL	1	62903.8
Q9HWR8	PA4112	histidine kinase	Q9HWR8	Q9HWR8_C1251_M1	1	Carbamidomethyl (C)	C	1251	SLADREACLAAGMND	1	19554.4
Q9HWR9	PA4111	Ribosomal protein S3AE	Q9HWR9	Q9HWR9_C97_M1	1	Carbamidomethyl (C)	C	97	FEEQPGLCRKTRQAI	1	1.07293e+06
Q9HWR9	PA4111	Ribosomal protein S3AE	Q9HWR9	Q9HWR9_C18_M3	3	Carbamidomethyl (C)	C	18	CPPGACVCERERLEA	1	21495.6
Q9HWR9	PA4111	Ribosomal protein S3AE	Q9HWR9	Q9HWR9_C16_M3	3	Carbamidomethyl (C)	C	16	QPCPPGACVCERERL	1	21495.6
Q9HWR9	PA4111	Ribosomal protein S3AE	Q9HWR9	Q9HWR9_C11_M3	3	Carbamidomethyl (C)	C	11	SPPLRQPCPPGACVC	1	21495.6
Q9HWS0	PA4108	Cyclic di-GMP phosphodiesterase PA4108	Q9HWS0	Q9HWS0_C274_M1	1	Carbamidomethyl (C)	C	274	LARMGAVCDVYDAIT	1	129038
Q9HWS6	bfmS	Signal transduction histidine-protein kinase/phosphatase MprB	Q9HWS6	Q9HWS6_C292_M1	1	Carbamidomethyl (C)	C	292	HGSTETSCRVDLDAF	1	6773.52
Q9HWU0	PA4088	Glutamate-1-semialdehyde 2,1-aminomutase	Q9HWU0	Q9HWU0_C452_M1	1	Carbamidomethyl (C)	C	452	HDRLLRDCLGELLER	1	19134.4
Q9HWV0	PA4078	Probable nonribosomal peptide synthetase	Q9HWV0	Q9HWV0_C262_M1	1	Carbamidomethyl (C)	C	262	LALRYLFCAGEKLPP	1	1.45673e+06
Q9HWV0	PA4078	Probable nonribosomal peptide synthetase	Q9HWV0	Q9HWV0_C889_M1	1	Carbamidomethyl (C)	C	889	LVPSIPRCLTLDEFF	1	112398
Q9HWV0	PA4078	Probable nonribosomal peptide synthetase	Q9HWV0	Q9HWV0_C820_M1	1	Carbamidomethyl (C)	C	820	FRLGYATCHSRTGAY	1	63709.5
Q9HWV0	PA4078	Probable nonribosomal peptide synthetase	Q9HWV0	Q9HWV0_C496_M1	1	Carbamidomethyl (C)	C	496	RRHLDEQCQERLDEQ	1	52380.4
Q9HWV8	PA4070	Probable transcriptional regulator	Q9HWV8	Q9HWV8_C254_M1	1	Carbamidomethyl (C)	C	254	EEQGDSVCRYILRQR	1	52695.5
Q9HWV9	PA4069	dTDP-4-dehydrorhamnose reductase	Q9HWV9	Q9HWV9_C265_M1	1	Carbamidomethyl (C)	C	265	PQHAVMVCKKILHTF	1	2950805
Q9HWV9	PA4069	dTDP-4-dehydrorhamnose reductase	Q9HWV9	Q9HWV9_C90_M1	1	Carbamidomethyl (C)	C	90	VERLAELCQHYEILL	1	15130.3
Q9HWW4	PA4064	Probable ATP-binding component of ABC transporter	Q9HWW4	Q9HWW4_C108_M1	1	Carbamidomethyl (C)	C	108	RENVELPCHFSALRR	1	168050
Q9HWW5	PA4063	DUF2796 domain-containing protein	Q9HWW5	Q9HWW5_C98_M1	1	Carbamidomethyl (C)	C	98	ALPVTAGCSVASQEL	1	120598
Q9HWW7	PA4061	Probable thioredoxin	Q9HWW7	Q9HWW7_C65_M1	1	Carbamidomethyl (C)	C	65	LLLAKVNCDVEQDIV	1	19529596
Q9HWX1	nrdR	Transcriptional repressor NrdR	Q9HWX1	Q9HWX1_C6_M2	2	Carbamidomethyl (C)	C	6	__MHCPFCGAHDTKV	1	168882
Q9HWX1	nrdR	Transcriptional repressor NrdR	Q9HWX1	Q9HWX1_C3_M2	2	Carbamidomethyl (C)	C	3	_____MHCPFCGAHD	1	168882
Q9HWX1	nrdR	Transcriptional repressor NrdR	Q9HWX1	Q9HWX1_C34_M2	2	Carbamidomethyl (C)	C	34	RRRECLACGERFTTF	1	82064.7
Q9HWX1	nrdR	Transcriptional repressor NrdR	Q9HWX1	Q9HWX1_C31_M2	2	Carbamidomethyl (C)	C	31	QVRRRRECLACGERF	1	82064.7
Q9HWX2	ribD	Riboflavin biosynthesis protein RibD	Q9HWX2	Q9HWX2_C86_M1	1	Carbamidomethyl (C)	C	86	HFGRTPPCADALVGA	1	8697821
Q9HWX2	ribD	Riboflavin biosynthesis protein RibD	Q9HWX2	Q9HWX2_C256_M1	1	Carbamidomethyl (C)	C	256	GPALVATCAAASARE	1	2.72538e+06
Q9HWX2	ribD	Riboflavin biosynthesis protein RibD	Q9HWX2	Q9HWX2_C77_M1	1	Carbamidomethyl (C)	C	77	AYVTLEPCSHFGRTP	1	35476.2
Q9HWX4	ribB	3,4-dihydroxy-2-butanone 4-phosphate synthase	Q9HWX4	Q9HWX4_C57_M1	1	Carbamidomethyl (C)	C	57	KHARGLVCMPMTRER	1	341452
Q9HWX4	ribB	3,4-dihydroxy-2-butanone 4-phosphate synthase	Q9HWX4	Q9HWX4_C39_M1	1	Carbamidomethyl (C)	C	39	DLIMAAECVRTEDIN	1	174680
Q9HWX4	ribB	3,4-dihydroxy-2-butanone 4-phosphate synthase	Q9HWX4	Q9HWX4_C148_M1	1	Carbamidomethyl (C)	C	148	AGHTEAACDLARMAG	1	29638.8
Q9HWX4	ribB	3,4-dihydroxy-2-butanone 4-phosphate synthase	Q9HWX4	Q9HWX4_C244_M1	1	Carbamidomethyl (C)	C	244	ALTLGKVCAEEPTLV	1	16577
Q9HWX5	ribH	6,7-dimethyl-8-ribityllumazine synthase	Q9HWX5	Q9HWX5_C98_M1	1	Carbamidomethyl (C)	C	98	FEYVAGECTKGLAQV	1	30892384
Q9HWX6	nusB	Transcription antitermination protein NusB	Q9HWX6	Q9HWX6_C84_M1	1	Carbamidomethyl (C)	C	84	LDSTFEPCLDRPLAE	1	396606
Q9HWX7	thiL	Thiamine-monophosphate kinase	Q9HWX7	Q9HWX7_C114_M1	1	Carbamidomethyl (C)	C	114	LDAMARQCGLALVGG	1	627756
Q9HWX7	thiL	Thiamine-monophosphate kinase	Q9HWX7	Q9HWX7_C235_M1	1	Carbamidomethyl (C)	C	235	GVALLVECQRLQASA	1	444447
Q9HWX7	thiL	Thiamine-monophosphate kinase	Q9HWX7	Q9HWX7_C220_M1	1	Carbamidomethyl (C)	C	220	SDGLLADCGHIARAS	1	76385.1
Q9HWY1	ribA	GTP cyclohydrolase-2	Q9HWY1	Q9HWY1_C54_M1	1	Carbamidomethyl (C)	C	54	LGRLHSECLTGDALF	1	733758
Q9HWY1	ribA	GTP cyclohydrolase-2	Q9HWY1	Q9HWY1_C67_M2	2	Carbamidomethyl (C)	C	67	LFSLRCDCGFQLEGA	1	5547.31
Q9HWY1	ribA	GTP cyclohydrolase-2	Q9HWY1	Q9HWY1_C65_M2	2	Carbamidomethyl (C)	C	65	DALFSLRCDCGFQLE	1	5547.31
Q9HWY4	ispA	Geranyltranstransferase	Q9HWY4	Q9HWY4_C137_M1	1	Carbamidomethyl (C)	C	137	NPQEHAVCLEMLTRL	1	2.75783e+06
Q9HWY4	ispA	Geranyltranstransferase	Q9HWY4	Q9HWY4_C55_M1	1	Carbamidomethyl (C)	C	55	PLLAYAACEALGGAP	1	119679
Q9HWY5	xseB	Exodeoxyribonuclease 7 small subunit	Q9HWY5	Q9HWY5_C47_M1	1	Carbamidomethyl (C)	C	47	GIRLTRECQTSLSQA	1	2.20861e+06
Q9HWZ1	PA4036	histidine kinase	Q9HWZ1	Q9HWZ1_C692_M1	1	Carbamidomethyl (C)	C	692	LEGDWLSCRIVDQGK	1	196579
Q9HWZ1	PA4036	histidine kinase	Q9HWZ1	Q9HWZ1_C745_M1	1	Carbamidomethyl (C)	C	745	RHGGRIGCQSQVGQG	1	85027.1
Q9HWZ5	PA4032	Probable two-component response regulator	Q9HWZ5	Q9HWZ5_C170_M1	1	Carbamidomethyl (C)	C	170	REYRLARCLFANLGR	1	934997
Q9HWZ6	ppa	Inorganic pyrophosphatase	Q9HWZ6	Q9HWZ6_C39_M1	1	Carbamidomethyl (C)	C	39	EIDKDTDCLFVDRFM	1	49154356
Q9HX03	eutB	Ethanolamine ammonia-lyase large subunit	Q9HX03	Q9HX03_C353_M1	1	Carbamidomethyl (C)	C	353	AGLEDHFCGKLLGVP	1	87404
Q9HX03	eutB	Ethanolamine ammonia-lyase large subunit	Q9HX03	Q9HX03_C224_M1	1	Carbamidomethyl (C)	C	224	YEIPTQACVLTHVTS	1	0.158447
Q9HX05;Q9I2C4	PA4022;exaC	Probable aldehyde dehydrogenase;NAD+ dependent aldehyde dehydrogenase ExaC	Q9HX05	Q9HX05_C251_M1	1	Carbamidomethyl (C)	C	251	VGSHILKCAAENIIP	1	6759659
Q9HX05;Q9I2C4	PA4022;exaC	Probable aldehyde dehydrogenase;NAD+ dependent aldehyde dehydrogenase ExaC	Q9I2C4	Q9I2C4_C251_M1	1	Carbamidomethyl (C)	C	251	VGSHILKCAAENIIP	1	6759659
Q9HX05;Q9I2C4	PA4022;exaC	Probable aldehyde dehydrogenase;NAD+ dependent aldehyde dehydrogenase ExaC	Q9HX05	Q9HX05_C131_M1	1	Carbamidomethyl (C)	C	131	HFRYFAGCIRAQEGS	1	910840
Q9HX05;Q9I2C4	PA4022;exaC	Probable aldehyde dehydrogenase;NAD+ dependent aldehyde dehydrogenase ExaC	Q9I2C4	Q9I2C4_C131_M1	1	Carbamidomethyl (C)	C	131	HFRYFAGCIRAQEGS	1	910840
Q9HX05;Q9I2C4	PA4022;exaC	Probable aldehyde dehydrogenase;NAD+ dependent aldehyde dehydrogenase ExaC	Q9HX05	Q9HX05_C184_M1	1	Carbamidomethyl (C)	C	184	PALAAGNCVVLKPAE	1	482055
Q9HX05;Q9I2C4	PA4022;exaC	Probable aldehyde dehydrogenase;NAD+ dependent aldehyde dehydrogenase ExaC	Q9I2C4	Q9I2C4_C184_M1	1	Carbamidomethyl (C)	C	184	PALAAGNCVVLKPAE	1	482055
Q9HX05;Q9I2C4	PA4022;exaC	Probable aldehyde dehydrogenase;NAD+ dependent aldehyde dehydrogenase ExaC	Q9HX05	Q9HX05_C303_M2	2	Carbamidomethyl (C)	C	303	NQGEVCTCPSRALVQ	1	14428.5
Q9HX05;Q9I2C4	PA4022;exaC	Probable aldehyde dehydrogenase;NAD+ dependent aldehyde dehydrogenase ExaC	Q9HX05	Q9HX05_C301_M2	2	Carbamidomethyl (C)	C	301	FFNQGEVCTCPSRAL	1	14428.5
Q9HX05;Q9I2C4	PA4022;exaC	Probable aldehyde dehydrogenase;NAD+ dependent aldehyde dehydrogenase ExaC	Q9I2C4	Q9I2C4_C303_M2	2	Carbamidomethyl (C)	C	303	NQGEVCTCPSRALVQ	1	14428.5
Q9HX05;Q9I2C4	PA4022;exaC	Probable aldehyde dehydrogenase;NAD+ dependent aldehyde dehydrogenase ExaC	Q9I2C4	Q9I2C4_C301_M2	2	Carbamidomethyl (C)	C	301	FFNQGEVCTCPSRAL	1	14428.5
Q9HX06	PA4021	Probable transcriptional regulator	Q9HX06	Q9HX06_C560_M1	1	Carbamidomethyl (C)	C	560	LRTLVALCEDGRVGL	1	709272
Q9HX06	PA4021	Probable transcriptional regulator	Q9HX06	Q9HX06_C105_M1	1	Carbamidomethyl (C)	C	105	ARGVILNCVNADAQR	1	509857
Q9HX06	PA4021	Probable transcriptional regulator	Q9HX06	Q9HX06_C276_M1	1	Carbamidomethyl (C)	C	276	PVETFFDCRLDDLLG	1	385809
Q9HX06	PA4021	Probable transcriptional regulator	Q9HX06	Q9HX06_C334_M1	1	Carbamidomethyl (C)	C	334	APAAPGLCLGDAELA	1	142366
Q9HX06	PA4021	Probable transcriptional regulator	Q9HX06	Q9HX06_C210_M1	1	Carbamidomethyl (C)	C	210	SAKIIEGCYFLRRFE	1	88887.4
Q9HX07	mpl	UDP-N-acetylmuramate--L-alanyl-gamma-D-glutamyl-meso-2,6-diaminoheptandioate ligase	Q9HX07	Q9HX07_C234_M1	1	Carbamidomethyl (C)	C	234	ERVLGMGCWTPVQTT	1	114019
Q9HX08	ubiX	Flavin prenyltransferase UbiX	Q9HX08	Q9HX08_C26_M1	1	Carbamidomethyl (C)	C	26	YGLRLLDCLVQEERE	1	43170452
Q9HX10	PA4017	Oxidoreductase	Q9HX10	Q9HX10_C183_M1	1	Carbamidomethyl (C)	C	183	KYHGIEACDLARALW	1	143948
Q9HX11	PA4016	Peptidase C13	Q9HX11	Q9HX11_C492_M1	1	Carbamidomethyl (C)	C	492	ADRVSFGCSDDADFT	1	3431.49
Q9HX12	PA4015	MaoC-like domain-containing protein	Q9HX12	Q9HX12_C36_M1	1	Carbamidomethyl (C)	C	36	RVDQFAECTGDHQFI	1	36886464
Q9HX15	PA4012	Lon N-terminal domain-containing protein	Q9HX15	Q9HX15_C64_M1	1	Carbamidomethyl (C)	C	64	SRLAMVGCEASVRDW	1	139038
Q9HX15	PA4012	Lon N-terminal domain-containing protein	Q9HX15	Q9HX15_C16_M1	1	Carbamidomethyl (C)	C	16	NAVLFPGCRLDLQIF	1	33222.7
Q9HX17	PA4010	Putative 3-methyladenine DNA glycosylase	Q9HX17	Q9HX17_C213_M1	1	Carbamidomethyl (C)	C	213	DAAFAAFCTRNPLRR	1	720238
Q9HX17	PA4010	Putative 3-methyladenine DNA glycosylase	Q9HX17	Q9HX17_C152_M2	2	Carbamidomethyl (C)	C	152	CAGQTLLCKAMGLKV	1	606640
Q9HX17	PA4010	Putative 3-methyladenine DNA glycosylase	Q9HX17	Q9HX17_C145_M2	2	Carbamidomethyl (C)	C	145	PREIGRLCAGQTLLC	1	606640
Q9HX20	proA	Gamma-glutamyl phosphate reductase	Q9HX20	Q9HX20_C140_M1	1	Carbamidomethyl (C)	C	140	TIDAASLCLKSGNAT	1	1.23604e+06
Q9HX20	proA	Gamma-glutamyl phosphate reductase	Q9HX20	Q9HX20_C165_M1	1	Carbamidomethyl (C)	C	165	SNQAIARCIQQGLAE	1	975928
Q9HX22	rsfS	Ribosomal silencing factor RsfS	Q9HX22	Q9HX22_C41_M1	1	Carbamidomethyl (C)	C	41	TDYMVIACGSSSRQV	1	3.01142e+06
Q9HX25	lipA	Lipoyl synthase	Q9HX25	Q9HX25_C158_M1	1	Carbamidomethyl (C)	C	158	GAQHFADCLREIRKL	1	18511654
Q9HX25	lipA	Lipoyl synthase	Q9HX25	Q9HX25_C107_M2	2	Carbamidomethyl (C)	C	107	CTRRCPFCDVGHGRP	1	338174
Q9HX25	lipA	Lipoyl synthase	Q9HX25	Q9HX25_C104_M2	2	Carbamidomethyl (C)	C	104	GDICTRRCPFCDVGH	1	338174
Q9HX28	PA3992	Lytic murein transglycosylase	Q9HX28	Q9HX28_C425_M1	1	Carbamidomethyl (C)	C	425	TRKAIRACQQEFGWP	1	212973
Q9HX31	holA	DNA polymerase III subunit delta	Q9HX31	Q9HX31_C34_M2	2	Carbamidomethyl (C)	C	34	PLLCQEACDAIRQAC	1	62487.7
Q9HX31	holA	DNA polymerase III subunit delta	Q9HX31	Q9HX31_C30_M2	2	Carbamidomethyl (C)	C	30	SGDEPLLCQEACDAI	1	62487.7
Q9HX33	leuS	Leucine--tRNA ligase	Q9HX33	Q9HX33_C517_M1	1	Carbamidomethyl (C)	C	517	WYFARYACPQFEGGM	1	72930232
Q9HX33	leuS	Leucine--tRNA ligase	Q9HX33	Q9HX33_C488_M2	2	Carbamidomethyl (C)	C	488	PEFYECNCPKCGQPA	1	18001114
Q9HX33	leuS	Leucine--tRNA ligase	Q9HX33	Q9HX33_C486_M2	2	Carbamidomethyl (C)	C	486	KMPEFYECNCPKCGQ	1	18001114
Q9HX33	leuS	Leucine--tRNA ligase	Q9HX33	Q9HX33_C37_M1	1	Carbamidomethyl (C)	C	37	PDKEKFYCLSMFPYP	1	2.04603e+06
Q9HX33	leuS	Leucine--tRNA ligase	Q9HX33	Q9HX33_C128_M1	1	Carbamidomethyl (C)	C	128	WSREVTTCKPDYYRW	1	806829
Q9HX37	ybeY	Endoribonuclease YbeY	Q9HX37	Q9HX37_C26_M1	1	Carbamidomethyl (C)	C	26	EAQFRAWCELALRQR	1	24725.4
Q9HX38	PA3981	PhoH-like protein	Q9HX38	Q9HX38_C24_M1	1	Carbamidomethyl (C)	C	24	ARSFATLCGQFDEHL	1	7.74824e+06
Q9HX38	PA3981	PhoH-like protein	Q9HX38	Q9HX38_C150_M1	1	Carbamidomethyl (C)	C	150	KTYLAVACAVDALER	1	4.33844e+06
Q9HX41	thiD	Phosphomethylpyrimidine kinase	Q9HX41	Q9HX41_C161_M1	1	Carbamidomethyl (C)	C	161	PEGSADQCAERLLEH	1	18024320
Q9HX41	thiD	Phosphomethylpyrimidine kinase	Q9HX41	Q9HX41_C169_M1	1	Carbamidomethyl (C)	C	169	AERLLEHCEHLLITG	1	1.24843e+06
Q9HX41	thiD	Phosphomethylpyrimidine kinase	Q9HX41	Q9HX41_C212_M1	1	Carbamidomethyl (C)	C	212	GSYHGSGCTLASALA	1	679509
Q9HX42	ladS	histidine kinase	Q9HX42	Q9HX42_C614_M1	1	Carbamidomethyl (C)	C	614	LGIGLALCRKLVELL	1	474489
Q9HX42	ladS	histidine kinase	Q9HX42	Q9HX42_C739_M1	1	Carbamidomethyl (C)	C	739	AIRALPGCAELPVLA	1	115330
Q9HX42	ladS	histidine kinase	Q9HX42	Q9HX42_C668_M1	1	Carbamidomethyl (C)	C	668	AVRRPEECTVLVVED	1	30944.7
Q9HX44	PA3972	Probable acyl-CoA dehydrogenase	Q9HX44	Q9HX44_C307_M1	1	Carbamidomethyl (C)	C	307	VAMTRFDCMIGSSAL	1	2789590
Q9HX44	PA3972	Probable acyl-CoA dehydrogenase	Q9HX44	Q9HX44_C242_M1	1	Carbamidomethyl (C)	C	242	YTDKGLTCFLLPRHR	1	2.0043e+06
Q9HX44	PA3972	Probable acyl-CoA dehydrogenase	Q9HX44	Q9HX44_C437_M1	1	Carbamidomethyl (C)	C	437	EGSGNVQCLDVLRAL	1	1909400
Q9HX44	PA3972	Probable acyl-CoA dehydrogenase	Q9HX44	Q9HX44_C135_M1	1	Carbamidomethyl (C)	C	135	QAEAGTGCPLTMTYA	1	448523
Q9HX44	PA3972	Probable acyl-CoA dehydrogenase	Q9HX44	Q9HX44_C326_M1	1	Carbamidomethyl (C)	C	326	LTQAAHHCAYRKVGG	1	219533
Q9HX44	PA3972	Probable acyl-CoA dehydrogenase	Q9HX44	Q9HX44_C404_M1	1	Carbamidomethyl (C)	C	404	MINEASECMGGAGYV	1	43845.3
Q9HX46	amn	AMP nucleosidase	Q9HX46	Q9HX46_C440_M1	1	Carbamidomethyl (C)	C	440	VPYGTLLCVSDKPLH	1	4.71886e+06
Q9HX46	amn	AMP nucleosidase	Q9HX46	Q9HX46_C74_M1	1	Carbamidomethyl (C)	C	74	QLRIGYRCQGEVPST	1	52486.7
Q9HX49	PA3967	Globin domain-containing protein	Q9HX49	Q9HX49_C15_M2	2	Carbamidomethyl (C)	C	15	MQSYGRCCASTGFFD	1	616140
Q9HX49	PA3967	Globin domain-containing protein	Q9HX49	Q9HX49_C14_M2	2	Carbamidomethyl (C)	C	14	VMQSYGRCCASTGFF	1	616140
Q9HX51	PA3965	Probable transcriptional regulator	Q9HX51	Q9HX51_C47_M1	1	Carbamidomethyl (C)	C	47	IGLSPSPCSRRVKQL	1	2.13577e+06
Q9HX51	PA3965	Probable transcriptional regulator	Q9HX51	Q9HX51_C108_M2	2	Carbamidomethyl (C)	C	108	KCPEVLECSLVTGMD	1	13561.9
Q9HX51	PA3965	Probable transcriptional regulator	Q9HX51	Q9HX51_C102_M2	2	Carbamidomethyl (C)	C	102	FQEVIGKCPEVLECS	1	13561.9
Q9HX53	PA3963	Probable transporter	Q9HX53	Q9HX53_C225_M1	1	Carbamidomethyl (C)	C	225	ERMRELACSVPGVLG	1	283369
Q9HX55	PA3961	Probable ATP-dependent helicase	Q9HX55	Q9HX55_C338_M1	1	Carbamidomethyl (C)	C	338	GRLEPGVCYRLWSES	1	632564
Q9HX55	PA3961	Probable ATP-dependent helicase	Q9HX55	Q9HX55_C249_M1	1	Carbamidomethyl (C)	C	249	GRPEVLLCPLHGELD	1	370088
Q9HX58	PA3958	Endonuclease/exonuclease/phosphatase domain-containing protein	Q9HX58	Q9HX58_C60_M1	1	Carbamidomethyl (C)	C	60	REAAPLHCQGAAPAL	1	713300
Q9HX58	PA3958	Endonuclease/exonuclease/phosphatase domain-containing protein	Q9HX58	Q9HX58_C159_M1	1	Carbamidomethyl (C)	C	159	RINDLYHCSAQAYEW	1	435001
Q9HX60	PA3956	VOC domain-containing protein	Q9HX60	Q9HX60_C37_M1	1	Carbamidomethyl (C)	C	37	AVMAALGCKVILEYP	1	737781
Q9HX60	PA3956	VOC domain-containing protein	Q9HX60	Q9HX60_C116_M1	1	Carbamidomethyl (C)	C	116	YGEPYYGCFIRDLDG	1	496461
Q9HX66	PA3950	Probable ATP-dependent RNA helicase	Q9HX66	Q9HX66_C236_M1	1	Carbamidomethyl (C)	C	236	KRKAELFCHLLQANR	1	1.20122e+06
Q9HX68	rocA1	Two-component response regulator RocA1	Q9HX68	Q9HX68_C89_M1	1	Carbamidomethyl (C)	C	89	SQSAEAFCKRCIQVG	1	12367.3
Q9HX69	rocR	Cyclic di-GMP phosphodiesterase RocR	Q9HX69	Q9HX69_C308_M1	1	Carbamidomethyl (C)	C	308	YSSLDRLCEFPFSQI	1	57162.3
Q9HX69	rocR	Cyclic di-GMP phosphodiesterase RocR	Q9HX69	Q9HX69_C389_M1	1	Carbamidomethyl (C)	C	389	EQHFLDYCSGS____	1	35671.9
Q9HX70	rocS1	histidine kinase	Q9HX70	Q9HX70_C1171_M1	1	Carbamidomethyl (C)	C	1171	GEQLVESCRRLEDAC	1	117590
Q9HX73	PA3943	Nitroreductase domain-containing protein	Q9HX73	Q9HX73_C258_M1	1	Carbamidomethyl (C)	C	258	PSLSPRLCEGLAALP	1	544179
Q9HX73	PA3943	Nitroreductase domain-containing protein	Q9HX73	Q9HX73_C520_M1	1	Carbamidomethyl (C)	C	520	AVWDTRLCNMPAYPA	1	158677
Q9HX75	PA3941	HAD family hydrolase	Q9HX75	Q9HX75_C159_M1	1	Carbamidomethyl (C)	C	159	DYRFDLDCGRAAGSR	1	131237
Q9HX77	PA3939	Acyl-CoA dehydrogenase	Q9HX77	Q9HX77_C291_M1	1	Carbamidomethyl (C)	C	291	ARAGLLACLRRQALE	1	27371.3
Q9HX84	PA3932	Probable transcriptional regulator	Q9HX84	Q9HX84_C83_M1	1	Carbamidomethyl (C)	C	83	GLFVAVSCSALSRNH	1	0.145063
Q9HX87	PA3927	Probable transcriptional regulator	Q9HX87	Q9HX87_C123_M1	1	Carbamidomethyl (C)	C	123	QPRLDDFCQRLQGLI	1	84531.7
Q9HX87	PA3927	Probable transcriptional regulator	Q9HX87	Q9HX87_C156_M1	1	Carbamidomethyl (C)	C	156	DRRLQAICQALLKQP	1	3439.44
Q9HX89	PA3924	Probable medium-chain acyl-CoA ligase	Q9HX89	Q9HX89_C282_M1	1	Carbamidomethyl (C)	C	282	EKVTFSHCVPTILQM	1	14065.1
Q9HX90	PA3923	DUF1302 domain-containing protein	Q9HX90	Q9HX90_C540_M1	1	Carbamidomethyl (C)	C	540	ANNVSRYCENDGYTT	1	9820.33
Q9HX92	PA3921	Probable transcriptional regulator	Q9HX92	Q9HX92_C513_M1	1	Carbamidomethyl (C)	C	513	RYGTRLQCLSTLSNL	1	174244
Q9HX94	PA3919	PIN domain-containing protein	Q9HX94	Q9HX94_C152_M1	1	Carbamidomethyl (C)	C	152	MRLKARACGVDAEDY	1	853803
Q9HX94	PA3919	PIN domain-containing protein	Q9HX94	Q9HX94_C387_M1	1	Carbamidomethyl (C)	C	387	SLILIDECQNLTPHQ	1	249688
Q9HX94	PA3919	PIN domain-containing protein	Q9HX94	Q9HX94_C61_M1	1	Carbamidomethyl (C)	C	61	KHTIAAECRQAIRLI	1	8101.44
Q9HX95	moaC	Cyclic pyranopterin monophosphate synthase	Q9HX95	Q9HX95_C74_M1	1	Carbamidomethyl (C)	C	74	THELIPLCHPLLLTS	1	0.288738
Q9HX96	moaD	Molybdopterin synthase sulfur carrier subunit	Q9HX96	Q9HX96_C55_M1	1	Carbamidomethyl (C)	C	55	LGEQNLMCARNQELC	1	669400
Q9HX97	moaE	Molybdopterin synthase catalytic subunit	Q9HX97	Q9HX97_C97_M1	1	Carbamidomethyl (C)	C	97	EPIVFVGCASAHRQA	1	5.18633e+06
Q9HX97	moaE	Molybdopterin synthase catalytic subunit	Q9HX97	Q9HX97_C109_M1	1	Carbamidomethyl (C)	C	109	RQAAFDACNFVMDYL	1	13719.7
Q9HX98	moaB1	Molybdenum cofactor biosynthesis protein B	Q9HX98	Q9HX98_C183_M2	2	Carbamidomethyl (C)	C	183	APVAGCGCRS_____	1	786583
Q9HX98	moaB1	Molybdenum cofactor biosynthesis protein B	Q9HX98	Q9HX98_C181_M2	2	Carbamidomethyl (C)	C	181	AVAPVAGCGCRS___	1	786583
Q9HX98	moaB1	Molybdenum cofactor biosynthesis protein B	Q9HX98	Q9HX98_C163_M1	1	Carbamidomethyl (C)	C	163	LDSRTRPCNFVPHLK	1	365460
Q9HX98	moaB1	Molybdenum cofactor biosynthesis protein B	Q9HX98	Q9HX98_C144_M3	3	Carbamidomethyl (C)	C	144	LPGSPGACRTAWNEI	1	179860
Q9HX98	moaB1	Molybdenum cofactor biosynthesis protein B	Q9HX98	Q9HX98_C136_M3	3	Carbamidomethyl (C)	C	136	SNGTLVCCLPGSPGA	0.995453	179860
Q9HX99	moeA1	Molybdopterin molybdenumtransferase	Q9HX99	Q9HX99_C31_M1	1	Carbamidomethyl (C)	C	31	RAPRPPACESLALER	1	300837
Q9HX99	moeA1	Molybdopterin molybdenumtransferase	Q9HX99	Q9HX99_C122_M2	2	Carbamidomethyl (C)	C	122	CVVPQELCVVDGERV	1	185159
Q9HX99	moeA1	Molybdopterin molybdenumtransferase	Q9HX99	Q9HX99_C115_M2	2	Carbamidomethyl (C)	C	115	PLPTGADCVVPQELC	1	185159
Q9HXA0	ubiU	Ubiquinone biosynthesis protein UbiU	Q9HXA0	Q9HXA0_C232_M1	1	Carbamidomethyl (C)	C	232	AAGYPTLCKGRFLVN	1	5214261
Q9HXA0	ubiU	Ubiquinone biosynthesis protein UbiU	Q9HXA0	Q9HXA0_C5_M1	1	Carbamidomethyl (C)	C	5	___MQLVCPAGSLPA	1	4034402
Q9HXA1	ubiV	Ubiquinone biosynthesis protein UbiV	Q9HXA1	Q9HXA1_C180_M1	1	Carbamidomethyl (C)	C	180	PLAYSARCFTARAEN	1	201074
Q9HXA1	ubiV	Ubiquinone biosynthesis protein UbiV	Q9HXA1	Q9HXA1_C277_M1	1	Carbamidomethyl (C)	C	277	PPLAVEGCNGYWHGR	1	116759
Q9HXA1	ubiV	Ubiquinone biosynthesis protein UbiV	Q9HXA1	Q9HXA1_C86_M1	1	Carbamidomethyl (C)	C	86	LSSLRRLCENGELRV	1	77384.9
Q9HXA2	ubiT	Ubiquinone biosynthesis accessory factor UbiT	Q9HXA2	Q9HXA2_C68_M1	1	Carbamidomethyl (C)	C	68	RDLGVGWCVTRVPGG	1	1.04693e+06
Q9HXA5	PA3908	Immunity protein 52 domain-containing protein	Q9HXA5	Q9HXA5_C178_M1	1	Carbamidomethyl (C)	C	178	SIGWIGFCPHPLRAT	1	1.64694e+06
Q9HXA6	PA3907	Tox-REase-5 domain-containing protein	Q9HXA6	Q9HXA6_C210_M1	1	Carbamidomethyl (C)	C	210	QRIVYEYCAAEYLRM	1	36620.8
Q9HXA9	PA3904	Rhs element Vgr protein	Q9HXA9	Q9HXA9_C15_M1	1	Carbamidomethyl (C)	C	15	RLGDPTACPLPGHGS	1	473025
Q9HXB0	prfC	Peptide chain release factor 3	Q9HXB0	Q9HXB0_C173_M1	1	Carbamidomethyl (C)	C	173	PITWPIGCYKDFKGV	1	9324473
Q9HXB0	prfC	Peptide chain release factor 3	Q9HXB0	Q9HXB0_C128_M1	1	Carbamidomethyl (C)	C	128	TIALMEVCRLRDTPI	1	3.65419e+06
Q9HXB0	prfC	Peptide chain release factor 3	Q9HXB0	Q9HXB0_C458_M1	1	Carbamidomethyl (C)	C	458	KEEYKVECAYEAINV	1	2.3698e+06
Q9HXB0	prfC	Peptide chain release factor 3	Q9HXB0	Q9HXB0_C473_M1	1	Carbamidomethyl (C)	C	473	WSARWIECDDEKKLK	1	1.34988e+06
Q9HXB0	prfC	Peptide chain release factor 3	Q9HXB0	Q9HXB0_C318_M1	1	Carbamidomethyl (C)	C	318	RIAFMRICSGKYEKG	1	6585.37
Q9HXB5	PA3898	Probable transcriptional regulator	Q9HXB5	Q9HXB5_C140_M1	1	Carbamidomethyl (C)	C	140	DEPLAALCRTLERQD	1	43758
Q9HXB7	PA3896	Probable 2-hydroxyacid dehydrogenase	Q9HXB7	Q9HXB7_C21_M1	1	Carbamidomethyl (C)	C	21	EHLERLQCQFNVRVL	1	94861.6
Q9HXB8	PA3895	Probable transcriptional regulator	Q9HXB8	Q9HXB8_C167_M1	1	Carbamidomethyl (C)	C	167	GETYSILCASPEYLR	1	993639
Q9HXB8	PA3895	Probable transcriptional regulator	Q9HXB8	Q9HXB8_C69_M1	1	Carbamidomethyl (C)	C	69	GQRYLLRCEQILAYV	1	325186
Q9HXC2	PA3891	Quaternary amine transport ATP-binding protein	Q9HXC2	Q9HXC2_C312_M1	1	Carbamidomethyl (C)	C	312	LRRQEGTCAPFVTPF	1	2.60108e+06
Q9HXC6	PA3886	TIGR01459 family HAD-type hydrolase	Q9HXC6	Q9HXC6_C176_M1	1	Carbamidomethyl (C)	C	176	ATDLPFLCANPDRVV	1	9147471
Q9HXC9	PA3883	Probable short-chain dehydrogenase	Q9HXC9	Q9HXC9_C11_M1	1	Carbamidomethyl (C)	C	11	PVAFVTGCSSGIGRA	1	871869
Q9HXD0	PA3882	Methyltransferase type 11 domain-containing protein	Q9HXD0	Q9HXD0_C33_M1	1	Carbamidomethyl (C)	C	33	YRHLAGLCGQRRRAW	1	76929.7
Q9HXD1	PA3881	Multidrug transporter	Q9HXD1	Q9HXD1_C65_M1	1	Carbamidomethyl (C)	C	65	LSYAPERCPVDRPLA	1	163038
Q9HXD2	anvM	Anaerobic and virulence modulator AnvM	Q9HXD2	Q9HXD2_C106_M1	1	Carbamidomethyl (C)	C	106	KKRYGEDCEAQDAER	1	6035938
Q9HXD2	anvM	Anaerobic and virulence modulator AnvM	Q9HXD2	Q9HXD2_C75_M2	2	Carbamidomethyl (C)	C	75	LDGCPLHCVKGCLAR	1	6.9682e+06
Q9HXD2	anvM	Anaerobic and virulence modulator AnvM	Q9HXD2	Q9HXD2_C71_M2	2	Carbamidomethyl (C)	C	71	PILALDGCPLHCVKG	1	6.9682e+06
Q9HXD2	anvM	Anaerobic and virulence modulator AnvM	Q9HXD2	Q9HXD2_C44_M1	1	Carbamidomethyl (C)	C	44	ARLAEMSCIAGVGGD	1	2.20011e+06
Q9HXD2	anvM	Anaerobic and virulence modulator AnvM	Q9HXD2	Q9HXD2_C79_M3	3	Carbamidomethyl (C)	C	79	PLHCVKGCLARHEVV	1	10488.8
Q9HXD2	anvM	Anaerobic and virulence modulator AnvM	Q9HXD2	Q9HXD2_C75_M3	3	Carbamidomethyl (C)	C	75	LDGCPLHCVKGCLAR	1	10488.8
Q9HXD2	anvM	Anaerobic and virulence modulator AnvM	Q9HXD2	Q9HXD2_C71_M3	3	Carbamidomethyl (C)	C	71	PILALDGCPLHCVKG	1	10488.8
Q9HXD5	PA3871	Probable peptidyl-prolyl cis-trans isomerase, PpiC-type	Q9HXD5	Q9HXD5_C50_M1	1	Carbamidomethyl (C)	C	50	ALALEAACRALIVRQ	1	7543.26
Q9HXD5	PA3871	Probable peptidyl-prolyl cis-trans isomerase, PpiC-type	Q9HXD5	Q9HXD5_C3_M1	1	Carbamidomethyl (C)	C	3	_____MSCSHYEERV	1	931.751
Q9HXD6	moaA1	GTP 3',8-cyclase 1	Q9HXD6	Q9HXD6_C81_M1	1	Carbamidomethyl (C)	C	81	RPGIVGLCERLAALP	1	45784.9
Q9HXE1	PA3865	Probable amino acid binding protein	Q9HXE1	Q9HXE1_C63_M1	1	Carbamidomethyl (C)	C	63	YDIGNALCAQMQVKC	1	35675.5
Q9HXE3	dauA	FAD-dependent catabolic D-arginine dehydrogenase DauA	Q9HXE3	Q9HXE3_C122_M1	1	Carbamidomethyl (C)	C	122	LLDAEQACSIVPVLR	1	789783
Q9HXE4	dauB	NAD(P)H-dependent anabolic L-arginine dehydrogenase DauB	Q9HXE4	Q9HXE4_C242_M1	1	Carbamidomethyl (C)	C	242	LAAMDVYCDYRHTTP	1	53376.8
Q9HXE4	dauB	NAD(P)H-dependent anabolic L-arginine dehydrogenase DauB	Q9HXE4	Q9HXE4_C163_M1	1	Carbamidomethyl (C)	C	163	GVRVHSPCLDERRLQ	1	23463.4
Q9HXE5	rhlB	ATP-dependent RNA helicase RhlB	Q9HXE5	Q9HXE5_C136_M1	1	Carbamidomethyl (C)	C	136	KQLEARFCDILVATP	1	22847736
Q9HXE5	rhlB	ATP-dependent RNA helicase RhlB	Q9HXE5	Q9HXE5_C382_M1	1	Carbamidomethyl (C)	C	382	LLGRKITCEMPPAEL	1	2786123
Q9HXE6	PA3860	Probable AMP-binding enzyme	Q9HXE6	Q9HXE6_C424_M1	1	Carbamidomethyl (C)	C	424	PNEVGNLCLKGPTVF	1	40041.7
Q9HXE6	PA3860	Probable AMP-binding enzyme	Q9HXE6	Q9HXE6_C343_M1	1	Carbamidomethyl (C)	C	343	SSLRFALCGAAPMPV	1	2280.43
Q9HXE7	PA3859	Carboxylesterase	Q9HXE7	Q9HXE7_C15_M1	1	Carbamidomethyl (C)	C	15	DAPNADACIIWLHGL	1	201550
Q9HXE8	PA3858	Probable amino acid-binding protein	Q9HXE8	Q9HXE8_C65_M1	1	Carbamidomethyl (C)	C	65	KGLDVDICRALAAAL	1	1.19561e+06
Q9HXE8	PA3858	Probable amino acid-binding protein	Q9HXE8	Q9HXE8_C39_M1	1	Carbamidomethyl (C)	C	39	KRKGYVQCGVSDGLP	1	117236
Q9HXF0	PA3856	SnoaL-like domain-containing protein	Q9HXF0	Q9HXF0_C27_M1	1	Carbamidomethyl (C)	C	27	DGEAMAACYAPQATF	1	442902
Q9HXF1	PA3855	Glutathione S-transferase family protein	Q9HXF1	Q9HXF1_C223_M1	1	Carbamidomethyl (C)	C	223	YPRLVAYCERMRERV	1	230109
Q9HXF2	PA3854	UPF0213 protein PA3854	Q9HXF2	Q9HXF2_C65_M1	1	Carbamidomethyl (C)	C	65	ALVYVEACASKGDAL	1	10355.5
Q9HXF3	PA3853	Chloramphenicol acetyltransferase	Q9HXF3	Q9HXF3_C81_M2	2	Carbamidomethyl (C)	C	81	FCSIGSDCFIGQEKH	1	252949
Q9HXF3	PA3853	Chloramphenicol acetyltransferase	Q9HXF3	Q9HXF3_C75_M2	2	Carbamidomethyl (C)	C	75	VASIGRFCSIGSDCF	1	252949
Q9HXF7	PA3849	Nucleoid-associated protein PA3849	Q9HXF7	Q9HXF7_C190_M1	1	Carbamidomethyl (C)	C	190	YFRDFIGCQEGVDSP	1	3.77136e+06
Q9HXF9	PA3847	SRPBCC family protein	Q9HXF9	Q9HXF9_C115_M1	1	Carbamidomethyl (C)	C	115	TPGEAGECLLVDQLT	1	36690.4
Q9HXG1	PA3845	Probable transcriptional regulator	Q9HXG1	Q9HXG1_C187_M1	1	Carbamidomethyl (C)	C	187	TPSEIVACPTLRSTE	1	301530
Q9HXG1	PA3845	Probable transcriptional regulator	Q9HXG1	Q9HXG1_C200_M1	1	Carbamidomethyl (C)	C	200	TESWALWCQRAGVAE	1	100974
Q9HXG2	PA3844	GST N-terminal domain-containing protein	Q9HXG2	Q9HXG2_C102_M1	1	Carbamidomethyl (C)	C	102	IGAALVACEKSVQIY	1	138659
Q9HXG4	rlmF	Ribosomal RNA large subunit methyltransferase F	Q9HXG4	Q9HXG4_C130_M1	1	Carbamidomethyl (C)	C	130	DVGTGANCIYPLLGH	1	196989
Q9HXG9	PA3835	Uncharacterized protein	Q9HXG9	Q9HXG9_C58_M1	1	Carbamidomethyl (C)	C	58	SKPGAADCGFGLMRL	1	378393
Q9HXH0	valS	Valine--tRNA ligase	Q9HXH0	Q9HXH0_C421_M1	1	Carbamidomethyl (C)	C	421	MRDIQDWCISRQLWW	1	36072848
Q9HXH0	valS	Valine--tRNA ligase	Q9HXH0	Q9HXH0_C616_M1	1	Carbamidomethyl (C)	C	616	DALRFTFCSLASTGR	1	582463
Q9HXH0	valS	Valine--tRNA ligase	Q9HXH0	Q9HXH0_C272_M1	1	Carbamidomethyl (C)	C	272	DREFGTGCVKITPAH	1	81997.8
Q9HXH2	PA3830	Probable transcriptional regulator	Q9HXH2	Q9HXH2_C172_M1	1	Carbamidomethyl (C)	C	172	DRRLGRVCQALLENP	1	577760
Q9HXH2	PA3830	Probable transcriptional regulator	Q9HXH2	Q9HXH2_C102_M1	1	Carbamidomethyl (C)	C	102	VYVRPQSCPPEFPRV	1	133612
Q9HXH7	PA3825	cyclic-guanylate-specific phosphodiesterase	Q9HXH7	Q9HXH7_C78_M1	1	Carbamidomethyl (C)	C	78	MPVAGRPCPEAELAL	1	52760.8
Q9HXH7	PA3825	cyclic-guanylate-specific phosphodiesterase	Q9HXH7	Q9HXH7_C108_M1	1	Carbamidomethyl (C)	C	108	TRDNTIYCTSLFGGF	1	4706.26
Q9HXH9	tgt	Queuine tRNA-ribosyltransferase	Q9HXH9	Q9HXH9_C263_M1	1	Carbamidomethyl (C)	C	263	RGVDMFDCVMPTRNA	1	7.40503e+06
Q9HXH9	tgt	Queuine tRNA-ribosyltransferase	Q9HXH9	Q9HXH9_C319_M1	1	Carbamidomethyl (C)	C	319	YLHHLDKCGEMLGSM	1	996717
Q9HXH9	tgt	Queuine tRNA-ribosyltransferase	Q9HXH9	Q9HXH9_C145_M1	1	Carbamidomethyl (C)	C	145	IVMIFDECTPYPADH	1	129529
Q9HXI5	trmJ	tRNA (cytidine/uridine-2'-O-)-methyltransferase TrmJ	Q9HXI5	Q9HXI5_C73_M1	1	Carbamidomethyl (C)	C	73	LEEALIGCSVVLGTS	1	36334.7
Q9HXI6	cysE	serine O-acetyltransferase	Q9HXI6	Q9HXI6_C234_M2	2	Carbamidomethyl (C)	C	234	TALGSDYCAKDLPVL	1	351146
Q9HXI6	cysE	serine O-acetyltransferase	Q9HXI6	Q9HXI6_C223_M2	2	Carbamidomethyl (C)	C	223	DGRLEGMCQALTALG	1	351146
Q9HXI6	cysE	serine O-acetyltransferase	Q9HXI6	Q9HXI6_C28_M1	1	Carbamidomethyl (C)	C	28	NALEVLTCYPGLHAV	1	137599
Q9HXI8	iscS	Cysteine desulfurase IscS	Q9HXI8	Q9HXI8_C111_M1	1	Carbamidomethyl (C)	C	111	HKAVLDTCRQLEREG	1	16886332
Q9HXI8	iscS	Cysteine desulfurase IscS	Q9HXI8	Q9HXI8_C328_M1	1	Carbamidomethyl (C)	C	328	AVSSGSACTSASLEP	1	433623
Q9HXI8	iscS	Cysteine desulfurase IscS	Q9HXI8	Q9HXI8_C26_M1	1	Carbamidomethyl (C)	C	26	VAQKMSECLLMDGNF	1	75741.6
Q9HXI9	iscU	Iron-sulfur cluster assembly scaffold protein IscU	Q9HXI9	Q9HXI9_C106_M1	1	Carbamidomethyl (C)	C	106	LPPVKIHCSVLAEDA	1	49657736
Q9HXI9	iscU	Iron-sulfur cluster assembly scaffold protein IscU	Q9HXI9	Q9HXI9_C37_M1	1	Carbamidomethyl (C)	C	37	GMVGAPACGDVMRLQ	1	819149
[truncated: 2,753 more rows]
